# Supplementary material for: Analysis of clinically relevant variants from ancestrally diverse Asian genomes
Source: Nat Commun. 2022 Nov 5;13:6694. doi: 10.1038/s41467-022-34116-9 (PMC9637116; doi:10.1038/s41467-022-34116-9)
Supplement: Supplementary file 4 — Supplementary Data 1-11 [file 41467_2022_34116_MOESM4_ESM.zip]

Archive with 24 entries (23 files):
- NCOMMS-22-14716A_SupplementaryData/
- __MACOSX/._NCOMMS-22-14716A_SupplementaryData
- NCOMMS-22-14716A_SupplementaryData/NCOMM-22-14716A_SupplementaryData_5.xlsx
- __MACOSX/NCOMMS-22-14716A_SupplementaryData/._NCOMM-22-14716A_SupplementaryData_5.xlsx
- NCOMMS-22-14716A_SupplementaryData/NCOMM-22-14716A_SupplementaryData_9.xlsx
- __MACOSX/NCOMMS-22-14716A_SupplementaryData/._NCOMM-22-14716A_SupplementaryData_9.xlsx
- NCOMMS-22-14716A_SupplementaryData/NCOMM-22-14716A_SupplementaryData_8.xlsx
- __MACOSX/NCOMMS-22-14716A_SupplementaryData/._NCOMM-22-14716A_SupplementaryData_8.xlsx
- NCOMMS-22-14716A_SupplementaryData/NCOMM-22-14716A_SupplementaryData_4.xlsx
- __MACOSX/NCOMMS-22-14716A_SupplementaryData/._NCOMM-22-14716A_SupplementaryData_4.xlsx
- NCOMMS-22-14716A_SupplementaryData/NCOMM-22-14716A_SupplementaryData_3.xlsx
- __MACOSX/NCOMMS-22-14716A_SupplementaryData/._NCOMM-22-14716A_SupplementaryData_3.xlsx
- NCOMMS-22-14716A_SupplementaryData/NCOMM-22-14716A_SupplementaryData_11.xlsx
- __MACOSX/NCOMMS-22-14716A_SupplementaryData/._NCOMM-22-14716A_SupplementaryData_11.xlsx
- NCOMMS-22-14716A_SupplementaryData/NCOMM-22-14716A_SupplementaryData_10.xlsx
- __MACOSX/NCOMMS-22-14716A_SupplementaryData/._NCOMM-22-14716A_SupplementaryData_10.xlsx
- NCOMMS-22-14716A_SupplementaryData/NCOMM-22-14716A_SupplementaryData_2.xlsx
- __MACOSX/NCOMMS-22-14716A_SupplementaryData/._NCOMM-22-14716A_SupplementaryData_2.xlsx
- NCOMMS-22-14716A_SupplementaryData/NCOMM-22-14716A_SupplementaryData_1.xlsx
- __MACOSX/NCOMMS-22-14716A_SupplementaryData/._NCOMM-22-14716A_SupplementaryData_1.xlsx
- NCOMMS-22-14716A_SupplementaryData/NCOMM-22-14716A_SupplementaryData_7.xlsx
- __MACOSX/NCOMMS-22-14716A_SupplementaryData/._NCOMM-22-14716A_SupplementaryData_7.xlsx
- NCOMMS-22-14716A_SupplementaryData/NCOMM-22-14716A_SupplementaryData_6.xlsx
- __MACOSX/NCOMMS-22-14716A_SupplementaryData/._NCOMM-22-14716A_SupplementaryData_6.xlsx
