# Supplementary material for: Analysis of clinically relevant variants from ancestrally diverse Asian genomes
Source: Nat Commun. 2022 Nov 5;13:6694. doi: 10.1038/s41467-022-34116-9 (PMC9637116; doi:10.1038/s41467-022-34116-9)
Supplement: Supplementary file 4 — Supplementary Data 1-11 [file 41467_2022_34116_MOESM4_ESM.zip › NCOMMS-22-14716A_SupplementaryData/NCOMM-22-14716A_SupplementaryData_5.xlsx]

## Sheet: SuppData_5
Supplementary Data 5: List of 106 variants of uncertain significance-favour pathogenic (VUS-FP) identified in genes of ACMG SF v3.0 list. In silico criteria for predicting pathogenic potential is detailed in Methods. AC: allele count, AF: allele frequency, AN: allele number, AFR: African, AMR: admixed American, ASJ: Ashkenazi Jewish, EAS: East Asian, NFE: non-Finnish European, SAS: South Asian. a…
Variant details														Frequency in SG10K_Health				Allele frequency in gnomAD exomes							Allele frequency in gnomAD genomes
Effect category	Variant consequence	Gene	Mode of Inheritance	Genomic change (hg38)	cDNA change	Protein change	REVEL score	PrimateAI score	SpliceAI max score	ClinVar classification	ClinVar2* PLP a	ClinVar2* BLB b	ClinVar2* PTV c	AC	AF	AN	No. carriers d	AF	AF_AFR	AF_AMR	AF_ASJ	AF_EAS	AF_NFE	AF_SAS	AF	AF_AFR	AF_AMR	AF_ASJ	AF_EAS	AF_NFE	AF_SAS
Splice alteration	Intron & splice region variant	APC	AD	chr5:g.112766322A>G	NM_000038.6:c.136-4A>G	.	.	.	0.99	Uncertain_significance	NA	NA	260	1	5.622e-05	17786	1	.	.	.	.	.	.	.	6.98e-06	0	0	0	0	1.55e-05	0
Splice alteration	Intron variant	APC	AD	chr5:g.112832348T>G	NM_000038.6:c.1744-2603T>G	.	.	.	0.82	.	NA	NA	260	1	5.642e-05	17724	1	.	.	.	.	.	.	.	.	.	.	.	.	.	.
Missense	Missense	ATP7B	AR	chr13:g.51942487C>G	NM_000053.4:c.3311G>C	NP_000044.2:p.Cys1104Ser	0.921	0.567581	0	.	4	0	66	1	5.66e-05	17678	1	.	.	.	.	.	.	.	.	.	.	.	.	.	.
Missense	Missense	ATP7B	AR	chr13:g.51946420G>A	NM_000053.4:c.2924C>T	NP_000044.2:p.Ser975Phe	0.91	0.719248	0.08	.	3	0	66	1	5.64e-05	17720	1	.	.	.	.	.	.	.	.	.	.	.	.	.	.
Missense	Missense	ATP7B	AR	chr13:g.51958364G>A	NM_000053.4:c.2302C>T	NP_000044.2:p.Pro768Ser	0.759	0.774659	0	.	4	0	66	1	5.64e-05	17722	1	.	.	.	.	.	.	.	.	.	.	.	.	.	.
Splice alteration	Intron variant	ATP7B	AR	chr13:g.51965067C>T	NM_000053.4:c.1708-34G>A	.	.	.	0.89	.	NA	NA	66	1	5.688e-05	17582	1	.	.	.	.	.	.	.	.	.	.	.	.	.	.
Missense	Missense	BTD	AR	chr3:g.15644503A>G	NM_001370658.1:c.587A>G	NP_001357587.1:p.Tyr196Cys	0.886	0.602269	0	.	5	0	16	1	5.76e-05	17372	1	.	.	.	.	.	.	.	.	.	.	.	.	.	.
Splice alteration	Splice donor variant	CACNA1S	AD	chr1:g.201040230C>T	NM_000069.3:c.5370+1G>A	.	.	.	0.96	.	NA	NA	5	2	0.0001127	17746	2	2.75e-05	0	0	0	0	0	0.000191278	.	.	.	.	.	.	.
Splice alteration	Intron & splice region variant	CACNA1S	AD	chr1:g.201058404_201058407del	NM_000069.3:c.3609+3_3609+6del	.	.	.	0.99	.	NA	NA	5	1	5.64e-05	17730	1	.	.	.	.	.	.	.	2.09e-05	2.38e-05	0	0	0	3.1e-05	0
Splice alteration	Splice acceptor variant	CACNA1S	AD	chr1:g.201066995T>C	NM_000069.3:c.2551-2A>G	.	.	.	0.99	.	NA	NA	5	1	5.641e-05	17728	1	.	.	.	.	.	.	.	.	.	.	.	.	.	.
Splice alteration	Splice acceptor variant	CACNA1S	AD	chr1:g.201069602C>T	NM_000069.3:c.2361-1G>A	.	.	.	0.99	.	NA	NA	5	1	5.715e-05	17498	1	.	.	.	.	.	.	.	.	.	.	.	.	.	.
Splice alteration	Intron variant	CACNA1S	AD	chr1:g.201075477C>T	NM_000069.3:c.1948+18G>A	.	.	.	0.93	Likely_benign	NA	NA	5	1	5.749e-05	17394	1	0.000201134	0.000977108	0.000409309	0	0	0.000163674	6.37e-05	0.000300628	0.000572929	0.000440012	0	0	0.000185943	0
Splice alteration	Synonymous variant	CACNA1S	AD	chr1:g.201085467G>A	NM_000069.3:c.1119C>T	NP_000060.2:p.Gly373=	.	.	0.97	.	NA	NA	5	1	5.767e-05	17340	1	9.14e-06	0	0	0	0	0	6.37e-05	.	.	.	.	.	.	.
Splice alteration	Synonymous variant	COL3A1	AD	chr2:g.188985757A>G	NM_000090.4:c.426A>G	NP_000081.2:p.Glu142=	.	.	0.81	.	NA	NA	10	1	5.664e-05	17656	1	.	.	.	.	.	.	.	.	.	.	.	.	.	.
Splice alteration	Synonymous variant	COL3A1	AD	chr2:g.189006428A>T	NM_000090.4:c.3177A>T	NP_000081.2:p.Gly1059=	.	.	0.96	.	NA	NA	10	1	5.633e-05	17754	1	.	.	.	.	.	.	.	.	.	.	.	.	.	.
Splice alteration	Intron & splice region variant	DSC2	AD	chr18:g.31082429A>C	NM_024422.6:c.1078-6T>G	.	.	.	0.99	Uncertain_significance	NA	NA	5	2	0.0001123	17814	2	.	.	.	.	.	.	.	.	.	.	.	.	.	.
Splice alteration	Intron & splice region variant	DSG2	AD	chr18:g.31538983G>T	NM_001943.5:c.1879+5G>T	.	.	.	0.93	.	NA	NA	10	1	5.666e-05	17650	1	0	0	0	0	0	0	0	.	.	.	.	.	.	.
Splice alteration	Intron variant	DSP	AD	chr6:g.7542936G>T	NM_004415.4:c.170+851G>T	.	.	.	0.93	.	NA	NA	63	1	5.701e-05	17542	1	.	.	.	.	.	.	.	2.09e-05	0	0	0	0.000638978	1.55e-05	0
Missense	Missense	FBN1	AD	chr15:g.48596328G>C	NM_000138.5:c.493C>G	NP_000129.3:p.Arg165Gly	0.849	0.759377	0.01	.	5	0	87	2	0.0001123	17804	2	.	.	.	.	.	.	.	.	.	.	.	.	.	.
Missense	Missense	FBN1	AD	chr15:g.48495472T>C	NM_000138.5:c.2536A>G	NP_000129.3:p.Ile846Val	0.394	0.538161	0.96	.	NA	NA	87	1	5.603e-05	17846	1	.	.	.	.	.	.	.	.	.	.	.	.	.	.
Missense	Missense	GAA	AR	chr17:g.80112917G>T	NM_000152.5:c.1930G>T	NP_000143.2:p.Ala644Ser	0.801	0.69512	0	Uncertain_significance	8	0	105	1	5.71e-05	17516	1	1.89e-05	0	0	0	0	0	0.000132	.	.	.	.	.	.	.
Missense	Missense	GLA	XL	chrX:g.101400704A>C	NM_000169.3:c.601T>G	NP_000160.1:p.Ser201Ala	0.939	0.564326	0.08	Uncertain_significance	4	0	36	4	0.0003065	13050	4	1.26e-05	0	0	0	0.000145	0	0	.	.	.	.	.	.	.
Missense	Missense	KCNH2	AD	chr7:g.150951720G>A	NM_000238.4:c.1673C>T	NP_000229.1:p.Ala558Val	0.86	0.882786	0.03	.	3	0	67	1	5.63e-05	17760	1	1.83e-05	0	0	0	0	0	0.000128	.	.	.	.	.	.	.
Missense	Missense	KCNQ1	AD	chr11:g.2570691C>T	NM_000218.3:c.541C>T	NP_000209.2:p.Arg181Cys	0.841	0.778553	0.07	Uncertain_significance	7	0	56	2	0.0001137	17586	2	1.84e-05	0	5.85e-05	0	0	2.34e-05	0	1.4e-05	0	0	0	0.000319	1.55e-05	0
Missense	Missense	KCNQ1	AD	chr11:g.2570724C>A	NM_000218.3:c.574C>A	NP_000209.2:p.Arg192Ser	0.897	0.688076	0	.	6	0	56	1	5.69e-05	17570	1	.	.	.	.	.	.	.	.	.	.	.	.	.	.
Missense	Missense	KCNQ1	AD	chr11:g.2570724C>T	NM_000218.3:c.574C>T	NP_000209.2:p.Arg192Cys	0.94	0.759004	0.14	Uncertain_significance	6	0	56	7	0.0003984	17570	7	2.78e-05	0	0	0	0.000222	2.34e-05	0	6.98e-06	0	0	0	0.000319	0	0
Missense	Missense	KCNQ1	AD	chr11:g.2570725G>T	NM_000218.3:c.575G>T	NP_000209.2:p.Arg192Leu	0.952	0.702004	0.06	.	6	0	56	2	0.0001136	17612	2	.	.	.	.	.	.	.	.	.	.	.	.	.	.
Missense	Missense	KCNQ1	AD	chr11:g.2570733C>T	NM_000218.3:c.583C>T	NP_000209.2:p.Arg195Trp	0.884	0.784435	0.08	Uncertain_significance	6	0	56	1	5.68e-05	17610	1	1.85e-05	0	0	0	0	4.68e-05	0	3.49e-05	2.38e-05	0	0	0	6.2e-05	0
Missense	Missense	KCNQ1	AD	chr11:g.2570743T>C	NM_000218.3:c.593T>C	NP_000209.2:p.Ile198Thr	0.939	0.842934	0.07	.	3	0	56	1	5.71e-05	17508	1	9.28e-06	0	0	0	0.000111	0	0	.	.	.	.	.	.	.
Missense	Missense	KCNQ1	AD	chr11:g.2572853T>A	NM_000218.3:c.788T>A	NP_000209.2:p.Ile263Lys	0.905	0.838577	0.06	.	4	0	56	1	5.65e-05	17694	1	.	.	.	.	.	.	.	.	.	.	.	.	.	.
Missense	Missense	KCNQ1	AD	chr11:g.2572874T>G	NM_000218.3:c.809T>G	NP_000209.2:p.Phe270Cys	0.917	0.881206	0	.	8	0	56	1	5.67e-05	17632	1	.	.	.	.	.	.	.	.	.	.	.	.	.	.
Missense	Missense	KCNQ1	AD	chr11:g.2583498G>A	NM_000218.3:c.985G>A	NP_000209.2:p.Ala329Thr	0.906	0.733526	0.01	Uncertain_significance	3	0	56	1	5.74e-05	17416	1	1.83e-05	0.00014	0	0	0	2.34e-05	0	.	.	.	.	.	.	.
Missense	Missense	KCNQ1	AD	chr11:g.2583519G>T	NM_000218.3:c.1006G>T	NP_000209.2:p.Ala336Ser	0.767	0.79623	0.03	.	6	0	56	1	5.68e-05	17592	1	0	0	0	0	0	0	0	.	.	.	.	.	.	.
Missense	Missense	KCNQ1	AD	chr11:g.2768905A>C	NM_000218.3:c.1576A>C	NP_000209.2:p.Lys526Gln	0.879	0.678058	0	Uncertain_significance	4	0	56	3	0.0001707	17576	3	3.66e-05	0	0	0	0	0	0.000255	.	.	.	.	.	.	.
Missense	Missense	KCNQ1	AD	chr11:g.2776039A>G	NM_000218.3:c.1670A>G	NP_000209.2:p.Lys557Arg	0.864	0.749652	0.25	.	3	0	56	2	0.0001134	17634	2	.	.	.	.	.	.	.	.	.	.	.	.	.	.
Missense	Missense	KCNQ1	AD	chr11:g.2776990G>A	NM_000218.3:c.1690G>A	NP_000209.2:p.Asp564Asn	0.85	0.719233	0	.	3	0	56	1	5.65e-05	17692	1	9.14e-06	0	0	0	0	0	6.38e-05	.	.	.	.	.	.	.
Splice alteration	Intron variant	KCNQ1	AD	chr11:g.2521575G>A	NM_000218.3:c.387-6353G>A	.	.	.	0.81	.	NA	NA	56	1	5.634e-05	17750	1	6.3e-05	0	0	0	0	0	0.000358295	6.98e-06	0	0	0	0	0	0.000328299
Missense	Missense	LDLR	AD	chr19:g.11102699G>C	NM_000527.5:c.226G>C	NP_000518.1:p.Gly76Arg	0.83	0.441605	0	.	4	0	350	4	0.0002292	17452	4	1.83e-05	0	0	0	0.000221	0	0	.	.	.	.	.	.	.
Missense	Missense	LDLR	AD	chr19:g.11105448C>T	NM_000527.5:c.542C>T	NP_000518.1:p.Pro181Leu	0.83	0.365069	0	Likely_pathogenic	10	0	350	1	5.73e-05	17440	1	9.14e-06	0	0	0	0	0	6.37e-05	6.98e-06	0	0	0	0	1.55e-05	0
Missense	Missense	LDLR	AD	chr19:g.11105526G>A	NM_000527.5:c.620G>A	NP_000518.1:p.Gly207Asp	0.838	0.494384	0.01	Uncertain_significance	8	0	350	1	5.7e-05	17554	1	9.16e-06	0	0	0	0.000112	0	0	.	.	.	.	.	.	.
Missense	Missense	LDLR	AD	chr19:g.11105590G>T	NM_000527.5:c.684G>T	NP_000518.1:p.Glu228Asp	0.897	0.47255	0	Pathogenic	22	0	350	1	5.67e-05	17642	1	.	.	.	.	.	.	.	.	.	.	.	.	.	.
Missense	Missense	LDLR	AD	chr19:g.11106633T>A	NM_000527.5:c.763T>A	NP_000518.1:p.Cys255Ser	0.957	0.669206	0	Likely_pathogenic	4	0	350	1	5.71e-05	17524	1	.	.	.	.	.	.	.	.	.	.	.	.	.	.
Missense	Missense	LDLR	AD	chr19:g.11113305A>G	NM_000527.5:c.1214A>G	NP_000518.1:p.Asn405Ser	0.772	0.502665	0.81	.	NA	NA	350	1	6.159e-05	16236	1	.	.	.	.	.	.	.	.	.	.	.	.	.	.
Splice alteration	Intron variant	LMNA	AD	chr1:g.156129055C>G	NM_170707.4:c.357-1562C>G	.	.	.	0.83	.	NA	NA	30	3	0.0001699	17660	3	.	.	.	.	.	.	.	6.98e-06	0	0	0	0.000319081	0	0
Missense	Missense	MEN1	AD	chr11:g.64805084C>T	NM_001370259.2:c.1300G>A	NP_001357188.2:p.Val434Met	0.83	0.887246	0.1	Uncertain_significance	4	0	69	1	5.66e-05	17672	1	0	0	0	0	0	0	0	.	.	.	.	.	.	.
Missense	Missense	MEN1	AD	chr11:g.64805638G>C	NM_001370259.2:c.1182C>G	NP_001357188.2:p.Ser394Arg	0.356	0.407153	0.96	.	NA	NA	69	1	5.735e-05	17436	1	9.16e-06	0	0	0	0.000110644	0	0	.	.	.	.	.	.	.
Missense	Missense	MLH1	AD	chr3:g.36993614G>A	NM_000249.4:c.67G>A	NP_000240.1:p.Glu23Lys	0.939	0.857109	0	Uncertain_significance	6	1	505	1	5.65e-05	17696	1	.	.	.	.	.	.	.	.	.	.	.	.	.	.
Missense	Missense	MLH1	AD	chr3:g.36993633C>A	NM_000249.4:c.86C>A	NP_000240.1:p.Ala29Asp	0.925	0.781484	0	Uncertain_significance	7	1	505	1	5.67e-05	17640	1	.	.	.	.	.	.	.	.	.	.	.	.	.	.
Missense	Missense	MLH1	AD	chr3:g.36996647G>A	NM_000249.4:c.145G>A	NP_000240.1:p.Val49Met	0.9	0.669706	0.02	Uncertain_significance	6	0	505	1	5.62e-05	17790	1	2.74e-05	0	0	0	0	0	0.000191	.	.	.	.	.	.	.
Missense	Missense	MLH1	AD	chr3:g.37004440A>G	NM_000249.4:c.346A>G	NP_000240.1:p.Thr116Ala	0.844	0.768196	0	Uncertain_significance	3	0	505	1	5.63e-05	17752	1	9.14e-06	0	0	0	0	2.34e-05	0	.	.	.	.	.	.	.
Missense	Missense	MLH1	AD	chr3:g.37048557A>G	NM_000249.4:c.1937A>G	NP_000240.1:p.Tyr646Cys	0.958	0.708726	0	Uncertain_significance	5	0	505	1	5.67e-05	17636	1	6.4e-05	0	5.84e-05	0	0.000111	0.000117	0	4.89e-05	2.38e-05	7.34e-05	0	0	6.2e-05	0
Missense	Missense	MLH1	AD	chr3:g.37048592C>T	NM_000249.4:c.1972C>T	NP_000240.1:p.Leu658Phe	0.845	0.739542	0	Uncertain_significance	6	1	505	1	5.66e-05	17676	1	.	.	.	.	.	.	.	.	.	.	.	.	.	.
Missense	Missense	MLH1	AD	chr3:g.37048596G>A	NM_000249.4:c.1976G>A	NP_000240.1:p.Arg659Gln	0.798	0.582165	0	Conflicting_interpretations_of_pathogenicity	6	1	505	1	5.67e-05	17628	1	1.83e-05	0.00014	0	0	0	0	6.37e-05	3.5e-05	7.16e-05	0	0	0	3.1e-05	0
Missense	Missense	MLH1	AD	chr3:g.37048965A>G	NM_000249.4:c.2051A>G	NP_000240.1:p.Tyr684Cys	0.933	0.657507	0	Uncertain_significance	5	2	505	3	0.0001694	17714	3	1.83e-05	0	0	0	0	0	0.000127	2.09e-05	0	0	0	0	3.1e-05	0
Splice alteration	Intron variant	MLH1	AD	chr3:g.36993815C>A	NM_000249.4:c.116+152C>A	.	.	.	0.91	.	NA	NA	505	1	5.674e-05	17624	1	.	.	.	.	.	.	.	.	.	.	.	.	.	.
Missense	Missense	MSH2	AD	chr2:g.47416409T>A	NM_000251.3:c.1056T>A	NP_000242.1:p.Asp352Glu	0.828	0.752845	0	.	3	0	515	1	5.64e-05	17720	1	.	.	.	.	.	.	.	.	.	.	.	.	.	.
Missense	Missense	MSH2	AD	chr2:g.47416421A>G	NM_000251.3:c.1068A>G	NP_000242.1:p.Ile356Met	0.921	0.699649	0	.	3	0	515	1	5.68e-05	17604	1	.	.	.	.	.	.	.	.	.	.	.	.	.	.
Splice alteration	Intron variant	MSH2	AD	chr2:g.47404526T>G	NM_000251.3:c.211+1124T>G	.	.	.	0.9	.	NA	NA	515	1	5.821e-05	17180	1	.	.	.	.	.	.	.	.	.	.	.	.	.	.
Splice alteration	Splice acceptor variant	MSH2	AD	chr2:g.47408401_47408403del	NM_000251.3:c.212_214del	NP_000242.1:p.Gly71del	.	.	0.99	Uncertain_significance	NA	NA	515	1	6.637e-05	15066	1	2.88e-05	0	0	0	0	0	0.000211416	7.08e-06	0	0	0	0	0	0.000333778
Splice alteration	Intron & splice region variant	MSH2	AD	chr2:g.47463159G>A	NM_000251.3:c.1510+5G>A	.	.	.	0.87	.	NA	NA	515	1	5.64e-05	17730	1	9.14e-06	0	0	0	0	0	6.3743e-05	.	.	.	.	.	.	.
Missense	Missense	MYBPC3	AD	chr11:g.47342734C>T	NM_000256.3:c.1468G>A	NP_000247.2:p.Gly490Arg	0.898	0.774267	0.1	Uncertain_significance	3	0	147	1	5.64e-05	17728	1	0.000157	0.00014	0	0	0	0.000283	6.38e-05	0.000237	0.000143	0	0	0	0.000418	0
Splice alteration	Missense & splice region variant	MYBPC3	AD	chr11:g.47332072C>G	NM_000256.3:c.3814G>C	NP_000247.2:p.Val1272Leu	0.09	0.538124	0.83	Uncertain_significance	NA	NA	147	1	5.666e-05	17650	1	.	.	.	.	.	.	.	.	.	.	.	.	.	.
Splice alteration	Intron variant	MYBPC3	AD	chr11:g.47338221C>G	NM_000256.3:c.2308+299G>C	.	.	.	0.86	.	NA	NA	147	2	0.0001155	17322	2	.	.	.	.	.	.	.	.	.	.	.	.	.	.
Missense	Missense	MYH7	AD	chr14:g.23425983A>G	NM_000257.4:c.2143T>C	NP_000248.2:p.Tyr715His	0.938	0.864533	0	.	5	0	1	1	5.65e-05	17698	1	.	.	.	.	.	.	.	.	.	.	.	.	.	.
Splice alteration	Splice acceptor variant	PMS2	AD	chr7:g.5997424_5997426del	NM_000535.7:c.706-3_706-1del	.	.	.	0.98	.	NA	NA	166	1	0.0001545	6474	1	0	0	0	0	0	0	0	9.27e-06	0	0	0	0	0	0
Missense	Missense	PTEN	AD	chr10:g.87933069T>G	NM_000314.8:c.310T>G	NP_000305.3:p.Phe104Val	0.941	0.881743	0	.	6	0	141	1	5.66e-05	17672	1	.	.	.	.	.	.	.	.	.	.	.	.	.	.
Splice alteration	Intron & splice region variant	RPE65	AR	chr1:g.68431062T>C	NM_000329.3:c.1450+3A>G	.	.	.	0.85	.	NA	NA	15	2	0.0001118	17884	2	2.74e-05	0	0	0	0	0	0.000191229	.	.	.	.	.	.	.
Splice alteration	Intron & splice region variant	RPE65	AR	chr1:g.68431180T>C	NM_000329.3:c.1339-4A>G	.	.	.	0.81	Uncertain_significance	NA	NA	15	2	0.0001121	17842	2	9.15e-06	0	0	0	0.000110914	0	0	2.09e-05	7.14e-05	0	0	0	0	0
Splice alteration	Intron variant	RYR1	AD	chr19:g.38455562G>T	NM_000540.3:c.1672+16G>T	.	.	.	0.97	.	NA	NA	37	2	0.0001149	17404	2	0	0	0	0	0	0	0	.	.	.	.	.	.	.
Splice alteration	Synonymous variant	RYR1	AD	chr19:g.38477724G>T	NM_000540.3:c.4308G>T	NP_000531.2:p.Val1436=	.	.	0.83	.	NA	NA	37	1	5.731e-05	17448	1	.	.	.	.	.	.	.	.	.	.	.	.	.	.
Splice alteration	Synonymous variant	RYR1	AD	chr19:g.38496320C>T	NM_000540.3:c.6654C>T	NP_000531.2:p.Gly2218=	.	.	0.95	Conflicting_interpretations_of_pathogenicity	NA	NA	37	5	0.0002866	17446	5	0.000219635	0	0.000116877	0	0.000110571	0.000116915	0.00101989	0.00018145	0.000404377	0.000146434	0	0	4.65e-05	0.00131492
Splice alteration	Missense & splice region variant	RYR1	AD	chr19:g.38502727G>A	NM_000540.3:c.7835G>A	NP_000531.2:p.Arg2612Lys	0.279	0.619428	0.95	Uncertain_significance	NA	NA	37	2	0.0001788	11186	2	1.97e-05	0.000146542	0	0	0	2.37e-05	0	3.72e-05	0.000102407	0	0	0	1.61e-05	0
Splice alteration	Intron variant	RYR1	AD	chr19:g.38502739C>T	NM_000540.3:c.7835+12C>T	.	.	.	0.99	Uncertain_significance	NA	NA	37	2	0.0004419	4526	2	2.25e-05	0	0.000134372	0	0	0	0	1.1562e-05	0	0	0	0	2.27e-05	0
Splice alteration	Intron variant	RYR1	AD	chr19:g.38502869T>G	NM_000540.3:c.7836-11T>G	.	.	.	0.98	.	NA	NA	37	1	6.215e-05	16090	1	.	.	.	.	.	.	.	.	.	.	.	.	.	.
Splice alteration	Synonymous variant	RYR1	AD	chr19:g.38523297C>T	NM_000540.3:c.10428C>T	NP_000531.2:p.Ser3476=	.	.	0.91	.	NA	NA	37	1	5.727e-05	17460	1	0	0	0	0	0	0	0	6.98e-06	0	0	0	0.000319489	0	0
Missense	Missense	RYR1	AD	chr19:g.38535374C>T	NM_000540.3:c.11498C>T	NP_000531.2:p.Ala3833Val	0.392	0.719824	0.88	.	NA	NA	37	2	0.0001136	17606	2	9.14e-06	0	0	0	0.000110546	0	0	.	.	.	.	.	.	.
Missense	Missense	SCN5A	AD	chr3:g.38560389T>C	NM_000335.5:c.4000A>G	NP_000326.2:p.Met1334Val	0.856	0.897061	0.04	.	3	0	41	2	0.0001123	17806	2	.	.	.	.	.	.	.	.	.	.	.	.	.	.
Missense	Missense	SCN5A	AD	chr3:g.38560399G>C	NM_000335.5:c.3990C>G	NP_000326.2:p.Ile1330Met	0.853	0.883873	0	.	3	0	41	1	5.63e-05	17774	1	.	.	.	.	.	.	.	.	.	.	.	.	.	.
Missense	Missense	SDHB	AD	chr1:g.17028716T>C	NM_003000.3:c.307A>G	NP_002991.2:p.Met103Val	0.849	0.767631	0.01	Conflicting_interpretations_of_pathogenicity	3	0	23	5	0.0002833	17648	5	0.000219	0	0.00105	0	0.000221	2.34e-05	0	4.88e-05	2.38e-05	7.32e-05	0	0	6.19e-05	0.000329
Splice alteration	Intron variant	SDHB	AD	chr1:g.17027672C>A	NM_003000.3:c.540+77G>T	.	.	.	0.98	.	NA	NA	23	1	5.719e-05	17486	1	.	.	.	.	.	.	.	.	.	.	.	.	.	.
Splice alteration	3' UTR variant	SMAD4	AD	chr18:g.51078803A>G	NM_005359.6:c.*336A>G	.	.	.	0.86	.	NA	NA	25	1	5.631e-05	17760	1	.	.	.	.	.	.	.	6.98e-06	0	0	0	0	0	0
Missense	Missense	TNNI3	AD	chr19:g.55154163A>C	NM_000363.5:c.416T>G	NP_000354.4:p.Phe139Cys	0.95	0.835054	0.01	.	4	0	0	1	5.87e-05	17050	1	1.85e-05	0	0	0	0.000232	0	0	.	.	.	.	.	.	.
Missense	Missense	TNNT2	AD	chr1:g.201364357G>A	NM_001276345.2:c.430C>T	NP_001263274.1:p.Arg144Trp	0.796	0.767111	0	Uncertain_significance	4	0	3	1	5.71e-05	17514	1	0	0	0	0	0	0	0	1.4e-05	0	0	0	0	3.1e-05	0
Missense	Missense	TNNT2	AD	chr1:g.201364368C>T	NM_001276345.2:c.419G>A	NP_001263274.1:p.Arg140His	0.864	0.728075	0.03	Uncertain_significance	3	0	3	1	5.73e-05	17462	1	0	0	0	0	0	0	0	.	.	.	.	.	.	.
Splice alteration	Intron & splice region variant	TRDN	AR	chr6:g.123221483T>C	NM_006073.4:c.2050+4A>G	.	.	.	0.84	.	NA	NA	8	1	5.646e-05	17712	1	.	.	.	.	.	.	.	.	.	.	.	.	.	.
Splice alteration	Missense & splice region variant	TRDN	AR	chr6:g.123377740T>C	NM_006073.4:c.1222A>G	NP_006064.2:p.Lys408Glu	0.08	0.484879	0.89	.	NA	NA	8	1	5.634e-05	17750	1	9.22e-06	0	0	0	0	0	6.38e-05	.	.	.	.	.	.	.
Splice alteration	Splice acceptor variant	TSC1	AD	chr9:g.132897610_132897613del	NM_000368.5:c.2626-3_2626del	.	.	.	1	.	NA	NA	58	1	0.0001883	5312	1	.	.	.	.	.	.	.	0	0	0	0	0	0	0
Splice alteration	Intron & splice region variant	TSC1	AD	chr9:g.132944538C>T	NM_000368.5:c.-144+5G>A	.	.	.	0.82	.	NA	NA	58	3	0.0001738	17262	3	.	.	.	.	.	.	.	6.98e-06	0	0	0	0	1.55e-05	0
Splice alteration	Synonymous variant	TSC2	AD	chr16:g.2065548G>A	NM_000548.5:c.1629G>A	NP_000539.2:p.Pro543=	.	.	0.95	Benign	NA	NA	86	8	0.0004799	16670	8	1.83e-05	0	0	0	0	2.34e-05	6.37e-05	.	.	.	.	.	.	.
Missense	Missense	TSC2	AD	chr16:g.2071535G>A	NM_000548.5:c.1865G>A	NP_000539.2:p.Arg622Gln	0.895	0.58243	0.98	Benign/Likely_benign	NA	NA	86	2	0.0001145	17462	2	5.49e-05	0	5.85e-05	0	0.000331638	2.34e-05	0	3.49e-05	0	0	0	0.000319898	4.65e-05	0.000328731
Missense	Missense	TSC2	AD	chr16:g.2071839G>A	NM_000548.5:c.2002G>A	NP_000539.2:p.Gly668Arg	0.656	0.772556	0.89	.	NA	NA	86	1	5.714e-05	17502	1	.	.	.	.	.	.	.	.	.	.	.	.	.	.
Splice alteration	Intron variant	TTN	AD	chr2:g.178544515T>C	NM_001267550.2:c.95723-9A>G	.	.	.	0.96	.	NA	NA	262	1	5.654e-05	17686	1	9.9e-06	0	0	0	0.000116036	0	0	.	.	.	.	.	.	.
Splice alteration	Intron & splice region variant	TTN	AD	chr2:g.178579936T>A	NM_001267550.2:c.67348+3A>T	.	.	.	0.92	.	NA	NA	262	1	5.633e-05	17752	1	.	.	.	.	.	.	.	.	.	.	.	.	.	.
Missense	Missense	TTN	AD	chr2:g.178595510T>C	NM_001267550.2:c.57844A>G	NP_001254479.2:p.Ile19282Val	0.09	0.493451	0.92	Uncertain_significance	NA	NA	262	1	5.693e-05	17564	1	1.49e-05	0	0	0	0	0	8.8e-05	6.99e-06	0	0	0	0	0	0.000328731
Splice alteration	Synonymous & splice region variant	TTN	AD	chr2:g.178615483C>T	NM_001267550.2:c.48462G>A	NP_001254479.2:p.Thr16154=	.	.	0.87	Conflicting_interpretations_of_pathogenicity	NA	NA	262	1	5.638e-05	17738	1	0.000129438	0	0.000118287	0	0.000116117	0.000211954	6.42e-05	7.7e-05	7.14e-05	7.36e-05	0.000603136	0	6.21e-05	0
Splice alteration	Intron & splice region variant	TTN	AD	chr2:g.178635958C>A	NM_001267550.2:c.41608+5G>T	.	.	.	0.82	.	NA	NA	262	1	5.617e-05	17802	1	.	.	.	.	.	.	.	.	.	.	.	.	.	.
Splice alteration	Intron & splice region variant	TTN	AD	chr2:g.178637422G>T	NM_001267550.2:c.40877-3C>A	.	.	.	0.89	Uncertain_significance	NA	NA	262	7	0.0004124	16972	7	1.58e-05	0	0	0	0.000271739	0	0	7.01e-06	0	0	0	0.000324465	0	0
Splice alteration	Intron variant	TTN	AD	chr2:g.178650905del	NM_001267550.2:c.39626-71del	.	.	.	0.87	.	NA	NA	262	1	5.624e-05	17780	1	.	.	.	.	.	.	.	.	.	.	.	.	.	.
Splice alteration	Synonymous variant	TTN	AD	chr2:g.178672116G>A	NM_001267550.2:c.35082C>T	NP_001254479.2:p.Gly11694=	.	.	0.91	Uncertain_significance	NA	NA	262	3	0.0001704	17602	3	3.73e-05	0	0	0	0	2.3912e-05	0.000192037	2.8e-05	0	0	0	0	4.66e-05	0.000329815
Splice alteration	Intron variant	TTN	AD	chr2:g.178678224T>C	NM_001267550.2:c.33911-16A>G	.	.	.	0.9	.	NA	NA	262	5	0.0002821	17726	5	.	.	.	.	.	.	.	.	.	.	.	.	.	.
Missense	Missense	TTN	AD	chr2:g.178706602T>C	NM_001267550.2:c.29272A>G	NP_001254479.2:p.Ile9758Val	0.469	0.592977	0.98	.	NA	NA	262	1	5.614e-05	17814	1	.	.	.	.	.	.	.	.	.	.	.	.	.	.
Splice alteration	Splice acceptor variant	TTN	AD	chr2:g.178715265_178715266del	NM_001267550.2:c.25922-1_25922del	.	.	.	0.96	.	NA	NA	262	1	5.663e-05	17660	1	.	.	.	.	.	.	.	.	.	.	.	.	.	.
Splice alteration	Synonymous variant	TTN	AD	chr2:g.178722918C>T	NM_001267550.2:c.21981G>A	NP_001254479.2:p.Thr7327=	.	.	0.91	Uncertain_significance	NA	NA	262	1	5.612e-05	17818	1	9.31e-06	0	0	0	0	0	6.47e-05	.	.	.	.	.	.	.
Missense	Missense	TTN	AD	chr2:g.178723084G>A	NM_001267550.2:c.21923C>T	NP_001254479.2:p.Ala7308Val	0.234	0.527519	0.84	.	NA	NA	262	1	5.605e-05	17840	1	.	.	.	.	.	.	.	.	.	.	.	.	.	.
Splice alteration	Synonymous variant	TTN	AD	chr2:g.178738149G>A	NM_001267550.2:c.14304C>T	NP_001254479.2:p.Gly4768=	.	.	1	.	NA	NA	262	2	0.0001122	17818	2	0	0	0	0	0	0	0	6.98e-06	2.38e-05	0	0	0	0	0
Splice alteration	Inframe deletion & splice region variant	TTN	AD	chr2:g.178767922_178767924del	NM_001267550.2:c.9308_9310del	NP_001254479.2:p.Ile3103del	.	.	0.89	.	NA	NA	262	1	5.605e-05	17842	1	.	.	.	.	.	.	.	.	.	.	.	.	.	.
