# Supplementary material for: Analysis of clinically relevant variants from ancestrally diverse Asian genomes
Source: Nat Commun. 2022 Nov 5;13:6694. doi: 10.1038/s41467-022-34116-9 (PMC9637116; doi:10.1038/s41467-022-34116-9)
Supplement: Supplementary file 4 — Supplementary Data 1-11 [file 41467_2022_34116_MOESM4_ESM.zip › NCOMMS-22-14716A_SupplementaryData/NCOMM-22-14716A_SupplementaryData_9.xlsx]

## Sheet: SuppData_9
Supplementary Data 9: List of 4143 genes associated with autosomal dominant, autosomal recessive and X-linked monogenic disorders consolidated from Genomics England PanelApp diagnostic-grade (green) status panel, OMIM and in-house gene panels. Genes identified as loss-of-function intolerant (LOFi) by any one of the three critieria (described in Methods) are indicated.
Gene synbol	HGNC ID	PanelApp Green status	OMIM	Inhouse gene panels				Loss-of-function intolerance status (selection criteria)			MANE Transcript
				Cancer	Cardiovascular	Ophthalmology	Paediatric	ClinGen	ClinVar	ExAC
A2M	HGNC:7		x				x				NM_000014.6
A2ML1	HGNC:23336		x	x			x				NM_144670.6
AAAS	HGNC:13666	x	x				x				NM_015665.6
AAGAB	HGNC:25662	x	x				x	x	x		NM_024666.5
AARS1	HGNC:20	x	x				x				NM_001605.3
AARS2	HGNC:21022	x	x				x				NM_020745.4
AASS	HGNC:17366	x	x				x				NM_005763.4
ABAT	HGNC:23	x	x				x				NM_020686.6
ABCA1	HGNC:29	x	x				x				NM_005502.4
ABCA12	HGNC:14637	x	x				x				NM_173076.3
ABCA2	HGNC:32		x				x			x	NM_001606.5
ABCA3	HGNC:33	x	x				x				NM_001089.3
ABCA4	HGNC:34	x	x			x	x				NM_000350.3
ABCA5	HGNC:35		x				x		x		NM_172232.4
ABCA7	HGNC:37		x				x				NM_019112.4
ABCB11	HGNC:42	x	x				x	x			NM_003742.4
ABCB4	HGNC:45	x	x				x		x		NM_000443.4
ABCB6	HGNC:47	x	x				x		x		NM_005689.4
ABCB7	HGNC:48	x	x				x			x	NM_001271696.3
ABCC11	HGNC:14639		x				x				NM_001370497.1
ABCC2	HGNC:53	x	x				x				NM_000392.5
ABCC6	HGNC:57	x	x			x	x		x		NM_001171.6
ABCC8	HGNC:59	x	x				x	x	x		NM_000352.6
ABCC9	HGNC:60	x	x		x		x		x		n.a.
ABCD1	HGNC:61	x	x			x	x	x		x	NM_000033.4
ABCD3	HGNC:67		x				x		x	x	NM_002858.4
ABCD4	HGNC:68	x	x				x				NM_005050.4
ABCG2	HGNC:74		x				x				NM_004827.3
ABCG5	HGNC:13886	x	x	x	x		x				NM_022436.3
ABCG8	HGNC:13887	x	x	x	x		x	x			NM_022437.3
ABHD12	HGNC:15868	x	x			x	x	x			NM_001042472.3
ABHD5	HGNC:21396	x	x				x				NM_016006.6
ABL1	HGNC:76	x	x	x			x			x	NM_005157.6
ABRAXAS1	HGNC:25829			x							NM_139076.3
ACACA	HGNC:84		x				x			x	NM_198834.3
ACAD8	HGNC:87	x	x				x	x			NM_014384.3
ACAD9	HGNC:21497	x	x				x				NM_014049.5
ACADM	HGNC:89	x	x				x	x			NM_000016.6
ACADS	HGNC:90	x	x				x		x		NM_000017.4
ACADSB	HGNC:91	x	x				x				NM_001609.4
ACADVL	HGNC:92	x	x				x	x			NM_000018.4
ACAN	HGNC:319	x	x				x		x	x	NM_001369268.1
ACAT1	HGNC:93	x	x				x				NM_000019.4
ACAT2	HGNC:94		x				x		x		NM_005891.3
ACD	HGNC:25070	x	x	x			x				NM_001082486.2
ACE	HGNC:2707	x	x				x				NM_000789.4
ACER3	HGNC:16066		x				x				NM_018367.7
ACKR1	HGNC:4035		x				x				NM_002036.4
ACO2	HGNC:118	x	x			x	x				NM_001098.3
ACOX1	HGNC:119	x	x				x	x			NM_004035.7
ACOX2	HGNC:120		x				x				NM_003500.4
ACP2	HGNC:123		x				x				NM_001610.4
ACP4	HGNC:14376	x	x				x				NM_033068.3
ACP5	HGNC:124	x	x				x	x			NM_001611.5
ACSF3	HGNC:27288	x	x				x	x			NM_001243279.3
ACSL4	HGNC:3571	x	x				x	x	x	x	NM_001318510.2
ACSL6	HGNC:16496		x	x							NM_001009185.3
ACTA1	HGNC:129	x	x		x		x				NM_001100.4
ACTA2	HGNC:130	x	x		x		x				NM_001613.4
ACTB	HGNC:132	x	x				x			x	NM_001101.5
ACTC1	HGNC:143	x	x		x		x			x	NM_005159.5
ACTG1	HGNC:144	x	x				x				NM_001614.5
ACTG2	HGNC:145	x	x				x				NM_001615.4
ACTL6A	HGNC:24124	x					x			x	NM_004301.5
ACTL6B	HGNC:160	x	x				x			x	NM_016188.5
ACTN1	HGNC:163	x	x				x			x	NM_001130004.2
ACTN2	HGNC:164	x	x		x		x			x	NM_001103.4
ACTN4	HGNC:166	x	x				x			x	NM_004924.6
ACTRT1	HGNC:24027			x							NM_138289.4
ACVR1	HGNC:171	x	x				x			x	NM_001111067.4
ACVR2B	HGNC:174	x	x				x			x	NM_001106.4
ACVRL1	HGNC:175	x	x				x	x			NM_000020.3
ACY1	HGNC:177	x	x				x		x		NM_000666.3
ADA	HGNC:186	x	x				x				NM_000022.4
ADA2	HGNC:1839	x	x				x		x		NM_001282225.2
ADAM10	HGNC:188	x	x				x			x	NM_001110.4
ADAM17	HGNC:195	x	x				x			x	NM_003183.6
ADAM22	HGNC:201		x				x			x	n.a.
ADAM9	HGNC:216	x	x			x	x	x			NM_003816.3
ADAMTS10	HGNC:13201	x	x				x			x	NM_030957.4
ADAMTS13	HGNC:1366	x	x				x				NM_139027.6
ADAMTS17	HGNC:17109	x	x				x	x			NM_139057.4
ADAMTS18	HGNC:17110	x	x			x	x	x			NM_199355.4
ADAMTS2	HGNC:218	x	x				x	x		x	NM_014244.5
ADAMTS3	HGNC:219	x	x				x				NM_014243.3
ADAMTSL2	HGNC:14631	x	x				x	x			NM_014694.4
ADAMTSL4	HGNC:19706	x	x				x				NM_019032.6
ADAR	HGNC:225	x	x				x			x	NM_001111.5
ADAT3	HGNC:25151	x	x				x				NM_138422.4
ADCY1	HGNC:232		x				x			x	NM_021116.4
ADCY10	HGNC:21285		x				x				NM_018417.6
ADCY3	HGNC:234		x				x				NM_004036.5
ADCY5	HGNC:236	x	x				x			x	NM_183357.3
ADCY6	HGNC:237		x				x				n.a.
ADD1	HGNC:243		x				x				NM_001354761.2
ADD3	HGNC:245	x	x				x			x	NM_016824.5
ADGRE2	HGNC:3337		x				x				NM_013447.4
ADGRG1	HGNC:4512	x	x				x	x			NM_201525.4
ADGRG2	HGNC:4516		x				x		x	x	NM_001079858.3
ADGRG6	HGNC:13841	x	x				x				NM_198569.3
ADGRV1	HGNC:17416	x	x			x	x				NM_032119.4
ADH1B	HGNC:250		x				x		x		NM_000668.6
ADH1C	HGNC:251		x				x				NM_000669.5
ADK	HGNC:257	x	x				x				NM_006721.4
ADM	HGNC:259			x							NM_001124.3
ADNP	HGNC:15766	x	x				x	x		x	NM_001282531.3
ADPRS	HGNC:21304	x	x				x		x		NM_017825.3
ADRB1	HGNC:285		x				x				NM_000684.3
ADRB2	HGNC:286		x				x				NM_000024.6
ADRB3	HGNC:288		x				x				NM_000025.3
ADSL	HGNC:291	x	x				x	x			NM_000026.4
ADSS1	HGNC:20093	x					x		x		NM_152328.5
AEBP1	HGNC:303	x	x				x				NM_001129.5
AFF2	HGNC:3776	x	x				x	x		x	NM_002025.4
AFF3	HGNC:6473	x								x	NM_001386135.1
AFF4	HGNC:17869	x	x				x			x	NM_014423.4
AFG3L2	HGNC:315	x	x				x				NM_006796.3
AFP	HGNC:317		x				x				NM_001134.3
AGA	HGNC:318	x	x				x				NM_000027.4
AGBL1	HGNC:26504		x				x		x		NM_001386094.1
AGBL5	HGNC:26147	x	x			x	x				NM_021831.6
AGK	HGNC:21869	x	x				x	x			NM_018238.4
AGL	HGNC:321	x	x				x				NM_000642.3
AGPAT2	HGNC:325	x	x				x	x	x		NM_006412.4
AGPS	HGNC:327	x	x				x			x	NM_003659.4
AGRN	HGNC:329	x	x				x	x			NM_198576.4
AGRP	HGNC:330		x				x				NM_001138.2
AGT	HGNC:333	x	x				x	x			NM_001384479.1
AGTPBP1	HGNC:17258	x	x				x				NM_001330701.2
AGTR1	HGNC:336	x	x				x				NM_000685.5
AGXT	HGNC:341	x	x				x				NM_000030.3
AGXT2	HGNC:14412		x				x		x		NM_031900.4
AHCY	HGNC:343		x				x	x		x	NM_000687.4
AHDC1	HGNC:25230	x	x				x	x		x	NM_001371928.1
AHI1	HGNC:21575	x	x			x	x	x	x		NM_001134831.2
AHR	HGNC:348		x				x		x	x	NM_001621.5
AHSG	HGNC:349		x				x				NM_001622.4
AICDA	HGNC:13203	x	x	x			x				NM_020661.4
AIFM1	HGNC:8768	x	x				x			x	NM_004208.4
AIMP1	HGNC:10648	x	x				x	x			NM_001142416.2
AIMP2	HGNC:20609		x				x				NM_006303.4
AIP	HGNC:358	x	x	x			x				NM_003977.4
AIPL1	HGNC:359	x	x			x	x				NM_014336.5
AIRE	HGNC:360	x	x				x				NM_000383.4
AK1	HGNC:361	x	x				x		x		NM_000476.3
AK2	HGNC:362	x	x				x				NM_001625.4
AK7	HGNC:20091		x				x				NM_152327.5
AKAP10	HGNC:368		x				x			x	NM_007202.4
AKAP9	HGNC:379		x		x		x				NM_005751.5
AKR1C1	HGNC:384						x				NM_001353.6
AKR1C2	HGNC:385		x				x				n.a.
AKR1C4	HGNC:387		x				x				NM_001818.5
AKR1D1	HGNC:388	x	x				x				NM_005989.4
AKT1	HGNC:391	x	x	x			x			x	NM_001382430.1
AKT2	HGNC:392	x	x	x			x			x	NM_001626.6
AKT3	HGNC:393	x	x	x			x			x	NM_005465.7
ALAD	HGNC:395	x	x				x				NM_000031.6
ALAS2	HGNC:397	x	x				x			x	NM_000032.5
ALB	HGNC:399	x	x				x			x	NM_000477.7
ALDH18A1	HGNC:9722	x	x				x				NM_002860.4
ALDH1A3	HGNC:409	x	x				x	x		x	NM_000693.4
ALDH2	HGNC:404		x				x				NM_000690.4
ALDH3A2	HGNC:403	x	x				x				NM_000382.3
ALDH4A1	HGNC:406	x	x				x	x	x		NM_003748.4
ALDH5A1	HGNC:408	x	x				x	x			NM_001080.3
ALDH6A1	HGNC:7179	x	x				x		x		NM_005589.4
ALDH7A1	HGNC:877	x	x				x				NM_001182.5
ALDOA	HGNC:414	x	x				x		x		NM_001243177.4
ALDOB	HGNC:417	x	x				x				NM_000035.4
ALG1	HGNC:18294	x	x				x		x		NM_019109.5
ALG10B	HGNC:31088		x				x				NM_001013620.4
ALG11	HGNC:32456	x	x				x				NM_001004127.3
ALG12	HGNC:19358	x	x				x	x			NM_024105.4
ALG13	HGNC:30881	x	x				x			x	NM_001099922.3
ALG14	HGNC:28287	x	x				x				NM_144988.4
ALG2	HGNC:23159	x	x				x				NM_033087.4
ALG3	HGNC:23056	x	x				x				NM_005787.6
ALG6	HGNC:23157	x	x				x				NM_013339.4
ALG8	HGNC:23161	x	x				x				NM_024079.5
ALG9	HGNC:15672	x	x				x				NM_024740.2
ALK	HGNC:427	x	x	x							NM_004304.5
ALKBH8	HGNC:25189	x	x				x				NM_138775.3
ALMS1	HGNC:428	x	x		x	x	x	x			NM_001378454.1
ALOX12B	HGNC:430	x	x				x		x		NM_001139.3
ALOX5	HGNC:435		x				x				NM_000698.5
ALOX5AP	HGNC:436		x				x				NM_001629.4
ALOXE3	HGNC:13743	x	x				x				NM_021628.3
ALPK3	HGNC:17574	x	x				x				NM_020778.5
ALPL	HGNC:438	x	x				x				NM_000478.6
ALS2	HGNC:443	x	x				x	x	x		NM_020919.4
ALX1	HGNC:1494	x	x				x		x		NM_006982.3
ALX3	HGNC:449	x	x				x				NM_006492.3
ALX4	HGNC:450	x	x				x	x			NM_021926.4
AMACR	HGNC:451	x	x			x	x				NM_014324.6
AMBN	HGNC:452	x	x				x				NM_016519.6
AMELX	HGNC:461	x	x				x				NM_001142.2
AMER1	HGNC:26837	x	x				x			x	NM_152424.4
AMH	HGNC:464	x	x				x				NM_000479.5
AMHR2	HGNC:465	x	x				x				NM_020547.3
AMMECR1	HGNC:467	x	x				x			x	NM_015365.3
AMN	HGNC:14604	x	x				x	x			NM_030943.4
AMPD1	HGNC:468		x				x				NM_000036.3
AMPD2	HGNC:469	x	x				x				NM_001368809.2
AMPD3	HGNC:470		x				x				n.a.
AMT	HGNC:473	x	x				x				NM_000481.4
AMTN	HGNC:33188		x				x		x		NM_212557.4
ANAPC1	HGNC:19988	x	x				x				NM_022662.4
ANG	HGNC:483	x	x								NM_001097577.3
ANGPTL3	HGNC:491		x				x				NM_014495.4
ANGPTL4	HGNC:16039		x				x				NM_139314.3
ANK1	HGNC:492	x	x	x			x			x	NM_000037.4
ANK2	HGNC:493	x	x		x		x	x		x	NM_001148.6
ANK3	HGNC:494		x				x			x	NM_020987.5
ANKH	HGNC:15492	x	x				x				NM_054027.6
ANKLE2	HGNC:29101		x				x				NM_015114.3
ANKRD11	HGNC:21316	x	x				x	x		x	NM_013275.6
ANKRD26	HGNC:29186	x	x	x			x		x		NM_014915.3
ANKS6	HGNC:26724	x	x				x				NM_173551.5
ANLN	HGNC:14082		x				x			x	NM_018685.5
ANO10	HGNC:25519	x	x				x				NM_018075.5
ANO3	HGNC:14004	x	x				x		x		NM_031418.4
ANO5	HGNC:27337	x	x				x				NM_213599.3
ANO6	HGNC:25240	x	x				x		x		NM_001025356.3
ANOS1	HGNC:6211	x	x				x	x		x	NM_000216.4
ANTXR1	HGNC:21014	x	x				x			x	NM_032208.3
ANTXR2	HGNC:21732	x	x				x	x			NM_058172.6
ANXA11	HGNC:535	x	x				x				NM_145868.2
ANXA5	HGNC:543		x				x				NM_001154.4
AP1B1	HGNC:554		x				x			x	NM_001127.4
AP1S1	HGNC:559	x	x				x				NM_001283.5
AP1S2	HGNC:560	x	x				x	x			NM_001272071.2
AP1S3	HGNC:18971	x	x				x				NM_001039569.2
AP2M1	HGNC:564	x	x				x			x	NM_004068.4
AP2S1	HGNC:565	x	x	x			x			x	NM_004069.6
AP3B1	HGNC:566	x	x				x			x	NM_003664.5
AP3B2	HGNC:567	x	x				x			x	NM_001278512.2
AP3D1	HGNC:568	x	x				x				NM_001261826.3
AP4B1	HGNC:572	x	x				x	x			NM_001253852.3
AP4E1	HGNC:573	x	x				x		x	x	NM_007347.5
AP4M1	HGNC:574	x	x				x				NM_004722.4
AP4S1	HGNC:575	x	x				x	x	x		NM_001128126.3
AP5Z1	HGNC:22197	x	x				x				NM_014855.3
APC	HGNC:583	x	x	x			x	x		x	NM_000038.6
APC2	HGNC:24036	x	x				x		x	x	NM_005883.3
APCDD1	HGNC:15718	x	x				x				NM_153000.5
APOA1	HGNC:600	x	x				x				NM_000039.3
APOA2	HGNC:601	x	x				x				NM_001643.2
APOA4	HGNC:602	x			x						NM_000482.4
APOA5	HGNC:17288	x	x		x		x				NM_001371904.1
APOB	HGNC:603	x	x		x		x	x			NM_000384.3
APOBEC1	HGNC:604			x							NM_001644.5
APOBEC2	HGNC:605			x							NM_006789.4
APOBEC3A	HGNC:17343			x							NM_145699.4
APOBEC3B	HGNC:17352			x							NM_004900.5
APOBEC3C	HGNC:17353			x							NM_014508.3
APOBEC3D	HGNC:17354			x							NM_152426.4
APOBEC3F	HGNC:17356			x							NM_145298.6
APOBEC3G	HGNC:17357			x							NM_021822.4
APOBEC3H	HGNC:24100			x							NM_181773.5
APOBEC4	HGNC:32152			x							NM_203454.3
APOC2	HGNC:609	x	x		x		x				NM_000483.5
APOE	HGNC:613	x	x		x		x				NM_000041.4
APOL2	HGNC:619		x				x				NM_030882.4
APOL4	HGNC:14867		x				x				NM_001386885.1
APP	HGNC:620	x	x				x				NM_000484.4
APPL1	HGNC:24035	x	x				x				NM_012096.3
APRT	HGNC:626	x	x				x				NM_000485.3
APTX	HGNC:15984	x	x				x				NM_001195248.2
AQP2	HGNC:634	x	x				x				NM_000486.6
AQP5	HGNC:638	x	x				x				NM_001651.4
AQP7	HGNC:640		x				x				NM_001170.3
AR	HGNC:644	x	x	x			x			x	NM_000044.6
ARCN1	HGNC:649	x	x				x			x	NM_001655.5
ARF1	HGNC:652		x				x				NM_001658.4
ARFGEF2	HGNC:15853	x	x				x	x		x	NM_006420.3
ARG1	HGNC:663	x	x				x	x			NM_000045.4
ARHGAP29	HGNC:30207	x					x		x	x	NM_004815.4
ARHGAP31	HGNC:29216	x	x				x			x	NM_020754.4
ARHGDIA	HGNC:678	x	x				x				NM_004309.6
ARHGEF1	HGNC:681	x	x				x			x	NM_004706.4
ARHGEF10	HGNC:14103		x				x				NM_014629.4
ARHGEF18	HGNC:17090	x	x				x			x	NM_001367823.1
ARHGEF2	HGNC:682		x				x			x	NM_001162383.2
ARHGEF6	HGNC:685						x			x	NM_004840.3
ARHGEF9	HGNC:14561	x	x				x			x	NM_001353921.2
ARID1A	HGNC:11110	x	x				x	x		x	NM_006015.6
ARID1B	HGNC:18040	x	x				x	x		x	NM_001374828.1
ARID2	HGNC:18037	x	x				x	x	x	x	NM_152641.4
ARL13B	HGNC:25419	x	x			x	x				NM_001174150.2
ARL2BP	HGNC:17146	x	x			x	x				NM_012106.4
ARL3	HGNC:694		x			x	x				NM_004311.4
ARL6	HGNC:13210	x	x			x	x	x			NM_001278293.3
ARL6IP1	HGNC:697		x				x				NM_015161.3
ARMC2	HGNC:23045		x				x				NM_032131.6
ARMC5	HGNC:25781	x	x				x				NM_001105247.2
ARMC9	HGNC:20730	x	x				x				NM_001352754.2
ARNT2	HGNC:16876		x				x			x	NM_014862.4
ARPC1B	HGNC:704	x	x				x				NM_005720.4
ARR3	HGNC:710		x				x				NM_004312.3
ARSA	HGNC:713	x	x				x	x			NM_000487.6
ARSB	HGNC:714	x	x				x		x		NM_000046.5
ARSG	HGNC:24102		x				x		x		NM_001267727.2
ARSL	HGNC:719	x					x	x			NM_000047.3
ARV1	HGNC:29561	x	x				x				NM_022786.3
ARX	HGNC:18060	x	x				x	x			NM_139058.3
ASAH1	HGNC:735	x	x				x	x			NM_177924.5
ASCC1	HGNC:24268	x	x				x				NM_001198800.3
ASCL1	HGNC:738		x				x				NM_004316.4
ASH1L	HGNC:19088	x	x				x	x		x	NM_018489.3
ASL	HGNC:746	x	x				x				NM_000048.4
ASNS	HGNC:753	x	x				x		x		NM_001673.5
ASPA	HGNC:756	x	x				x	x			NM_000049.4
ASPH	HGNC:757		x				x		x		NM_004318.4
ASPM	HGNC:19048	x	x				x	x			NM_018136.5
ASPN	HGNC:14872		x				x		x		n.a.
ASS1	HGNC:758	x	x				x				NM_054012.4
ASXL1	HGNC:18318	x	x	x			x	x	x		NM_015338.6
ASXL2	HGNC:23805	x	x				x		x	x	NM_018263.6
ASXL3	HGNC:29357	x	x				x	x		x	NM_030632.3
ATAD1	HGNC:25903	x	x				x		x		NM_001321967.2
ATAD3A	HGNC:25567	x	x				x				NM_001170535.3
ATCAY	HGNC:779	x	x				x				NM_033064.5
ATF6	HGNC:791	x	x			x	x	x			NM_007348.4
ATG5	HGNC:589		x				x			x	NM_004849.4
ATIC	HGNC:794	x	x				x				NM_004044.7
ATL1	HGNC:11231	x	x				x			x	NM_015915.5
ATL3	HGNC:24526	x	x				x				NM_015459.5
ATM	HGNC:795	x	x	x			x	x			NM_000051.4
ATN1	HGNC:3033	x	x				x		x	x	NM_001940.4
ATOH7	HGNC:13907	x	x				x				NM_145178.4
ATP11C	HGNC:13554		x				x			x	NM_001353812.2
ATP13A2	HGNC:30213	x	x				x				NM_022089.4
ATP13A3	HGNC:24113	x								x	NM_001367549.1
ATP1A1	HGNC:799	x	x				x			x	NM_000701.8
ATP1A2	HGNC:800	x	x				x				NM_000702.4
ATP1A3	HGNC:801	x	x				x			x	NM_152296.5
ATP1B1	HGNC:804		x				x			x	NM_001677.4
ATP2A1	HGNC:811	x	x				x	x			NM_004320.6
ATP2A2	HGNC:812	x	x	x			x		x	x	NM_170665.4
ATP2B2	HGNC:815		x				x				NM_001001331.4
ATP2B3	HGNC:816		x				x			x	NM_001001344.3
ATP2C1	HGNC:13211	x	x				x			x	NM_001378687.1
ATP5F1A	HGNC:823						x			x	NM_004046.6
ATP5F1D	HGNC:837	x	x				x				NM_001687.5
ATP5MK	HGNC:30889		x				x				NM_001206427.2
ATP6AP1	HGNC:868	x	x				x				NM_001183.6
ATP6AP2	HGNC:18305	x	x				x				NM_005765.3
ATP6V0A2	HGNC:18481	x	x				x	x			NM_012463.4
ATP6V1A	HGNC:851	x	x				x			x	NM_001690.4
ATP6V1B1	HGNC:853	x					x				NM_001692.4
ATP6V1B2	HGNC:854	x	x				x		x	x	NM_001693.4
ATP6V1E1	HGNC:857		x				x				NM_001696.4
ATP7A	HGNC:869	x	x				x	x		x	NM_000052.7
ATP7B	HGNC:870	x	x				x	x	x		NM_000053.4
ATP8A2	HGNC:13533	x	x				x		x		NM_016529.6
ATP8B1	HGNC:3706	x	x				x				NM_001374385.1
ATPAF2	HGNC:18802	x	x				x	x			NM_145691.4
ATR	HGNC:882	x	x	x			x				NM_001184.4
ATRX	HGNC:886	x	x	x			x	x		x	NM_000489.6
ATXN1	HGNC:10548	x	x				x		x		NM_001128164.2
ATXN10	HGNC:10549	x	x				x				NM_013236.4
ATXN2	HGNC:10555	x	x				x			x	NM_001372574.1
ATXN3	HGNC:7106	x	x				x				NM_004993.6
ATXN7	HGNC:10560	x	x				x			x	NM_001377405.1
ATXN8OS	HGNC:10561		x				x				n.a.
AUH	HGNC:890	x	x				x				NM_001698.3
AURKA	HGNC:11393		x				x				NM_198437.3
AURKC	HGNC:11391		x				x				NM_001015878.2
AUTS2	HGNC:14262	x					x	x		x	NM_015570.4
AVIL	HGNC:14188		x				x		x		n.a.
AVP	HGNC:894		x				x				NM_000490.5
AVPR2	HGNC:897	x	x				x	x			NM_000054.6
AXIN2	HGNC:904		x	x			x	x			NM_004655.4
B2M	HGNC:914	x	x				x		x		NM_004048.4
B3GALNT2	HGNC:28596	x	x				x				NM_152490.5
B3GALT6	HGNC:17978	x	x				x	x			NM_080605.4
B3GAT3	HGNC:923	x	x				x				NM_012200.4
B3GLCT	HGNC:20207	x	x				x				NM_194318.4
B4GALNT1	HGNC:4117	x	x				x				NM_001478.5
B4GALT1	HGNC:924	x	x				x	x			NM_001497.4
B4GALT7	HGNC:930	x	x				x	x			NM_007255.3
B4GAT1	HGNC:15685	x	x				x				NM_006876.3
B9D1	HGNC:24123		x			x	x	x			NM_015681.5
B9D2	HGNC:28636	x	x			x	x				NM_030578.4
BAAT	HGNC:932	x	x				x				NM_001701.4
BACH2	HGNC:14078	x	x				x				NM_021813.4
BAG3	HGNC:939	x	x		x		x	x			NM_004281.4
BANF1	HGNC:17397		x				x		x		NM_003860.4
BAP1	HGNC:950	x	x	x			x	x			NM_004656.4
BARD1	HGNC:952		x	x			x	x	x		NM_000465.4
BBIP1	HGNC:28093		x			x	x		x		NM_001195305.3
BBS1	HGNC:966	x	x			x	x				NM_024649.5
BBS10	HGNC:26291	x	x			x	x		x		NM_024685.4
BBS12	HGNC:26648	x	x			x	x	x	x		NM_152618.3
BBS2	HGNC:967	x	x			x	x		x		NM_031885.5
BBS4	HGNC:969	x	x			x	x		x		NM_033028.5
BBS5	HGNC:970	x	x			x	x	x			NM_152384.3
BBS7	HGNC:18758	x	x			x	x		x		NM_176824.3
BBS9	HGNC:30000	x				x	x		x		NM_198428.3
BCAM	HGNC:6722						x		x		NM_005581.5
BCAP31	HGNC:16695	x	x				x				NM_001256447.2
BCAT2	HGNC:977	x	x				x				NM_001190.4
BCHE	HGNC:983		x				x				NM_000055.4
BCKDHA	HGNC:986	x	x				x				NM_000709.4
BCKDHB	HGNC:987	x	x				x		x		NM_183050.4
BCKDK	HGNC:16902	x	x				x		x		NM_005881.4
BCL10	HGNC:989	x	x				x				NM_003921.5
BCL11A	HGNC:13221	x	x				x	x			NM_022893.4
BCL11B	HGNC:13222	x	x				x			x	NM_138576.4
BCO1	HGNC:13815		x				x				NM_017429.3
BCOR	HGNC:20893	x	x	x			x	x		x	NM_001123385.2
BCORL1	HGNC:25657		x	x			x			x	NM_001379451.1
BCS1L	HGNC:1020	x	x				x	x			NM_001079866.2
BDP1	HGNC:13652		x				x		x		NM_018429.3
BEAN1	HGNC:24160	x					x				NM_001178020.3
BEST1	HGNC:12703	x	x			x	x				NM_004183.4
BFSP1	HGNC:1040	x	x				x		x		NM_001195.5
BFSP2	HGNC:1041	x	x				x				NM_003571.4
BGN	HGNC:1044	x	x				x			x	NM_001711.6
BHLHA9	HGNC:35126	x	x				x				NM_001164405.2
BHLHE41	HGNC:16617		x				x				NM_030762.3
BICC1	HGNC:19351		x				x				NM_001080512.3
BICD2	HGNC:17208	x	x				x				NM_001003800.2
BIN1	HGNC:1052	x	x				x				NM_139343.3
BLK	HGNC:1057		x				x				NM_001715.3
BLM	HGNC:1058	x		x			x				NM_000057.4
BLNK	HGNC:14211	x	x				x	x	x	x	NM_013314.4
BLOC1S3	HGNC:20914	x	x				x				NM_212550.5
BLOC1S6	HGNC:8549	x	x				x				NM_012388.4
BLVRA	HGNC:1062		x				x				NM_000712.4
BMP1	HGNC:1067	x	x				x				NM_006129.5
BMP15	HGNC:1068	x	x				x				NM_005448.2
BMP2	HGNC:1069	x	x				x			x	NM_001200.4
BMP4	HGNC:1071	x	x				x			x	NM_001202.6
BMP6	HGNC:1073	x									NM_001718.6
BMPER	HGNC:24154	x	x				x				NM_001365308.1
BMPR1A	HGNC:1076	x	x	x			x	x			NM_004329.3
BMPR1B	HGNC:1077	x	x				x		x	x	NM_001203.3
BMPR2	HGNC:1078	x	x				x	x		x	NM_001204.7
BMS1	HGNC:23505		x				x		x	x	NM_014753.4
BNC1	HGNC:1081		x				x				NM_001717.4
BNC2	HGNC:30988	x	x				x			x	NM_017637.6
BOLA3	HGNC:24415	x	x				x				NM_212552.3
BPGM	HGNC:1093	x	x				x				NM_001724.5
BPNT2	HGNC:26019		x				x				NM_017813.5
BPTF	HGNC:3581	x	x				x			x	NM_182641.4
BRAF	HGNC:1097	x	x	x	x		x			x	NM_001374258.1
BRAT1	HGNC:21701	x	x				x	x			NM_152743.4
BRCA1	HGNC:1100	x	x	x			x	x	x		NM_007294.4
BRCA2	HGNC:1101	x	x	x			x	x	x		NM_000059.4
BRD4	HGNC:13575	x					x		x	x	NM_001379291.1
BRDT	HGNC:1105		x				x				NM_207189.4
BRF1	HGNC:11551	x	x				x				NM_001519.4
BRIP1	HGNC:20473	x	x	x			x	x			NM_032043.3
BRPF1	HGNC:14255	x	x				x		x	x	NM_001003694.2
BRSK2	HGNC:11405	x					x				NM_001256627.2
BRWD3	HGNC:17342	x	x				x			x	NM_153252.5
BSCL2	HGNC:15832	x	x				x				NM_001122955.4
BSND	HGNC:16512	x	x				x	x			NM_057176.3
BTD	HGNC:1122	x	x				x	x			NM_001370658.1
BTK	HGNC:1133	x	x				x	x	x	x	NM_000061.3
BTNL2	HGNC:1142		x				x		x		n.a.
BUB1B	HGNC:1149	x	x	x			x				NM_001211.6
BVES	HGNC:1152		x				x				NM_001199563.2
C11orf80	HGNC:26197		x				x				NM_001302084.2
C12orf4	HGNC:1184	x	x				x				NM_020374.4
C12orf57	HGNC:29521	x	x				x				NM_138425.4
C19orf12	HGNC:25443	x	x				x	x			NM_031448.6
C1QA	HGNC:1241	x	x				x				NM_015991.4
C1QB	HGNC:1242	x	x				x	x			NM_001378156.1
C1QBP	HGNC:1243	x	x				x				NM_001212.4
C1QC	HGNC:1245	x	x				x				NM_172369.5
C1QTNF5	HGNC:14344	x	x			x	x				NM_001278431.2
C1R	HGNC:1246	x	x				x				NM_001733.7
C1S	HGNC:1247	x	x				x				NM_001734.5
C2	HGNC:1248	x	x				x				NM_000063.6
C2CD3	HGNC:24564	x	x				x				NM_001286577.2
C3	HGNC:1318	x	x				x			x	NM_000064.4
C4A	HGNC:1323	x	x				x				NM_007293.3
C4B	HGNC:1324	x	x				x				NM_001002029.4
C5	HGNC:1331	x	x				x				NM_001735.3
C6	HGNC:1339	x	x				x				NM_000065.5
C7	HGNC:1346	x	x				x				NM_000587.4
C8A	HGNC:1352	x	x				x				NM_000562.3
C8B	HGNC:1353	x	x				x				NM_000066.4
C8G	HGNC:1354	x					x				NM_000606.3
C9	HGNC:1358	x	x				x				NM_001737.5
C9orf72	HGNC:28337	x	x				x				NM_018325.5
CA12	HGNC:1371		x				x				NM_001218.5
CA2	HGNC:1373	x	x				x				NM_000067.3
CA4	HGNC:1375		x			x	x				NM_000717.5
CA5A	HGNC:1377	x	x				x	x			NM_001739.2
CA8	HGNC:1382	x	x				x	x			NM_004056.6
CABP2	HGNC:1385	x	x				x				NM_016366.3
CABP4	HGNC:1386	x	x			x	x	x			NM_145200.5
CACNA1A	HGNC:1388	x	x				x	x		x	NM_001127222.2
CACNA1B	HGNC:1389	x	x				x		x	x	NM_000718.4
CACNA1C	HGNC:1390	x	x		x		x			x	NM_001167623.2
CACNA1D	HGNC:1391	x	x				x			x	NM_001128840.3
CACNA1E	HGNC:1392	x	x				x			x	NM_001205293.3
CACNA1F	HGNC:1393	x	x			x	x				NM_001256789.3
CACNA1G	HGNC:1394	x	x				x		x	x	NM_018896.5
CACNA1H	HGNC:1395	x	x				x				NM_021098.3
CACNA1S	HGNC:1397	x	x				x				NM_000069.3
CACNA2D1	HGNC:1399				x		x			x	NM_000722.4
CACNA2D2	HGNC:1400	x	x				x			x	NM_006030.4
CACNA2D4	HGNC:20202	x	x			x	x				NM_172364.5
CACNB4	HGNC:1404	x	x				x				NM_000726.5
CACNG2	HGNC:1406		x				x			x	NM_006078.5
CAD	HGNC:1424	x	x				x			x	NM_004341.5
CALCR	HGNC:1440		x				x				NM_001742.4
CALCRL	HGNC:16709		x				x			x	NM_005795.6
CALM1	HGNC:1442	x	x		x		x				NM_006888.6
CALM2	HGNC:1445	x	x				x				NM_001743.6
CALM3	HGNC:1449	x	x				x				NM_005184.4
CALR	HGNC:1455		x	x						x	NM_004343.4
CAMK2A	HGNC:1460	x	x				x			x	NM_015981.4
CAMK2B	HGNC:1461	x	x				x				NM_001220.5
CAMK2G	HGNC:1463		x				x			x	NM_001367534.1
CAMTA1	HGNC:18806	x	x				x	x		x	NM_015215.4
CANT1	HGNC:19721	x	x				x				NM_001159773.2
CAPN1	HGNC:1476	x	x				x				NM_005186.4
CAPN3	HGNC:1480	x	x				x	x			NM_000070.3
CAPN5	HGNC:1482	x	x			x	x		x		NM_004055.5
CARD11	HGNC:16393	x	x				x			x	NM_032415.7
CARD14	HGNC:16446	x	x				x				NM_001366385.1
CARD9	HGNC:16391	x	x				x				NM_052813.5
CARMIL2	HGNC:27089	x	x				x				NM_001013838.3
CARS1	HGNC:1493	x					x				NM_001014437.3
CARS2	HGNC:25695	x	x				x				NM_024537.4
CARTPT	HGNC:24323		x				x				NM_004291.4
CASK	HGNC:1497	x	x				x	x		x	NM_001367721.1
CASP10	HGNC:1500	x	x				x		x		NM_032977.4
CASP14	HGNC:1502	x	x				x				NM_012114.3
CASP8	HGNC:1509	x	x				x				NM_001372051.1
CASQ1	HGNC:1512	x	x				x				NM_001231.5
CASQ2	HGNC:1513	x	x		x		x				NM_001232.4
CASR	HGNC:1514	x	x	x			x				NM_000388.4
CAST	HGNC:1515	x	x				x		x		NM_001750.7
CAT	HGNC:1516	x	x				x				NM_001752.4
CATSPER1	HGNC:17116		x				x				NM_053054.4
CAV1	HGNC:1527	x	x				x				NM_001753.5
CAV3	HGNC:1529	x	x		x		x				NM_033337.3
CAVIN1	HGNC:9688	x	x				x				NM_012232.6
CAVIN4	HGNC:33742	x									NM_001018116.2
CBL	HGNC:1541	x	x	x	x		x				NM_005188.4
CBLB	HGNC:1542			x					x	x	NM_170662.5
CBLC	HGNC:15961			x							NM_012116.4
CBLIF	HGNC:4268	x		x			x				NM_005142.3
CBS	HGNC:1550	x	x		x		x	x			NM_000071.3
CBX2	HGNC:1552		x				x		x	x	NM_005189.3
CC2D1A	HGNC:30237	x	x				x				NM_017721.5
CC2D2A	HGNC:29253	x	x			x	x	x			NM_001378615.1
CCBE1	HGNC:29426	x	x				x		x		NM_133459.4
CCDC103	HGNC:32700	x	x				x				NM_213607.3
CCDC115	HGNC:28178	x	x				x				NM_032357.4
CCDC174	HGNC:28033		x				x				NM_016474.5
CCDC22	HGNC:28909	x	x				x			x	NM_014008.5
CCDC28B	HGNC:28163		x				x				NM_024296.5
CCDC39	HGNC:25244	x	x				x	x			NM_181426.2
CCDC40	HGNC:26090	x	x				x		x		NM_017950.4
CCDC47	HGNC:24856	x	x				x		x		NM_020198.3
CCDC50	HGNC:18111	x	x				x				NM_178335.3
CCDC65	HGNC:29937	x	x				x				NM_033124.5
CCDC78	HGNC:14153	x	x				x				NM_001378030.1
CCDC8	HGNC:25367	x	x				x	x			NM_032040.5
CCDC88A	HGNC:25523		x				x			x	NM_001365480.1
CCDC88C	HGNC:19967	x	x				x				NM_001080414.4
CCL11	HGNC:10610		x				x				NM_002986.3
CCL2	HGNC:10618		x				x				NM_002982.4
CCM2	HGNC:21708	x					x				NM_031443.4
CCN6	HGNC:12771	x					x		x		NM_198239.2
CCND1	HGNC:1582		x				x				NM_053056.3
CCND2	HGNC:1583	x	x				x			x	NM_001759.4
CCNF	HGNC:1591	x									NM_001761.3
CCNK	HGNC:1596		x				x			x	NM_001099402.2
CCNO	HGNC:18576	x	x				x				NM_021147.5
CCNQ	HGNC:28434	x					x				NM_152274.5
CCT5	HGNC:1618	x	x				x	x		x	NM_012073.5
CD164	HGNC:1632		x				x				NM_006016.6
CD19	HGNC:1633	x	x				x				NM_001770.6
CD247	HGNC:1677	x	x				x				NM_198053.3
CD27	HGNC:11922	x	x				x				NM_001242.5
CD36	HGNC:1663		x				x				NM_001001548.3
CD3D	HGNC:1673	x	x				x				NM_000732.6
CD3E	HGNC:1674	x	x				x	x			NM_000733.4
CD3G	HGNC:1675	x	x				x				NM_000073.3
CD40	HGNC:11919	x	x				x				NM_001250.6
CD40LG	HGNC:11935	x					x	x			NM_000074.3
CD46	HGNC:6953	x					x				NM_172351.3
CD55	HGNC:2665	x	x				x				NM_000574.5
CD59	HGNC:1689	x	x				x				NM_000611.6
CD70	HGNC:11937	x	x				x				NM_001252.5
CD79A	HGNC:1698	x	x				x			x	NM_001783.4
CD79B	HGNC:1699	x	x				x			x	NM_000626.4
CD81	HGNC:1701	x	x				x			x	NM_004356.4
CD8A	HGNC:1706	x	x				x	x			NM_001768.7
CD96	HGNC:16892		x				x				NM_005816.5
CDAN1	HGNC:1713	x	x				x	x		x	NM_138477.4
CDC14A	HGNC:1718		x				x				NM_003672.4
CDC42	HGNC:1736	x	x				x				NM_001791.4
CDC45	HGNC:1739	x					x				NM_003504.5
CDC6	HGNC:1744	x	x				x				NM_001254.4
CDC73	HGNC:16783	x	x	x			x			x	NM_024529.5
CDCA7	HGNC:14628	x	x				x		x		NM_031942.5
CDH1	HGNC:1748	x	x	x			x	x			NM_004360.5
CDH11	HGNC:1750	x	x				x		x	x	NM_001797.4
CDH15	HGNC:1754	x	x			x	x				NM_004933.3
CDH2	HGNC:1759	x									NM_001792.5
CDH23	HGNC:13733	x	x			x	x				NM_022124.6
CDH3	HGNC:1762	x	x			x	x		x		NM_001793.6
CDHR1	HGNC:14550	x	x			x	x				NM_033100.4
CDIN1	HGNC:26929		x				x				NM_001321759.2
CDK10	HGNC:1770	x	x				x				NM_052988.5
CDK13	HGNC:1733	x	x				x				NM_003718.5
CDK4	HGNC:1773	x	x	x			x			x	NM_000075.4
CDK5	HGNC:1774		x				x			x	NM_004935.4
CDK5RAP2	HGNC:18672	x	x				x				NM_018249.6
CDK6	HGNC:1777		x				x			x	NM_001145306.2
CDK8	HGNC:1779	x	x				x			x	NM_001260.3
CDKL5	HGNC:11411	x	x				x	x		x	NM_001323289.2
CDKN1B	HGNC:1785	x	x	x			x	x	x		NM_004064.5
CDKN1C	HGNC:1786	x	x	x			x				NM_001122630.2
CDKN2A	HGNC:1787	x	x	x			x				NM_058195.4
CDKN2B	HGNC:1788			x					x		NM_004936.4
CDON	HGNC:17104	x	x				x				NM_001378964.1
CDSN	HGNC:1802	x	x				x				NM_001264.5
CDT1	HGNC:24576	x	x				x				NM_030928.4
CDX1	HGNC:1805	x					x				NM_001804.3
CEACAM16	HGNC:31948	x	x				x				NM_001039213.4
CEBPA	HGNC:1833	x	x	x			x				NM_004364.5
CEBPE	HGNC:1836	x	x				x				NM_001805.4
CEL	HGNC:1848	x	x				x				NM_001807.6
CELA2A	HGNC:24609		x				x				NM_033440.3
CELSR1	HGNC:1850	x								x	NM_001378328.1
CENPE	HGNC:1856		x				x				NM_001813.3
CENPF	HGNC:1857	x	x				x				NM_016343.4
CENPJ	HGNC:17272	x	x				x				NM_018451.5
CENPT	HGNC:25787		x				x		x		NM_025082.4
CEP104	HGNC:24866	x	x				x				NM_014704.4
CEP120	HGNC:26690	x	x				x				NM_001375405.1
CEP135	HGNC:29086	x	x				x				NM_025009.5
CEP152	HGNC:29298	x	x				x				NM_001194998.2
CEP164	HGNC:29182	x	x			x	x	x			NM_014956.5
CEP19	HGNC:28209	x	x				x				NM_032898.5
CEP250	HGNC:1859		x			x	x				NM_007186.6
CEP290	HGNC:29021	x	x			x	x	x			NM_025114.4
CEP41	HGNC:12370	x	x			x	x		x		NM_018718.3
CEP55	HGNC:1161	x	x				x				NM_018131.5
CEP57	HGNC:30794	x	x	x			x				NM_014679.5
CEP63	HGNC:25815	x	x				x				NM_001353108.3
CEP78	HGNC:25740	x	x			x	x	x			NM_001330691.3
CEP83	HGNC:17966	x	x			x	x				NM_016122.3
CERKL	HGNC:21699	x	x			x					NM_201548.5
CERS1	HGNC:14253		x				x		x		NM_021267.5
CERS3	HGNC:23752	x	x				x				NM_001378789.1
CERT1	HGNC:2205	x					x			x	NM_001379029.1
CETP	HGNC:1869		x		x		x				NM_000078.3
CFAP251	HGNC:28506		x				x				NM_144668.6
CFAP298	HGNC:1301	x					x				NM_021254.4
CFAP300	HGNC:28188	x	x				x				NM_032930.3
CFAP410	HGNC:1260	x	x			x	x				NM_004928.3
CFAP418	HGNC:27232	x	x			x	x	x			n.a.
CFAP43	HGNC:26684		x				x				NM_025145.7
CFAP44	HGNC:25631		x				x				NM_001164496.2
CFAP53	HGNC:26530	x					x	x			NM_145020.5
CFAP65	HGNC:25325		x				x				NM_194302.4
CFAP69	HGNC:26107		x				x				NM_001039706.3
CFAP70	HGNC:30726		x				x				n.a.
CFB	HGNC:1037	x	x				x				NM_001710.6
CFC1	HGNC:18292	x	x				x				NM_032545.4
CFD	HGNC:2771	x	x				x	x			NM_001928.4
CFH	HGNC:4883	x	x			x	x			x	NM_000186.4
CFHR1	HGNC:4888	x	x				x				NM_002113.3
CFHR3	HGNC:16980	x	x				x				NM_021023.6
CFHR5	HGNC:24668	x	x				x				NM_030787.4
CFI	HGNC:5394	x	x				x				NM_000204.5
CFL2	HGNC:1875	x	x				x				NM_138638.5
CFP	HGNC:8864	x					x			x	NM_001145252.3
CFTR	HGNC:1884	x	x	x			x				NM_000492.4
CHAMP1	HGNC:20311	x	x				x		x	x	NM_032436.4
CHAT	HGNC:1912	x	x				x				NM_020549.5
CHCHD10	HGNC:15559	x	x				x				NM_213720.3
CHCHD2	HGNC:21645	x	x				x				NM_016139.4
CHD1	HGNC:1915		x				x			x	NM_001270.4
CHD2	HGNC:1917	x	x				x	x		x	NM_001271.4
CHD3	HGNC:1918	x	x				x		x	x	NM_001005273.3
CHD4	HGNC:1919	x	x				x			x	NM_001273.5
CHD7	HGNC:20626	x	x				x	x		x	NM_017780.4
CHD8	HGNC:20153	x	x				x	x	x	x	NM_001170629.2
CHEK2	HGNC:16627	x	x	x			x	x			NM_007194.4
CHI3L1	HGNC:1932		x				x		x		NM_001276.4
CHIC2	HGNC:1935		x				x				NM_012110.4
CHKB	HGNC:1938	x	x				x	x			NM_005198.5
CHM	HGNC:1940	x	x			x	x			x	NM_000390.4
CHMP1A	HGNC:8740	x	x				x	x	x		NM_002768.5
CHMP2B	HGNC:24537	x	x				x				NM_014043.4
CHMP4B	HGNC:16171	x	x				x				NM_176812.5
CHN1	HGNC:1943		x				x				NM_001822.7
CHP1	HGNC:17433		x				x				NM_007236.5
CHRDL1	HGNC:29861	x	x				x	x			NM_001143981.2
CHRM3	HGNC:1952		x				x			x	NM_001375978.1
CHRNA1	HGNC:1955	x	x				x				NM_000079.4
CHRNA2	HGNC:1956	x	x				x				NM_000742.4
CHRNA3	HGNC:1957	x	x				x				NM_000743.5
CHRNA4	HGNC:1958	x	x				x				NM_000744.7
CHRNB1	HGNC:1961	x	x				x				NM_000747.3
CHRNB2	HGNC:1962	x	x				x				NM_000748.3
CHRND	HGNC:1965	x	x				x				NM_000751.3
CHRNE	HGNC:1966	x	x				x				NM_000080.4
CHRNG	HGNC:1967	x	x				x		x		NM_005199.5
CHST11	HGNC:17422		x				x		x		NM_018413.6
CHST14	HGNC:24464	x	x				x				NM_130468.4
CHST3	HGNC:1971	x	x				x				NM_004273.5
CHST6	HGNC:6938	x	x				x	x			NM_021615.5
CHST8	HGNC:15993		x				x				NM_001127895.2
CHSY1	HGNC:17198	x	x				x	x		x	NM_014918.5
CHUK	HGNC:1974	x	x				x			x	NM_001278.5
CIB1	HGNC:16920	x	x				x				NM_006384.4
CIB2	HGNC:24579	x	x			x	x				NM_006383.4
CIBAR1	HGNC:30452		x				x				NM_145269.5
CIC	HGNC:14214	x	x				x			x	NM_001386298.1
CIDEC	HGNC:24229		x				x	x			NM_001321142.2
CIITA	HGNC:7067	x	x				x				NM_000246.4
CILK1	HGNC:21219		x				x				NM_014920.5
CISD2	HGNC:24212	x	x			x	x				NM_001008388.5
CIT	HGNC:1985	x	x				x			x	NM_001206999.2
CITED2	HGNC:1987		x				x				NM_006079.5
CKAP2L	HGNC:26877	x	x				x				NM_152515.5
CLCF1	HGNC:17412		x				x				NM_013246.3
CLCN1	HGNC:2019	x	x				x				NM_000083.3
CLCN2	HGNC:2020	x	x				x		x		NM_004366.6
CLCN4	HGNC:2022	x	x				x			x	NM_001830.4
CLCN5	HGNC:2023	x	x				x	x		x	NM_001127898.4
CLCN7	HGNC:2025	x	x				x			x	NM_001287.6
CLCNKA	HGNC:2026	x	x				x	x			NM_004070.4
CLCNKB	HGNC:2027	x	x				x	x			NM_000085.5
CLDN1	HGNC:2032	x	x				x		x		NM_021101.5
CLDN10	HGNC:2033	x	x				x				NM_006984.5
CLDN14	HGNC:2035	x	x				x	x			NM_001146079.2
CLDN16	HGNC:2037	x	x				x				NM_006580.4
CLDN19	HGNC:2040	x	x				x				NM_148960.3
CLEC7A	HGNC:14558		x				x				NM_197947.3
CLIC2	HGNC:2063		x				x				NM_001289.6
CLIC5	HGNC:13517		x				x				NM_016929.5
CLMP	HGNC:24039	x	x				x	x			NM_024769.5
CLN3	HGNC:2074	x	x			x	x				NM_001042432.2
CLN5	HGNC:2076	x	x			x	x		x		NM_006493.4
CLN6	HGNC:2077	x	x			x	x		x		NM_017882.3
CLN8	HGNC:2079	x	x			x	x		x		NM_018941.4
CLP1	HGNC:16999	x	x				x			x	NM_006831.3
CLPB	HGNC:30664	x	x				x				NM_001258392.3
CLPP	HGNC:2084	x	x				x	x			NM_006012.4
CLPX	HGNC:2088		x				x				NM_006660.5
CLRN1	HGNC:12605	x	x			x	x	x			NM_174878.3
CLTC	HGNC:2092	x	x				x		x	x	NM_004859.4
CNBP	HGNC:13164	x	x				x			x	NM_003418.5
CNGA1	HGNC:2148	x	x			x					NM_001379270.1
CNGA3	HGNC:2150	x	x			x	x		x		NM_001298.3
CNGB1	HGNC:2151	x	x			x	x				NM_001297.5
CNGB3	HGNC:2153	x	x			x	x		x		NM_019098.5
CNKSR2	HGNC:19701	x	x				x		x	x	NM_014927.5
CNNM2	HGNC:103	x	x				x			x	NM_017649.5
CNNM4	HGNC:105	x	x			x	x				NM_020184.4
CNOT1	HGNC:7877	x	x				x			x	NM_016284.5
CNOT2	HGNC:7878	x	x				x			x	NM_014515.7
CNOT3	HGNC:7879	x	x				x			x	NM_014516.4
CNPY3	HGNC:11968	x	x				x				NM_006586.5
CNTN1	HGNC:2171		x				x			x	NM_001843.4
CNTN2	HGNC:2172		x				x	x			NM_005076.5
CNTNAP1	HGNC:8011	x	x				x				NM_003632.3
CNTNAP2	HGNC:13830	x	x				x				NM_014141.6
COA5	HGNC:33848	x	x				x		x		NM_001008215.3
COA6	HGNC:18025	x	x				x				NM_001206641.3
COA7	HGNC:25716	x	x				x				NM_023077.3
COA8	HGNC:20492	x					x				NM_001370595.2
COASY	HGNC:29932	x	x				x				NM_025233.7
COCH	HGNC:2180	x	x				x				NM_004086.3
COG1	HGNC:6545	x	x				x				NM_018714.3
COG2	HGNC:6546		x				x				NM_007357.3
COG4	HGNC:18620	x	x				x				NM_015386.3
COG5	HGNC:14857	x	x				x				NM_006348.5
COG6	HGNC:18621	x	x				x				NM_020751.3
COG7	HGNC:18622	x	x				x	x			NM_153603.4
COG8	HGNC:18623	x	x				x	x			NM_032382.5
COL10A1	HGNC:2185	x	x				x				NM_000493.4
COL11A1	HGNC:2186	x	x			x	x			x	NM_001854.4
COL11A2	HGNC:2187	x	x			x	x			x	NM_080680.3
COL12A1	HGNC:2188	x	x				x			x	NM_004370.6
COL13A1	HGNC:2190	x	x				x				NM_001368882.1
COL17A1	HGNC:2194	x	x				x				NM_000494.4
COL18A1	HGNC:2195	x	x			x	x				NM_001379500.1
COL1A1	HGNC:2197	x	x				x	x		x	NM_000088.4
COL1A2	HGNC:2198	x	x				x		x	x	NM_000089.4
COL25A1	HGNC:18603		x				x				NM_198721.4
COL27A1	HGNC:22986		x				x			x	NM_032888.4
COL2A1	HGNC:2200	x	x			x	x	x		x	NM_001844.5
COL3A1	HGNC:2201	x	x		x		x	x	x	x	NM_000090.4
COL4A1	HGNC:2202	x	x				x		x	x	NM_001845.6
COL4A2	HGNC:2203	x	x				x				NM_001846.4
COL4A3	HGNC:2204	x	x				x	x			NM_000091.5
COL4A4	HGNC:2206	x	x				x		x		NM_000092.5
COL4A5	HGNC:2207	x	x				x	x	x	x	NM_033380.3
COL4A6	HGNC:2208	x	x				x		x	x	NM_033641.4
COL5A1	HGNC:2209	x	x		x		x	x		x	NM_000093.5
COL5A2	HGNC:2210	x	x		x		x		x	x	NM_000393.5
COL6A1	HGNC:2211	x	x				x			x	NM_001848.3
COL6A2	HGNC:2212	x	x				x		x		NM_001849.4
COL6A3	HGNC:2213	x	x				x		x		NM_004369.4
COL7A1	HGNC:2214	x	x				x		x		NM_000094.4
COL8A2	HGNC:2216	x	x				x		x		NM_005202.4
COL9A1	HGNC:2217	x	x			x	x				NM_001851.6
COL9A2	HGNC:2218	x	x			x	x				NM_001852.4
COL9A3	HGNC:2219	x	x			x	x				NM_001853.4
COLEC10	HGNC:2220	x	x				x				NM_006438.5
COLEC11	HGNC:17213	x	x				x	x			NM_024027.5
COLGALT1	HGNC:26182		x				x				NM_024656.4
COLQ	HGNC:2226	x	x				x	x			NM_005677.4
COMP	HGNC:2227	x	x				x		x		NM_000095.3
COMT	HGNC:2228		x				x				NM_000754.4
COPA	HGNC:2230	x	x				x			x	NM_004371.4
COPB2	HGNC:2232		x				x			x	NM_004766.3
COQ2	HGNC:25223	x	x				x	x			NM_001358921.2
COQ4	HGNC:19693	x	x				x				NM_016035.5
COQ6	HGNC:20233	x	x				x				NM_182476.3
COQ7	HGNC:2244	x	x				x				NM_016138.5
COQ8A	HGNC:16812	x					x				NM_020247.5
COQ8B	HGNC:19041	x	x				x				NM_024876.4
COQ9	HGNC:25302	x	x				x				NM_020312.4
CORO1A	HGNC:2252	x	x				x	x		x	NM_007074.4
COX10	HGNC:2260	x	x				x				NM_001303.4
COX14	HGNC:28216	x	x				x	x			NM_032901.4
COX15	HGNC:2263	x	x		x		x	x			NM_078470.6
COX20	HGNC:26970	x	x				x				NM_198076.6
COX4I2	HGNC:16232	x	x				x				NM_032609.3
COX6A1	HGNC:2277	x	x				x				NM_004373.4
COX6A2	HGNC:2279		x				x				NM_005205.4
COX6B1	HGNC:2280	x	x				x	x			NM_001863.5
COX7B	HGNC:2291	x	x				x				NM_001866.3
COX8A	HGNC:2294		x				x				NM_004074.3
CP	HGNC:2295	x	x				x				NM_000096.4
CPA1	HGNC:2296			x							NM_001868.4
CPA6	HGNC:17245	x	x				x				NM_020361.5
CPAMD8	HGNC:23228	x	x				x				NM_015692.5
CPLANE1	HGNC:25801	x	x			x	x	x			NM_001384732.1
CPLX1	HGNC:2309		x				x		x		NM_006651.4
CPN1	HGNC:2312		x				x	x			NM_001308.3
CPOX	HGNC:2321	x	x				x				NM_000097.7
CPS1	HGNC:2323	x	x				x				NM_001875.5
CPSF1	HGNC:2324		x				x		x		NM_013291.3
CPT1A	HGNC:2328	x	x				x	x		x	NM_001876.4
CPT1C	HGNC:18540	x	x				x		x		NM_001199753.2
CPT2	HGNC:2330	x	x				x				NM_000098.3
CR2	HGNC:2336	x	x				x		x		NM_001006658.3
CRADD	HGNC:2340	x	x				x	x			NM_003805.5
CRAT	HGNC:2342		x				x				NM_000755.5
CRB1	HGNC:2343	x	x			x	x				NM_201253.3
CRB2	HGNC:18688	x	x				x		x		NM_173689.7
CRBN	HGNC:30185		x				x				NM_016302.4
CREB3L1	HGNC:18856	x	x				x				NM_052854.4
CREB3L3	HGNC:18855	x			x						NM_032607.3
CREBBP	HGNC:2348	x	x	x			x	x		x	NM_004380.3
CRELD1	HGNC:14630		x		x		x		x		NM_001077415.3
CRIPT	HGNC:14312	x	x				x	x			NM_014171.6
CRLF1	HGNC:2364	x	x				x				NM_004750.5
CRPPA	HGNC:37276	x				x	x				NM_001101426.4
CRTAP	HGNC:2379	x	x				x	x	x		NM_006371.5
CRX	HGNC:2383	x	x			x	x				NM_000554.6
CRY1	HGNC:2384		x				x		x		NM_004075.5
CRYAA	HGNC:2388	x	x				x				NM_000394.4
CRYAB	HGNC:2389	x	x		x		x				NM_001289808.2
CRYBA1	HGNC:2394	x	x				x				NM_005208.5
CRYBA2	HGNC:2395		x				x				NM_057093.2
CRYBA4	HGNC:2396	x	x				x				NM_001886.3
CRYBB1	HGNC:2397	x	x				x				NM_001887.4
CRYBB2	HGNC:2398	x	x				x				NM_000496.3
CRYBB3	HGNC:2400	x	x				x				NM_004076.5
CRYGB	HGNC:2409		x				x				NM_005210.4
CRYGC	HGNC:2410	x	x				x				NM_020989.4
CRYGD	HGNC:2411	x	x				x				NM_006891.4
CRYGS	HGNC:2417	x	x				x				NM_017541.4
CRYM	HGNC:2418		x				x				NM_001376256.1
CSDE1	HGNC:29905	x					x			x	NM_001007553.3
CSF1R	HGNC:2433	x	x				x			x	NM_001288705.3
CSF2RA	HGNC:2435	x	x				x				NM_172245.4
CSF2RB	HGNC:2436	x	x				x				NM_000395.3
CSF3R	HGNC:2439	x	x	x			x				NM_000760.4
CSNK1D	HGNC:2452	x	x				x			x	n.a.
CSNK2A1	HGNC:2457	x	x				x			x	NM_177559.3
CSNK2B	HGNC:2460	x	x				x			x	NM_001320.7
CSPP1	HGNC:26193	x	x			x	x	x			NM_001382391.1
CSRP3	HGNC:2472	x	x		x		x		x		NM_003476.5
CST3	HGNC:2475		x				x				NM_000099.4
CST6	HGNC:2478		x				x				NM_001323.4
CSTA	HGNC:2481	x	x				x				NM_005213.4
CSTB	HGNC:2482	x	x				x	x			NM_000100.4
CTBP1	HGNC:2494	x	x				x		x	x	NM_001012614.2
CTC1	HGNC:26169	x	x	x			x	x			NM_025099.6
CTCF	HGNC:13723	x	x				x		x	x	NM_006565.4
CTDP1	HGNC:2498	x	x				x			x	NM_004715.5
CTH	HGNC:2501	x	x				x	x			NM_001902.6
CTLA4	HGNC:2505	x	x				x				NM_005214.5
CTNNA1	HGNC:2509		x	x		x	x			x	NM_001903.5
CTNNA2	HGNC:2510	x	x				x			x	NM_001282597.3
CTNNA3	HGNC:2511		x				x				NM_013266.4
CTNNB1	HGNC:2514	x	x	x		x	x	x		x	NM_001904.4
CTNND1	HGNC:2515	x	x				x		x	x	NM_001085458.2
CTNS	HGNC:2518	x	x				x	x			NM_004937.3
CTPS1	HGNC:2519	x	x				x		x	x	NM_001905.4
CTR9	HGNC:16850	x		x						x	NM_014633.5
CTRC	HGNC:2523		x	x			x				NM_007272.3
CTSA	HGNC:9251	x	x				x				NM_000308.4
CTSB	HGNC:2527		x				x				NM_001908.5
CTSC	HGNC:2528	x	x				x				NM_001814.6
CTSD	HGNC:2529	x	x			x	x				NM_001909.5
CTSF	HGNC:2531	x	x				x				NM_003793.4
CTSK	HGNC:2536	x	x				x				NM_000396.4
CTU2	HGNC:28005	x	x				x		x		NM_001012759.3
CUBN	HGNC:2548	x	x				x	x			NM_001081.4
CUL3	HGNC:2553	x	x				x		x	x	NM_003590.5
CUL4B	HGNC:2555	x	x	x			x	x		x	NM_001079872.2
CUL7	HGNC:21024	x	x				x				NM_014780.5
CUX1	HGNC:2557	x	x	x			x			x	NM_001913.5
CUX2	HGNC:19347	x	x				x			x	NM_015267.4
CWC27	HGNC:10664	x	x				x				NM_005869.4
CWF19L1	HGNC:25613	x	x				x				NM_018294.6
CXCR4	HGNC:2561	x	x	x			x				NM_003467.3
CYB561	HGNC:2571		x				x				NM_001915.4
CYB5A	HGNC:2570	x	x				x	x			NM_148923.4
CYB5R3	HGNC:2873	x	x	x			x				NM_000398.7
CYBA	HGNC:2577	x	x				x				NM_000101.4
CYBB	HGNC:2578	x	x				x	x		x	NM_000397.4
CYBRD1	HGNC:20797	x							x		NM_024843.4
CYC1	HGNC:2579	x	x				x			x	NM_001916.5
CYCS	HGNC:19986	x	x				x				NM_018947.6
CYFIP2	HGNC:13760	x	x				x			x	NM_001037333.3
CYLD	HGNC:2584	x	x	x			x			x	NM_001378743.1
CYP11A1	HGNC:2590	x	x				x				NM_000781.3
CYP11B1	HGNC:2591	x	x				x				NM_000497.4
CYP11B2	HGNC:2592	x	x				x		x		NM_000498.3
CYP17A1	HGNC:2593	x	x				x				NM_000102.4
CYP19A1	HGNC:2594	x	x				x				NM_000103.4
CYP1B1	HGNC:2597	x	x				x				NM_000104.4
CYP21A2	HGNC:2600	x	x				x	x	x		NM_000500.9
CYP24A1	HGNC:2602	x	x				x				NM_000782.5
CYP26C1	HGNC:20577		x				x				NM_183374.3
CYP27A1	HGNC:2605	x	x				x				NM_000784.4
CYP27B1	HGNC:2606	x	x				x		x		NM_000785.4
CYP2A6	HGNC:2610		x				x				NM_000762.6
CYP2C19	HGNC:2621						x				NM_000769.4
CYP2C9	HGNC:2623		x				x				NM_000771.4
CYP2D6	HGNC:2625		x				x				NM_000106.6
CYP2R1	HGNC:20580	x	x				x				NM_024514.5
CYP2U1	HGNC:20582	x	x				x				NM_183075.3
CYP3A5	HGNC:2638		x				x				NM_000777.5
CYP4F22	HGNC:26820	x	x				x				NM_173483.4
CYP4V2	HGNC:23198	x	x			x	x				NM_207352.4
CYP51A1	HGNC:2649	x									NM_000786.4
CYP7B1	HGNC:2652	x	x				x				NM_004820.5
D2HGDH	HGNC:28358	x	x				x		x		NM_152783.5
DAB1	HGNC:2661	x	x				x			x	NM_001365792.1
DACT1	HGNC:17748		x				x				NM_001079520.2
DAG1	HGNC:2666	x	x				x			x	NM_004393.6
DAOA	HGNC:21191		x				x				n.a.
DARS1	HGNC:2678	x	x				x				NM_001349.4
DARS2	HGNC:25538	x	x				x	x			NM_018122.5
DBH	HGNC:2689	x	x				x	x			NM_000787.4
DBT	HGNC:2698	x	x				x				NM_001918.5
DCAF17	HGNC:25784	x	x				x		x		NM_025000.4
DCAF8	HGNC:24891		x				x			x	NM_015726.4
DCC	HGNC:2701	x	x				x			x	NM_005215.4
DCDC2	HGNC:18141	x	x				x				NM_016356.5
DCHS1	HGNC:13681	x	x				x			x	NM_003737.4
DCLRE1B	HGNC:17641	x					x				NM_022836.4
DCLRE1C	HGNC:17642	x	x				x	x			NM_001033855.3
DCN	HGNC:2705	x	x				x				NM_001920.5
DCPS	HGNC:29812	x	x				x				NM_014026.6
DCTN1	HGNC:2711	x	x				x				NM_004082.5
DCX	HGNC:2714	x	x				x	x			NM_001195553.2
DCXR	HGNC:18985	x	x				x	x	x		NM_016286.4
DDB2	HGNC:2718	x	x	x			x				NM_000107.3
DDC	HGNC:2719	x	x				x				NM_001082971.2
DDHD1	HGNC:19714	x	x				x	x		x	NM_001160148.2
DDHD2	HGNC:29106	x	x				x				NM_015214.3
DDOST	HGNC:2728	x	x				x	x			NM_005216.5
DDR2	HGNC:2731	x	x				x			x	NM_006182.4
DDRGK1	HGNC:16110		x				x				NM_023935.3
DDX11	HGNC:2736	x	x				x				NM_030653.4
DDX3X	HGNC:2745	x	x	x			x	x		x	NM_001356.5
DDX41	HGNC:18674	x	x	x			x		x		NM_016222.4
DDX58	HGNC:19102	x	x				x				NM_014314.4
DDX59	HGNC:25360	x	x				x				NM_001031725.6
DDX6	HGNC:2747	x	x				x			x	NM_004397.6
DEAF1	HGNC:14677	x	x				x				NM_021008.4
DEGS1	HGNC:13709	x	x				x				NM_003676.4
DENND5A	HGNC:19344	x	x				x			x	NM_015213.4
DEPDC5	HGNC:18423	x	x				x			x	NM_001242896.3
DES	HGNC:2770	x	x		x		x		x		NM_001927.4
DGAT1	HGNC:2843	x	x				x		x		NM_012079.6
DGKE	HGNC:2852	x	x				x	x			NM_003647.3
DGUOK	HGNC:2858	x	x				x				NM_080916.3
DHCR24	HGNC:2859	x	x				x		x	x	NM_014762.4
DHCR7	HGNC:2860	x	x				x	x			NM_001360.3
DHDDS	HGNC:20603	x	x			x	x		x		NM_205861.3
DHFR	HGNC:2861	x	x				x				NM_000791.4
DHH	HGNC:2865	x	x				x				NM_021044.4
DHODH	HGNC:2867	x	x				x	x			NM_001361.5
DHPS	HGNC:2869	x	x				x				NM_001930.4
DHTKD1	HGNC:23537	x	x				x				NM_018706.7
DHX30	HGNC:16716	x	x				x			x	NM_138615.3
DHX37	HGNC:17210		x				x			x	NM_032656.4
DHX38	HGNC:17211		x			x	x				NM_014003.4
DIABLO	HGNC:21528		x				x				NM_001371333.1
DIAPH1	HGNC:2876	x	x				x				NM_005219.5
DIAPH2	HGNC:2877		x				x			x	NM_006729.5
DIAPH3	HGNC:15480		x				x				NM_001042517.2
DICER1	HGNC:17098	x	x	x			x	x		x	NM_177438.3
DIP2B	HGNC:29284		x				x		x	x	NM_173602.3
DIRAS3	HGNC:687			x							NM_004675.4
DIS3L2	HGNC:28648	x	x	x			x				NM_152383.5
DISC2	HGNC:2889		x				x				n.a.
DISP1	HGNC:19711	x					x				NM_001377229.1
DKC1	HGNC:2890	x	x	x			x			x	NM_001363.5
DLAT	HGNC:2896	x	x				x				NM_001931.5
DLD	HGNC:2898	x	x				x				NM_000108.5
DLG3	HGNC:2902	x	x				x				NM_021120.4
DLG4	HGNC:2903	x	x				x				NM_001321075.3
DLL1	HGNC:2908		x				x			x	NM_005618.4
DLL3	HGNC:2909	x	x				x				NM_203486.3
DLL4	HGNC:2910	x	x				x			x	NM_019074.4
DLST	HGNC:2911		x				x			x	NM_001933.5
DLX3	HGNC:2916	x	x				x				NM_005220.3
DLX4	HGNC:2917		x				x				NM_138281.3
DLX5	HGNC:2918	x	x				x				NM_005221.6
DMD	HGNC:2928	x	x		x		x	x		x	NM_004006.3
DMGDH	HGNC:24475		x				x		x		NM_013391.3
DMP1	HGNC:2932	x	x				x				NM_004407.4
DMPK	HGNC:2933	x	x				x				NM_004409.5
DMXL2	HGNC:2938	x	x				x			x	NM_001378457.1
DNA2	HGNC:2939	x	x				x				NM_001080449.3
DNAAF1	HGNC:30539	x	x				x	x			NM_178452.6
DNAAF11	HGNC:16725		x				x				n.a.
DNAAF3	HGNC:30492	x	x				x				NM_001256715.2
DNAAF4	HGNC:21493	x	x				x				NM_130810.4
DNAAF5	HGNC:26013	x	x				x		x		NM_017802.4
DNAAF6	HGNC:28570		x				x				NM_173494.2
DNAH1	HGNC:2940		x				x				NM_015512.5
DNAH11	HGNC:2942	x	x				x	x			NM_001277115.2
DNAH17	HGNC:2946		x				x		x		NM_173628.4
DNAH5	HGNC:2950	x	x				x	x			NM_001369.3
DNAH9	HGNC:2953	x	x				x		x		NM_001372.4
DNAI1	HGNC:2954	x	x				x	x			NM_012144.4
DNAJB11	HGNC:14889	x	x				x		x	x	NM_016306.6
DNAJB13	HGNC:30718	x	x				x				NM_153614.4
DNAJB2	HGNC:5228	x	x				x				NM_006736.6
DNAJB6	HGNC:14888	x	x				x			x	NM_058246.4
DNAJC12	HGNC:28908	x	x				x				NM_021800.3
DNAJC19	HGNC:30528	x	x		x		x				NM_145261.4
DNAJC21	HGNC:27030	x	x				x				NM_001012339.3
DNAJC3	HGNC:9439	x	x				x			x	NM_006260.5
DNAJC5	HGNC:16235	x	x			x	x				NM_025219.3
DNAJC6	HGNC:15469	x	x				x	x		x	NM_001256864.2
DNAL1	HGNC:23247	x	x				x				NM_031427.4
DNAL4	HGNC:2955		x				x				NM_005740.3
DNASE1	HGNC:2956		x				x				NM_005223.4
DNASE1L3	HGNC:2959	x	x				x				NM_004944.4
DNASE2	HGNC:2960	x					x				NM_001375.3
DNM1	HGNC:2972	x	x				x			x	NM_004408.4
DNM1L	HGNC:2973	x	x				x				NM_001278464.2
DNM2	HGNC:2974	x	x				x			x	NM_001005361.3
DNMBP	HGNC:30373	x	x				x				NM_015221.4
DNMT1	HGNC:2976	x	x				x			x	NM_001130823.3
DNMT3A	HGNC:2978	x	x	x			x				NM_022552.5
DNMT3B	HGNC:2979	x	x				x			x	NM_006892.4
DOCK2	HGNC:2988	x	x				x			x	NM_004946.3
DOCK3	HGNC:2989	x	x				x			x	NM_004947.5
DOCK6	HGNC:19189	x	x				x				NM_020812.4
DOCK7	HGNC:19190	x	x				x	x			NM_001367561.1
DOCK8	HGNC:19191	x	x	x			x				NM_203447.4
DOK7	HGNC:26594	x	x				x				NM_173660.5
DOLK	HGNC:23406	x	x		x		x		x		NM_014908.4
DONSON	HGNC:2993	x	x				x				NM_017613.4
DPAGT1	HGNC:2995	x	x				x	x			NM_001382.4
DPF2	HGNC:9964	x	x				x			x	NM_006268.5
DPH1	HGNC:3003	x	x				x				NM_001383.6
DPM1	HGNC:3005	x	x				x	x			NM_003859.3
DPM2	HGNC:3006	x	x				x				NM_003863.4
DPM3	HGNC:3007	x	x				x	x			NM_153741.2
DPP6	HGNC:3010	x	x		x		x			x	NM_130797.4
DPY19L2	HGNC:19414		x				x				NM_173812.5
DPYD	HGNC:3012	x	x				x	x			NM_000110.4
DPYS	HGNC:3013	x	x				x		x		NM_001385.3
DRAM2	HGNC:28769		x			x	x				NM_001349884.2
DRC1	HGNC:24245	x	x				x				NM_145038.5
DRD3	HGNC:3024		x				x				NM_000796.6
DRD4	HGNC:3025		x				x				NM_000797.4
DRD5	HGNC:3026		x				x				NM_000798.5
DSC2	HGNC:3036	x	x		x		x				NM_024422.6
DSC3	HGNC:3037	x	x				x		x		NM_001941.5
DSE	HGNC:21144	x	x				x				NM_013352.4
DSG1	HGNC:3048	x	x				x			x	NM_001942.4
DSG2	HGNC:3049	x	x		x		x				NM_001943.5
DSG4	HGNC:21307	x	x				x	x	x		NM_177986.5
DSP	HGNC:3052	x	x		x		x			x	NM_004415.4
DSPP	HGNC:3054	x	x				x		x		NM_014208.3
DST	HGNC:1090	x	x				x			x	NM_001374736.1
DSTYK	HGNC:29043	x	x				x				NM_015375.3
DTNA	HGNC:3057		x		x		x			x	NM_001386795.1
DTNBP1	HGNC:17328	x	x				x				NM_032122.5
DUOX2	HGNC:13273	x	x				x				NM_001363711.2
DUOXA2	HGNC:32698	x	x				x		x		NM_207581.4
DUSP6	HGNC:3072		x				x			x	NM_001946.4
DVL1	HGNC:3084	x	x				x				NM_001330311.2
DVL3	HGNC:3087	x	x				x			x	NM_004423.4
DYM	HGNC:21317	x	x				x	x			NM_001353214.3
DYNC1H1	HGNC:2961	x	x				x			x	NM_001376.5
DYNC1I2	HGNC:2964		x				x				NM_001378.3
DYNC2H1	HGNC:2962	x	x				x				NM_001080463.2
DYNC2I1	HGNC:21862		x				x		x		NM_018051.5
DYNC2I2	HGNC:28296		x				x				NM_052844.4
DYNC2LI1	HGNC:24595	x	x				x				NM_016008.4
DYNLT2B	HGNC:28482		x				x				NM_152773.5
DYRK1A	HGNC:3091	x	x				x			x	NM_001347721.2
DYRK1B	HGNC:3092	x	x				x		x	x	NM_004714.3
DYSF	HGNC:3097	x	x				x				NM_003494.4
DZIP1L	HGNC:26551	x	x				x		x		NM_173543.3
EARS2	HGNC:29419	x	x				x	x			NM_001083614.2
EBF3	HGNC:19087	x	x				x			x	NM_001375380.1
EBP	HGNC:3133	x	x				x	x			NM_006579.3
ECE1	HGNC:3146		x				x			x	NM_001397.3
ECEL1	HGNC:3147	x	x				x				NM_004826.4
ECHS1	HGNC:3151	x	x				x		x		NM_004092.4
ECM1	HGNC:3153		x				x				NM_004425.4
EDA	HGNC:3157	x	x				x	x		x	NM_001399.5
EDAR	HGNC:2895	x	x				x		x		NM_022336.4
EDARADD	HGNC:14341	x	x				x		x		NM_145861.4
EDC3	HGNC:26114		x				x				NM_025083.5
EDN1	HGNC:3176		x				x				NM_001955.5
EDN3	HGNC:3178	x	x				x				NM_207034.3
EDNRA	HGNC:3179	x	x				x			x	NM_001957.4
EDNRB	HGNC:3180	x	x				x	x			NM_001122659.3
EED	HGNC:3188	x	x	x			x			x	NM_003797.5
EEF1A2	HGNC:3192	x	x				x			x	NM_001958.5
EEF2	HGNC:3214		x				x			x	NM_001961.4
EFEMP1	HGNC:3218	x	x			x	x			x	NM_001039348.3
EFEMP2	HGNC:3219	x	x		x		x				NM_016938.5
EFHC1	HGNC:16406	x	x				x				NM_018100.4
EFL1	HGNC:25789		x				x				NM_024580.6
EFNB1	HGNC:3226	x	x				x	x			NM_004429.5
EFTUD2	HGNC:30858	x	x				x	x		x	NM_004247.4
EGFR	HGNC:3236	x	x	x			x		x	x	NM_005228.5
EGLN1	HGNC:1232	x	x	x			x			x	NM_022051.3
EGR2	HGNC:3239	x	x				x				NM_000399.5
EHHADH	HGNC:3247		x				x				NM_001966.4
EHMT1	HGNC:24650	x	x				x	x		x	NM_024757.5
EIF2AK3	HGNC:3255	x	x				x		x		NM_004836.7
EIF2AK4	HGNC:19687	x	x				x				NM_001013703.4
EIF2B1	HGNC:3257	x	x				x				NM_001414.4
EIF2B2	HGNC:3258	x	x				x				NM_014239.4
EIF2B3	HGNC:3259	x	x				x	x			NM_020365.5
EIF2B4	HGNC:3260	x	x				x				NM_001034116.2
EIF2B5	HGNC:3261	x	x				x			x	NM_003907.3
EIF2S3	HGNC:3267	x	x				x			x	NM_001415.4
EIF3F	HGNC:3275	x	x				x				NM_003754.3
EIF4A3	HGNC:18683	x	x				x	x		x	NM_014740.4
EIF4G1	HGNC:3296		x				x			x	NM_198241.3
ELAC2	HGNC:14198	x	x				x				NM_018127.7
ELANE	HGNC:3309	x	x	x			x				NM_001972.4
ELMO2	HGNC:17233		x				x				NM_133171.5
ELMOD3	HGNC:26158		x				x				NM_001135022.2
ELN	HGNC:3327	x	x		x		x	x			NM_000501.4
ELOVL1	HGNC:14418		x				x		x		NM_022821.4
ELOVL4	HGNC:14415	x	x			x	x				NM_022726.4
ELOVL5	HGNC:21308	x	x				x			x	NM_021814.5
ELP1	HGNC:5959	x	x				x				NM_003640.5
ELP2	HGNC:18248	x	x				x		x		NM_018255.4
ELP4	HGNC:1171		x				x				NM_019040.5
EMC1	HGNC:28957	x	x			x	x				NM_015047.3
EMD	HGNC:3331	x	x		x		x				NM_000117.3
EMG1	HGNC:16912		x				x		x		NM_006331.8
EML1	HGNC:3330	x	x				x			x	NM_004434.3
EMP2	HGNC:3334	x	x				x				NM_001424.6
EMX2	HGNC:3341	x	x				x			x	NM_004098.4
ENAM	HGNC:3344	x	x				x				NM_031889.3
ENG	HGNC:3349	x	x	x			x	x		x	NM_001114753.3
ENO3	HGNC:3354	x	x				x		x		NM_053013.4
ENPP1	HGNC:3356	x	x				x	x			NM_006208.3
ENTPD1	HGNC:3363	x	x				x				NM_001776.6
EOGT	HGNC:28526	x	x				x				NM_001278689.2
EP300	HGNC:3373	x	x				x	x		x	NM_001429.4
EPB41	HGNC:3377	x	x				x		x		NM_001376013.1
EPB41L1	HGNC:3378		x				x				NM_012156.2
EPB42	HGNC:3381	x	x				x	x			NM_001114134.2
EPCAM	HGNC:11529	x	x	x			x	x			NM_002354.3
EPG5	HGNC:29331	x	x				x				NM_020964.3
EPHA2	HGNC:3386	x	x				x		x		NM_004431.5
EPHB2	HGNC:3393		x				x			x	NM_017449.5
EPHB4	HGNC:3395	x	x				x			x	NM_004444.5
EPHX1	HGNC:3401		x				x				NM_001136018.4
EPHX2	HGNC:3402		x				x				NM_001979.6
EPM2A	HGNC:3413	x	x				x	x			NM_005670.4
EPO	HGNC:3415		x				x				NM_000799.4
EPOR	HGNC:3416	x	x				x				NM_000121.4
EPRS1	HGNC:3418	x					x				NM_004446.3
EPS8	HGNC:3420	x	x				x	x		x	NM_004447.6
EPS8L2	HGNC:21296		x				x				NM_022772.4
EPS8L3	HGNC:21297		x				x				NM_133181.4
EPX	HGNC:3423		x				x				NM_000502.6
ERAL1	HGNC:3424		x				x				NM_005702.4
ERBB3	HGNC:3431		x				x				NM_001982.4
ERBB4	HGNC:3432		x				x			x	NM_005235.3
ERCC1	HGNC:3433	x	x	x			x				NM_001983.4
ERCC2	HGNC:3434	x	x	x			x				NM_000400.4
ERCC3	HGNC:3435	x	x	x			x	x			NM_000122.2
ERCC4	HGNC:3436	x	x	x			x				NM_005236.3
ERCC5	HGNC:3437	x	x	x			x				NM_000123.4
ERCC6	HGNC:3438	x	x				x				NM_000124.4
ERCC6L2	HGNC:26922	x	x	x			x	x	x		NM_020207.7
ERCC8	HGNC:3439	x	x				x	x			NM_000082.4
ERF	HGNC:3444	x	x				x		x		NM_006494.4
ERGIC1	HGNC:29205		x				x				NM_001031711.3
ERLIN1	HGNC:16947	x	x				x			x	NM_006459.4
ERLIN2	HGNC:1356	x	x				x				NM_007175.8
ERMARD	HGNC:21056		x				x				NM_018341.3
ESCO2	HGNC:27230	x	x				x				NM_001017420.3
ESPN	HGNC:13281	x	x				x	x	x		NM_031475.3
ESR1	HGNC:3467		x	x			x			x	NM_000125.4
ESR2	HGNC:3468		x				x				NM_001437.3
ESRP1	HGNC:25966		x				x			x	NM_017697.4
ESRRB	HGNC:3473	x	x				x				NM_001379180.1
ETFA	HGNC:3481	x	x				x				NM_000126.4
ETFB	HGNC:3482	x	x				x	x			NM_001985.3
ETFDH	HGNC:3483	x	x				x				NM_004453.4
ETHE1	HGNC:23287	x	x				x		x		NM_014297.5
ETV6	HGNC:3495	x	x	x			x			x	NM_001987.5
EVC	HGNC:3497	x	x				x				NM_153717.3
EVC2	HGNC:19747	x	x				x	x	x		NM_147127.5
EWSR1	HGNC:3508		x	x					x	x	NM_005243.4
EXOC6B	HGNC:17085		x				x				NM_015189.3
EXOSC2	HGNC:17097		x				x				NM_014285.7
EXOSC3	HGNC:17944	x	x				x	x			NM_016042.4
EXOSC8	HGNC:17035	x	x				x				NM_181503.3
EXOSC9	HGNC:9137	x	x				x				NM_005033.3
EXPH5	HGNC:30578	x	x				x	x			NM_015065.3
EXT1	HGNC:3512	x	x	x			x	x		x	NM_000127.3
EXT2	HGNC:3513	x	x	x			x	x	x		NM_207122.2
EXTL3	HGNC:3518	x	x				x		x		NM_001440.4
EYA1	HGNC:3519	x	x				x	x		x	NM_000503.6
EYA4	HGNC:3522	x	x		x		x	x			NM_004100.5
EYS	HGNC:21555	x	x			x	x				NM_001142800.2
EZH2	HGNC:3527	x	x	x			x		x	x	NM_004456.5
F10	HGNC:3528	x	x				x				NM_000504.4
F11	HGNC:3529	x	x				x				NM_000128.4
F12	HGNC:3530	x	x				x		x		NM_000505.4
F13A1	HGNC:3531	x	x				x	x			NM_000129.4
F13B	HGNC:3534	x	x				x	x			NM_001994.3
F2	HGNC:3535	x	x				x			x	NM_000506.5
F5	HGNC:3542	x	x				x	x			NM_000130.5
F7	HGNC:3544	x	x				x				NM_019616.4
F8	HGNC:3546	x	x				x			x	NM_000132.4
F9	HGNC:3551	x	x				x	x	x	x	NM_000133.4
FA2H	HGNC:21197	x	x				x		x		NM_024306.5
FADD	HGNC:3573	x	x				x	x			NM_003824.4
FAH	HGNC:3579	x	x				x	x			NM_000137.4
FAM111A	HGNC:24725	x	x				x		x		NM_001312909.2
FAM111B	HGNC:24200	x	x				x				NM_198947.4
FAM126A	HGNC:24587	x	x				x				NM_032581.4
FAM149B1	HGNC:29162		x				x				NM_173348.2
FAM161A	HGNC:25808	x	x			x	x	x			NM_001201543.2
FAM20A	HGNC:23015	x	x				x		x		NM_017565.4
FAM20C	HGNC:22140	x	x				x				NM_020223.4
FAM83A	HGNC:28210			x							n.a.
FAM83B	HGNC:21357			x							NM_001010872.3
FAM83C	HGNC:16121			x							NM_178468.6
FAM83D	HGNC:16122			x							NM_030919.3
FAM83E	HGNC:25972			x							NM_017708.4
FAM83F	HGNC:25148			x							NM_138435.4
FAM83G	HGNC:32554			x							NM_001039999.3
FAM83H	HGNC:24797	x	x	x			x				NM_198488.5
FAN1	HGNC:29170	x	x	x			x	x			NM_014967.5
FANCA	HGNC:3582	x	x	x			x	x			NM_000135.4
FANCB	HGNC:3583	x	x	x			x	x	x	x	NM_001018113.3
FANCC	HGNC:3584	x	x	x			x	x			NM_000136.3
FANCD2	HGNC:3585	x	x	x			x		x		NM_001018115.3
FANCE	HGNC:3586	x	x	x			x	x			NM_021922.3
FANCF	HGNC:3587	x	x	x			x	x			NM_022725.4
FANCG	HGNC:3588	x		x			x				NM_004629.2
FANCI	HGNC:25568	x	x	x			x				NM_001113378.2
FANCL	HGNC:20748	x		x			x				NM_018062.4
FANCM	HGNC:23168	x	x	x			x				NM_020937.4
FAR1	HGNC:26222	x	x				x		x		NM_032228.6
FARS2	HGNC:21062	x	x				x	x			NM_006567.5
FARSB	HGNC:17800						x			x	NM_005687.5
FAS	HGNC:11920	x	x	x			x				NM_000043.6
FASLG	HGNC:11936	x	x				x	x			NM_000639.3
FASTKD2	HGNC:29160	x	x				x				NM_001136193.2
FAT1	HGNC:3595	x									NM_005245.4
FAT2	HGNC:3596		x				x				NM_001447.3
FAT4	HGNC:23109	x	x				x			x	NM_001291303.3
FBLN1	HGNC:3600		x				x				NM_006486.3
FBLN5	HGNC:3602	x	x			x	x			x	NM_006329.4
FBN1	HGNC:3603	x	x	x	x		x	x		x	NM_000138.5
FBN2	HGNC:3604	x	x		x		x		x	x	NM_001999.4
FBP1	HGNC:3606	x	x				x	x			NM_000507.4
FBXL3	HGNC:13599	x	x				x				NM_012158.4
FBXL4	HGNC:13601	x	x				x		x		NM_001278716.2
FBXO11	HGNC:13590	x	x				x		x	x	NM_001190274.2
FBXO31	HGNC:16510		x				x			x	NM_024735.5
FBXO38	HGNC:28844		x				x			x	NM_205836.3
FBXO7	HGNC:13586	x	x				x				NM_012179.4
FBXW11	HGNC:13607	x					x			x	NM_001378974.1
FBXW4	HGNC:10847						x				NM_022039.4
FBXW7	HGNC:16712			x						x	NM_001349798.2
FCGR2A	HGNC:3616		x				x				NM_001136219.3
FCGR2B	HGNC:3618		x				x				n.a.
FCGR3A	HGNC:3619	x	x				x				NM_000569.8
FCGR3B	HGNC:3620	x	x				x				NM_001244753.2
FCN3	HGNC:3625	x	x				x				NM_003665.4
FCSK	HGNC:29500		x				x				NM_145059.3
FDFT1	HGNC:3629		x				x				NM_004462.5
FDPS	HGNC:3631	x	x				x				NM_002004.4
FDX2	HGNC:30546	x	x				x				NM_001031734.4
FDXR	HGNC:3642	x	x				x				NM_024417.5
FECH	HGNC:3647	x	x				x				NM_000140.5
FERMT1	HGNC:15889	x	x				x				NM_017671.5
FERMT3	HGNC:23151	x	x				x				NM_031471.6
FEZF1	HGNC:22788	x	x				x				NM_001024613.4
FGA	HGNC:3661	x	x				x				NM_021871.4
FGB	HGNC:3662	x	x				x				NM_005141.5
FGD1	HGNC:3663	x	x				x	x		x	NM_004463.3
FGD4	HGNC:19125	x	x				x	x			NM_001370298.3
FGF10	HGNC:3666	x	x				x	x			NM_004465.2
FGF12	HGNC:3668	x	x				x				NM_004113.6
FGF14	HGNC:3671	x	x				x				NM_004115.4
FGF16	HGNC:3672	x	x				x				NM_003868.3
FGF17	HGNC:3673		x				x				NM_003867.4
FGF20	HGNC:3677		x				x				NM_019851.3
FGF23	HGNC:3680	x	x	x			x				NM_020638.3
FGF3	HGNC:3681	x	x				x				NM_005247.4
FGF5	HGNC:3683		x				x				NM_004464.4
FGF8	HGNC:3686	x	x				x			x	NM_033163.5
FGF9	HGNC:3687		x				x			x	NM_002010.3
FGFR1	HGNC:3688	x	x				x			x	NM_023110.3
FGFR2	HGNC:3689	x	x				x		x	x	NM_000141.5
FGFR3	HGNC:3690	x	x				x				NM_000142.5
FGG	HGNC:3694	x	x				x				NM_021870.3
FH	HGNC:3700	x	x	x			x	x			NM_000143.4
FHL1	HGNC:3702	x	x		x		x		x	x	NM_001159702.3
FHOD3	HGNC:26178	x							x	x	n.a.
FIBP	HGNC:3705		x				x				NM_004214.5
FIG4	HGNC:16873	x	x				x				NM_014845.6
FIGLA	HGNC:24669		x				x		x		NM_001004311.3
FKBP10	HGNC:18169	x	x				x				NM_021939.4
FKBP14	HGNC:18625	x	x				x	x			NM_017946.4
FKRP	HGNC:17997	x	x		x		x				NM_024301.5
FKTN	HGNC:3622	x	x		x		x		x		NM_001079802.2
FLAD1	HGNC:24671	x	x				x		x		NM_025207.5
FLCN	HGNC:27310	x	x	x			x	x		x	NM_144997.7
FLG	HGNC:3748	x	x				x	x	x		NM_002016.2
FLG2	HGNC:33276	x	x				x		x		NM_001014342.3
FLI1	HGNC:3749	x	x				x				NM_002017.5
FLNA	HGNC:3754	x	x				x	x		x	NM_001110556.2
FLNB	HGNC:3755	x	x				x		x		NM_001457.4
FLNC	HGNC:3756	x	x				x			x	NM_001458.5
FLRT3	HGNC:3762		x				x		x	x	NM_198391.3
FLT3	HGNC:3765		x	x							NM_004119.3
FLT4	HGNC:3767	x	x				x			x	NM_182925.5
FLVCR1	HGNC:24682	x	x			x	x				NM_014053.4
FLVCR2	HGNC:20105	x	x				x	x	x		NM_017791.3
FMN2	HGNC:14074	x	x				x			x	NM_020066.5
FMO3	HGNC:3771	x	x				x				NM_001002294.3
FMR1	HGNC:3775	x	x				x				NM_002024.6
FN1	HGNC:3778	x	x				x				NM_212482.4
FOLR1	HGNC:3791	x	x				x	x			NM_016729.3
FOXA2	HGNC:5022	x									NM_021784.5
FOXC1	HGNC:3800	x	x				x	x			NM_001453.3
FOXC2	HGNC:3801	x	x				x	x			NM_005251.3
FOXD3	HGNC:3804	x	x				x				NM_012183.3
FOXE1	HGNC:3806	x	x	x			x				NM_004473.4
FOXE3	HGNC:3808	x	x				x				NM_012186.3
FOXF1	HGNC:3809	x	x				x	x		x	NM_001451.3
FOXG1	HGNC:3811	x	x				x	x			NM_005249.5
FOXI1	HGNC:3815		x				x		x		NM_012188.5
FOXJ1	HGNC:3816		x				x				NM_001454.4
FOXL2	HGNC:1092	x	x				x				NM_023067.4
FOXN1	HGNC:12765	x	x				x		x	x	NM_001369369.1
FOXO1	HGNC:3819			x			x			x	NM_002015.4
FOXO3	HGNC:3821			x							NM_001455.4
FOXP1	HGNC:3823	x	x				x	x		x	NM_001349338.3
FOXP2	HGNC:13875	x	x				x		x	x	NM_014491.4
FOXP3	HGNC:6106	x	x				x			x	NM_014009.4
FOXRED1	HGNC:26927	x	x				x	x			NM_017547.4
FRAS1	HGNC:19185	x	x				x				NM_025074.7
FREM1	HGNC:23399	x	x				x		x		NM_001379081.2
FREM2	HGNC:25396	x	x				x				NM_207361.6
FRMD4A	HGNC:25491	x	x				x			x	NM_018027.5
FRMD7	HGNC:8079	x	x			x	x	x		x	NM_194277.3
FRMPD4	HGNC:29007	x	x				x			x	NM_001368397.1
FRRS1L	HGNC:1362	x	x				x				NM_014334.4
FRZB	HGNC:3959		x				x				NM_001463.4
FSHB	HGNC:3964	x	x				x				NM_001382289.1
FSHR	HGNC:3969	x	x				x				NM_000145.4
FSIP2	HGNC:21675		x				x				NM_173651.4
FTCD	HGNC:3974	x	x				x	x			NM_206965.2
FTH1	HGNC:3976		x				x			x	NM_002032.3
FTL	HGNC:3999	x	x				x				NM_000146.4
FTO	HGNC:24678		x				x				NM_001080432.3
FTSJ1	HGNC:13254	x	x				x	x		x	NM_012280.4
FUCA1	HGNC:4006	x	x				x				NM_000147.5
FUS	HGNC:4010	x	x				x			x	NM_004960.4
FUT1	HGNC:4012		x				x				NM_001384359.1
FUT2	HGNC:4013		x				x				NM_000511.6
FUT8	HGNC:4019	x	x				x			x	NM_001371533.1
FUZ	HGNC:26219		x				x				NM_025129.5
FXN	HGNC:3951	x	x		x		x	x			NM_000144.5
FXR1	HGNC:4023	x	x				x			x	NM_005087.4
FXYD2	HGNC:4026	x	x				x				NM_001680.5
FYB1	HGNC:4036	x	x				x				NM_001465.6
FYCO1	HGNC:14673	x	x				x	x			NM_024513.4
FZD2	HGNC:4040	x	x				x				NM_001466.4
FZD4	HGNC:4042	x	x			x	x	x		x	NM_012193.4
FZD6	HGNC:4044	x	x				x				NM_003506.4
G6PC1	HGNC:4056	x	x				x				NM_000151.4
G6PC3	HGNC:24861	x	x				x	x	x		NM_138387.4
G6PD	HGNC:4057	x	x				x			x	NM_001360016.2
GAA	HGNC:4065	x	x		x		x				NM_000152.5
GAB1	HGNC:4066		x				x		x		n.a.
GABBR2	HGNC:4507	x	x				x			x	NM_005458.8
GABRA1	HGNC:4075	x	x				x			x	NM_001127644.2
GABRA2	HGNC:4076	x	x				x			x	NM_000807.4
GABRA5	HGNC:4079	x	x				x			x	NM_000810.4
GABRB1	HGNC:4081		x				x			x	NM_000812.4
GABRB2	HGNC:4082	x	x				x			x	NM_001371727.1
GABRB3	HGNC:4083	x	x				x			x	NM_000814.6
GABRD	HGNC:4084		x				x			x	NM_000815.5
GABRG2	HGNC:4087	x	x				x			x	NM_198904.4
GAD1	HGNC:4092		x				x				NM_000817.3
GAL	HGNC:4114		x				x				NM_015973.5
GALC	HGNC:4115	x	x				x				NM_000153.4
GALE	HGNC:4116	x	x				x		x		NM_001008216.2
GALK1	HGNC:4118	x	x				x	x			NM_000154.2
GALNS	HGNC:4122	x	x				x	x			NM_000512.5
GALNT12	HGNC:19877		x	x					x		NM_024642.5
GALNT3	HGNC:4125	x	x	x			x	x			NM_004482.4
GALT	HGNC:4135	x	x				x		x		NM_000155.4
GAMT	HGNC:4136	x	x				x	x	x		NM_000156.6
GAN	HGNC:4137	x	x				x		x		NM_022041.4
GANAB	HGNC:4138	x	x				x			x	NM_198334.3
GARS1	HGNC:4162	x	x				x				NM_002047.4
GAS2L2	HGNC:24846		x				x				NM_139285.4
GAS8	HGNC:4166	x	x				x				NM_001481.3
GATA1	HGNC:4170	x	x	x			x				NM_002049.4
GATA2	HGNC:4171	x	x	x			x	x		x	NM_032638.5
GATA3	HGNC:4172	x	x				x	x	x		NM_001002295.2
GATA4	HGNC:4173	x	x				x	x			NM_001308093.3
GATA5	HGNC:15802		x				x				NM_080473.5
GATA6	HGNC:4174	x	x				x	x			NM_005257.6
GATAD1	HGNC:29941		x		x		x				NM_021167.5
GATAD2B	HGNC:30778	x	x				x	x	x	x	NM_020699.4
GATB	HGNC:8849		x				x		x		NM_004564.3
GATC	HGNC:25068		x				x				NM_176818.3
GATM	HGNC:4175	x	x				x				NM_001482.3
GBA	HGNC:4177	x	x	x			x	x			NM_000157.4
GBA2	HGNC:18986	x	x				x		x		NM_020944.3
GBE1	HGNC:4180	x	x				x	x			NM_000158.4
GCDH	HGNC:4189	x	x				x		x		NM_000159.4
GCGR	HGNC:4192		x				x		x		NM_000160.5
GCH1	HGNC:4193	x	x				x	x		x	NM_000161.3
GCK	HGNC:4195	x	x				x		x		NM_000162.5
GCKR	HGNC:4196	x	x		x				x		NM_001486.4
GCLC	HGNC:4311	x	x				x				NM_001498.4
GCM2	HGNC:4198	x	x				x				NM_004752.4
GCNT2	HGNC:4204	x	x				x				NM_145649.5
GCSH	HGNC:4208		x				x				NM_004483.5
GDAP1	HGNC:15968	x	x				x				NM_018972.4
GDAP2	HGNC:18010		x				x		x		NM_017686.4
GDF1	HGNC:4214	x	x				x				NM_001492.6
GDF2	HGNC:4217	x	x				x				NM_016204.4
GDF3	HGNC:4218		x				x				NM_020634.3
GDF5	HGNC:4220	x	x				x	x		x	NM_000557.5
GDF6	HGNC:4221	x	x			x	x			x	NM_001001557.4
GDF9	HGNC:4224		x				x				n.a.
GDI1	HGNC:4226	x	x				x			x	NM_001493.3
GDNF	HGNC:4232		x	x			x				NM_000514.4
GEMIN4	HGNC:15717	x	x				x				NM_015721.3
GEN1	HGNC:26881			x							NM_001130009.3
GFAP	HGNC:4235	x	x				x				NM_002055.5
GFER	HGNC:4236	x	x				x	x			NM_005262.3
GFI1	HGNC:4237	x	x				x				NM_005263.5
GFI1B	HGNC:4238	x	x				x				NM_001377304.1
GFM1	HGNC:13780	x	x				x	x			NM_024996.7
GFM2	HGNC:29682	x	x				x				NM_032380.5
GFPT1	HGNC:4241	x	x				x			x	NM_001244710.2
GGCX	HGNC:4247	x	x				x				NM_000821.7
GGT1	HGNC:4250		x				x				NM_001288833.2
GH1	HGNC:4261	x	x				x				NM_000515.5
GHR	HGNC:4263	x	x				x				NM_000163.5
GHRHR	HGNC:4266	x	x				x				NM_000823.4
GHRL	HGNC:18129		x				x				NM_016362.5
GHSR	HGNC:4267	x	x				x				NM_198407.2
GINS1	HGNC:28980	x	x				x				NM_021067.5
GIPC3	HGNC:18183	x	x				x	x			NM_133261.3
GJA1	HGNC:4274	x	x				x				NM_000165.5
GJA3	HGNC:4277	x	x				x				NM_021954.4
GJA5	HGNC:4279	x	x		x		x				NM_181703.4
GJA8	HGNC:4281	x	x				x				NM_005267.5
GJB1	HGNC:4283	x	x				x				NM_000166.6
GJB2	HGNC:4284	x	x				x		x		NM_004004.6
GJB3	HGNC:4285	x	x				x		x		NM_024009.3
GJB4	HGNC:4286	x	x				x				NM_153212.3
GJB6	HGNC:4288	x	x			x	x				NM_001110219.3
GJC2	HGNC:17494	x	x				x				NM_020435.4
GK	HGNC:4289	x	x				x	x		x	NM_001205019.2
GLA	HGNC:4296	x	x		x		x	x		x	NM_000169.3
GLB1	HGNC:4298	x	x				x	x	x		NM_000404.4
GLDC	HGNC:4313	x	x				x	x	x		NM_000170.3
GLDN	HGNC:29514	x	x				x		x		NM_181789.4
GLE1	HGNC:4315	x	x				x				NM_001003722.2
GLI1	HGNC:4317	x	x				x				NM_005269.3
GLI2	HGNC:4318	x	x				x			x	NM_001374353.1
GLI3	HGNC:4319	x	x	x			x			x	NM_000168.6
GLIS3	HGNC:28510	x	x				x	x	x		NM_001042413.2
GLMN	HGNC:14373	x					x	x			NM_053274.3
GLRA1	HGNC:4326	x	x				x				NM_000171.4
GLRB	HGNC:4329	x	x				x	x			NM_000824.5
GLRX5	HGNC:20134	x	x				x				NM_016417.3
GLS	HGNC:4331	x	x				x			x	NM_014905.5
GLUD1	HGNC:4335	x	x				x				NM_005271.5
GLUD2	HGNC:4336		x				x				NM_012084.4
GLUL	HGNC:4341	x	x				x	x		x	NM_001033044.4
GLYCTK	HGNC:24247	x	x				x				NM_145262.4
GM2A	HGNC:4367	x	x				x				NM_000405.5
GMNN	HGNC:17493	x	x				x				NM_015895.5
GMPPA	HGNC:22923	x	x				x	x			NM_013335.4
GMPPB	HGNC:22932	x	x				x				NM_021971.4
GNA11	HGNC:4379	x	x	x			x			x	NM_002067.5
GNAI1	HGNC:4384	x					x			x	NM_002069.6
GNAI2	HGNC:4385		x				x				NM_002070.4
GNAI3	HGNC:4387	x	x				x				NM_006496.4
GNAL	HGNC:4388	x	x				x			x	NM_182978.4
GNAO1	HGNC:4389	x	x				x			x	NM_020988.3
GNAQ	HGNC:4390	x	x							x	NM_002072.5
GNAS	HGNC:4392	x	x	x			x	x		x	NM_016592.5
GNAT1	HGNC:4393	x	x			x	x		x		NM_144499.3
GNAT2	HGNC:4394	x	x			x					NM_001377295.2
GNB1	HGNC:4396	x	x				x			x	NM_002074.5
GNB3	HGNC:4400		x				x				NM_002075.4
GNB4	HGNC:20731	x	x				x				NM_021629.4
GNB5	HGNC:4401	x	x				x				NM_016194.4
GNE	HGNC:23657	x	x				x				NM_001128227.3
GNMT	HGNC:4415	x	x				x		x		NM_018960.6
GNPAT	HGNC:4416	x	x				x				NM_014236.4
GNPTAB	HGNC:29670	x	x				x				NM_024312.5
GNPTG	HGNC:23026	x				x	x		x		NM_032520.5
GNRH1	HGNC:4419	x	x				x	x	x		NM_001083111.2
GNRHR	HGNC:4421	x	x				x				NM_000406.3
GNS	HGNC:4422	x	x				x				NM_002076.4
GORAB	HGNC:25676	x	x				x	x			NM_152281.3
GOSR2	HGNC:4431	x	x				x				NM_004287.5
GOT2	HGNC:4433	x	x				x				NM_002080.4
GP1BA	HGNC:4439	x	x				x				NM_000173.7
GP1BB	HGNC:4440	x	x				x				NM_000407.5
GP6	HGNC:14388	x	x				x	x			NM_001083899.2
GP9	HGNC:4444	x	x				x				NM_000174.5
GPAA1	HGNC:4446	x	x				x				NM_003801.4
GPC3	HGNC:4451	x	x	x			x	x		x	NM_004484.4
GPC4	HGNC:4452	x	x	x			x			x	NM_001448.3
GPC6	HGNC:4454	x	x				x	x			NM_005708.5
GPD1	HGNC:4455	x	x				x	x			NM_005276.4
GPD2	HGNC:4456		x				x				NM_000408.5
GPHN	HGNC:15465	x	x				x			x	NM_020806.5
GPI	HGNC:4458	x	x				x				NM_000175.5
GPIHBP1	HGNC:24945	x	x		x		x				NM_178172.6
GPNMB	HGNC:4462	x	x				x				NM_002510.3
GPR101	HGNC:14963		x				x				NM_054021.2
GPR143	HGNC:20145	x	x				x				NM_000273.3
GPR179	HGNC:31371	x	x			x	x	x			NM_001004334.4
GPR68	HGNC:4519	x	x				x				NM_001177676.2
GPR88	HGNC:4539		x				x				NM_022049.3
GPRASP2	HGNC:25169		x				x				n.a.
GPSM2	HGNC:29501	x	x				x	x			NM_013296.5
GPT2	HGNC:18062	x	x				x				NM_133443.4
GPX1	HGNC:4553		x				x				NM_000581.4
GPX4	HGNC:4556		x				x	x			NM_002085.5
GRAP	HGNC:4562		x				x				NM_006613.4
GREB1L	HGNC:31042	x	x				x				n.a.
GREM1	HGNC:2001			x							NM_013372.7
GREM2	HGNC:17655		x				x				NM_022469.4
GRHL2	HGNC:2799	x	x				x			x	NM_024915.4
GRHL3	HGNC:25839	x	x				x			x	NM_198173.3
GRHPR	HGNC:4570	x	x				x	x			NM_012203.2
GRIA2	HGNC:4572	x					x		x	x	NM_001083619.3
GRIA3	HGNC:4573	x	x				x			x	NM_000828.5
GRIA4	HGNC:4574	x	x				x			x	NM_000829.4
GRID2	HGNC:4576	x	x				x			x	NM_001510.4
GRIK2	HGNC:4580	x	x				x				NM_021956.5
GRIN1	HGNC:4584	x	x				x			x	NM_007327.4
GRIN2A	HGNC:4585	x	x				x			x	NM_001134407.3
GRIN2B	HGNC:4586	x	x				x	x	x	x	NM_000834.5
GRIN2D	HGNC:4588	x	x				x		x	x	NM_000836.4
GRIP1	HGNC:18708	x	x				x	x		x	NM_001366722.1
GRK1	HGNC:10013	x	x			x					NM_002929.3
GRM1	HGNC:4593	x	x				x			x	NM_001278064.2
GRM6	HGNC:4598	x	x			x	x	x			NM_000843.4
GRN	HGNC:4601	x	x			x	x				NM_002087.4
GRXCR1	HGNC:31673	x	x				x	x	x		NM_001080476.3
GRXCR2	HGNC:33862		x				x				NM_001080516.2
GSC	HGNC:4612	x	x				x				NM_173849.3
GSDME	HGNC:2810	x	x				x				NM_001127453.2
GSN	HGNC:4620	x	x				x				NM_198252.3
GSR	HGNC:4623	x	x				x				NM_000637.5
GSS	HGNC:4624	x	x				x				NM_000178.4
GSTZ1	HGNC:4643		x				x				NM_145870.3
GSX2	HGNC:24959		x				x				NM_133267.3
GTF2E2	HGNC:4651		x				x				NM_002095.6
GTF2H5	HGNC:21157	x	x				x	x			NM_207118.3
GTPBP2	HGNC:4670	x	x				x				NM_019096.5
GTPBP3	HGNC:14880	x	x				x				NM_032620.4
GUCA1A	HGNC:4678	x	x			x	x				NM_001384910.1
GUCA1B	HGNC:4679	x	x			x					NM_002098.6
GUCY1A1	HGNC:4685	x					x				NM_001130682.3
GUCY2C	HGNC:4688	x	x				x				NM_004963.4
GUCY2D	HGNC:4689	x	x			x	x				NM_000180.4
GUF1	HGNC:25799		x				x		x		NM_021927.3
GUSB	HGNC:4696	x	x				x	x			NM_000181.4
GYG1	HGNC:4699	x	x				x				NM_004130.4
GYS1	HGNC:4706	x	x				x				NM_002103.5
GYS2	HGNC:4707	x	x				x	x			NM_021957.4
GZF1	HGNC:15808	x	x				x		x		NM_022482.5
H1-4	HGNC:4718	x					x	x			NM_005321.3
H19	HGNC:4713	x	x	x			x		x		n.a.
H6PD	HGNC:4795		x				x	x			NM_004285.4
HAAO	HGNC:4796	x	x				x				NM_012205.3
HABP2	HGNC:4798		x	x			x				NM_004132.5
HACE1	HGNC:21033	x	x				x				NM_020771.4
HADH	HGNC:4799	x					x				NM_005327.7
HADHA	HGNC:4801	x	x		x		x				NM_000182.5
HADHB	HGNC:4803	x	x				x		x		NM_000183.3
HAGH	HGNC:4805		x				x				NM_005326.6
HAL	HGNC:4806		x				x				NM_002108.4
HAMP	HGNC:15598	x	x				x				NM_021175.4
HARS1	HGNC:4816	x	x			x	x				NM_002109.6
HARS2	HGNC:4817	x	x				x				NM_012208.4
HAVCR2	HGNC:18437	x	x				x				NM_032782.5
HAX1	HGNC:16915	x	x	x			x				NM_006118.4
HBA1	HGNC:4823	x	x				x	x			NM_000558.5
HBA2	HGNC:4824	x	x				x	x			NM_000517.6
HBB	HGNC:4827	x	x				x				NM_000518.5
HBG1	HGNC:4831	x	x				x		x		NM_000559.3
HBG2	HGNC:4832	x	x				x				NM_000184.3
HCCS	HGNC:4837	x	x				x	x		x	NM_005333.5
HCFC1	HGNC:4839	x	x				x			x	NM_005334.3
HCN1	HGNC:4845	x	x			x	x			x	NM_021072.4
HCN2	HGNC:4846	x					x				NM_001194.4
HCN4	HGNC:16882	x	x		x		x				NM_005477.3
HCRT	HGNC:4847		x				x				NM_001524.1
HDAC4	HGNC:14063	x					x			x	NM_001378414.1
HDAC6	HGNC:14064		x				x			x	NM_006044.4
HDAC8	HGNC:13315	x	x				x	x		x	NM_018486.3
HDC	HGNC:4855		x				x		x		NM_002112.4
HECW2	HGNC:29853	x	x				x			x	NM_001348768.2
HELLS	HGNC:4861	x	x				x			x	NM_018063.5
HEPACAM	HGNC:26361	x	x				x				NM_152722.5
HEPHL1	HGNC:30477		x				x				NM_001098672.2
HERC1	HGNC:4867	x	x				x			x	NM_003922.4
HERC2	HGNC:4868		x				x			x	NM_004667.6
HES7	HGNC:15977	x	x				x				NM_001165967.2
HESX1	HGNC:4877	x	x				x				NM_003865.3
HEXA	HGNC:4878	x	x				x				NM_000520.6
HEXB	HGNC:4879	x	x				x		x		NM_000521.4
HFE	HGNC:4886	x	x		x		x	x	x		NM_000410.4
HFM1	HGNC:20193	x	x				x	x			NM_001017975.6
HGD	HGNC:4892	x	x				x				NM_000187.4
HGF	HGNC:4893		x				x		x	x	NM_000601.6
HGSNAT	HGNC:26527	x	x			x	x				NM_152419.3
HIBCH	HGNC:4908	x	x				x		x		NM_014362.4
HIKESHI	HGNC:26938		x				x				NM_016401.4
HINT1	HGNC:4912	x	x				x				NM_005340.7
HIVEP2	HGNC:4921	x	x				x	x		x	NM_006734.4
HJV	HGNC:4887	x	x				x		x		NM_213653.4
HK1	HGNC:4922	x	x			x	x				NM_001358263.1
HLA-B	HGNC:4932		x				x				NM_005514.8
HLA-C	HGNC:4933		x				x				n.a.
HLA-DQA1	HGNC:4942		x				x				NM_002122.5
HLA-DQB1	HGNC:4944		x				x				n.a.
HLA-DRB1	HGNC:4948		x				x				n.a.
HLA-G	HGNC:4964		x				x				NM_001384290.1
HLCS	HGNC:4976	x	x				x	x			NM_001352514.2
HLTF	HGNC:11099			x					x		NM_003071.4
HMBS	HGNC:4982	x	x				x	x		x	NM_000190.4
HMCN1	HGNC:19194		x			x	x				NM_031935.3
HMGA1	HGNC:5010		x				x				NM_145899.3
HMGB3	HGNC:5004		x				x				NM_005342.4
HMGCL	HGNC:5005	x	x				x				NM_000191.3
HMGCS2	HGNC:5008	x	x				x		x		NM_005518.4
HMMR	HGNC:5012		x				x				NM_001142556.2
HMX1	HGNC:5017	x	x			x	x				NM_018942.3
HNF1A	HGNC:11621	x	x				x			x	NM_000545.8
HNF1B	HGNC:11630	x	x				x		x	x	NM_000458.4
HNF4A	HGNC:5024	x	x				x		x	x	NM_000457.5
HNMT	HGNC:5028		x				x				NM_006895.3
HNRNPA1	HGNC:5031	x	x				x			x	NM_031157.4
HNRNPDL	HGNC:5037	x	x				x			x	NM_031372.4
HNRNPH1	HGNC:5041	x					x			x	n.a.
HNRNPH2	HGNC:5042	x	x				x				NM_019597.5
HNRNPK	HGNC:5044	x	x				x	x		x	NM_031263.4
HNRNPR	HGNC:5047	x					x		x	x	NM_005826.5
HNRNPU	HGNC:5048	x	x				x			x	NM_031844.3
HOGA1	HGNC:25155	x	x				x				NM_138413.4
HOMER2	HGNC:17513		x				x		x		NM_004839.4
HOXA1	HGNC:5099	x	x				x				NM_005522.5
HOXA11	HGNC:5101	x	x				x				NM_005523.6
HOXA13	HGNC:5102	x	x				x				NM_000522.5
HOXA2	HGNC:5103	x	x				x				NM_006735.4
HOXB1	HGNC:5111		x				x				NM_002144.4
HOXB13	HGNC:5112		x	x							NM_006361.6
HOXC13	HGNC:5125	x	x				x				NM_017410.3
HOXD10	HGNC:5133		x				x				NM_002148.4
HOXD13	HGNC:5136	x	x				x				NM_000523.4
HPCA	HGNC:5144	x	x				x				NM_002143.3
HPD	HGNC:5147	x	x				x				NM_002150.3
HPGD	HGNC:5154	x	x				x	x			NM_000860.6
HPRT1	HGNC:5157	x	x				x	x		x	NM_000194.3
HPS1	HGNC:5163	x	x				x				NM_000195.5
HPS3	HGNC:15597	x	x				x		x		NM_032383.5
HPS4	HGNC:15844	x	x				x		x		NM_022081.6
HPS5	HGNC:17022	x	x				x				NM_181507.2
HPS6	HGNC:18817	x	x				x				NM_024747.6
HPSE2	HGNC:18374	x	x				x	x			NM_021828.5
HR	HGNC:5172	x	x				x				NM_005144.5
HRAS	HGNC:5173	x	x	x	x		x				NM_005343.4
HRG	HGNC:5181	x	x				x				NM_000412.5
HS6ST1	HGNC:5201		x				x			x	NM_004807.3
HS6ST2	HGNC:19133		x				x				n.a.
HSD11B1	HGNC:5208		x				x				NM_005525.4
HSD11B2	HGNC:5209	x	x				x				NM_000196.4
HSD17B10	HGNC:4800	x	x				x				NM_004493.3
HSD17B3	HGNC:5212	x	x				x				NM_000197.2
HSD17B4	HGNC:5213	x	x				x	x			NM_000414.4
HSD3B2	HGNC:5218	x	x				x		x		NM_000198.4
HSD3B7	HGNC:18324	x	x				x	x			NM_025193.4
HSF4	HGNC:5227	x	x				x				NM_001374675.1
HSPA9	HGNC:5244	x	x	x			x			x	NM_004134.7
HSPB1	HGNC:5246	x	x				x				NM_001540.5
HSPB3	HGNC:5248		x				x		x		NM_006308.3
HSPB8	HGNC:30171	x	x		x		x				NM_014365.3
HSPD1	HGNC:5261	x	x				x			x	NM_002156.5
HSPG2	HGNC:5273	x	x				x	x			NM_005529.7
HTR1A	HGNC:5286		x				x			x	NM_000524.4
HTR2A	HGNC:5293		x				x				NM_000621.5
HTRA1	HGNC:9476	x	x				x				NM_002775.5
HTRA2	HGNC:14348	x	x				x				NM_013247.5
HTT	HGNC:4851	x	x				x				NM_001388492.1
HUWE1	HGNC:30892	x	x				x			x	NM_031407.7
HYAL1	HGNC:5320	x	x				x				NM_033159.4
HYDIN	HGNC:19368	x	x				x				NM_001270974.2
HYLS1	HGNC:26558	x	x				x				NM_001134793.2
HYOU1	HGNC:16931	x	x				x			x	NM_006389.5
IARS1	HGNC:5330	x	x				x				NM_002161.6
IARS2	HGNC:29685	x	x				x				NM_018060.4
IBA57	HGNC:27302	x	x				x				NM_001010867.4
ICOS	HGNC:5351	x	x				x				NM_012092.4
IDH1	HGNC:5382	x	x	x			x				NM_005896.4
IDH2	HGNC:5383	x	x	x			x				NM_002168.4
IDH3A	HGNC:5384	x				x					NM_005530.3
IDH3B	HGNC:5385	x	x			x					NM_006899.5
IDS	HGNC:5389	x	x				x	x		x	NM_000202.8
IDUA	HGNC:5391	x	x				x		x		NM_000203.5
IER3IP1	HGNC:18550	x	x				x		x		NM_016097.5
IFIH1	HGNC:18873	x	x				x				NM_022168.4
IFITM5	HGNC:16644	x	x				x				NM_001025295.3
IFNAR2	HGNC:5433	x	x				x				NM_001289125.3
IFNG	HGNC:5438		x				x				NM_000619.3
IFNGR1	HGNC:5439	x	x				x				NM_000416.3
IFNGR2	HGNC:5440	x	x				x				NM_005534.4
IFT122	HGNC:13556	x	x				x				NM_052989.3
IFT140	HGNC:29077	x	x			x	x				NM_014714.4
IFT172	HGNC:30391	x	x			x	x		x		NM_015662.3
IFT27	HGNC:18626	x	x			x	x	x			NM_001177701.3
IFT43	HGNC:29669	x	x			x	x				NM_001102564.3
IFT52	HGNC:15901	x	x				x				NM_016004.5
IFT57	HGNC:17367		x				x				NM_018010.4
IFT74	HGNC:21424		x				x				NM_025103.4
IFT80	HGNC:29262	x	x			x	x				NM_020800.3
IFT81	HGNC:14313	x	x			x	x				NM_014055.4
IGBP1	HGNC:5461		x				x			x	NM_001551.3
IGF1	HGNC:5464	x	x				x				NM_000618.5
IGF1R	HGNC:5465	x	x				x	x			NM_000875.5
IGF2	HGNC:5466	x	x	x			x				NM_000612.6
IGF2BP2	HGNC:28867		x				x			x	NM_006548.6
IGFALS	HGNC:5468	x	x				x				NM_004970.3
IGFBP7	HGNC:5476		x				x				NM_001553.3
IGHMBP2	HGNC:5542	x	x				x	x			NM_002180.3
IGLL1	HGNC:5870	x	x				x	x	x		NM_020070.4
IGSF1	HGNC:5948	x	x				x			x	NM_001555.5
IGSF3	HGNC:5950		x				x			x	NM_001007237.3
IHH	HGNC:5956	x	x				x				NM_002181.4
IKBKB	HGNC:5960	x	x				x			x	NM_001556.3
IKBKG	HGNC:5961	x	x				x				NM_001099857.5
IKZF1	HGNC:13176	x	x	x			x			x	NM_006060.6
IL10RA	HGNC:5964	x	x				x	x		x	NM_001558.4
IL10RB	HGNC:5965	x					x				NM_000628.5
IL11RA	HGNC:5967	x	x				x				NM_001142784.3
IL12B	HGNC:5970	x	x				x				NM_002187.3
IL12RB1	HGNC:5971	x	x				x				NM_005535.3
IL13	HGNC:5973		x				x				NM_002188.3
IL17RA	HGNC:5985	x	x				x				NM_014339.7
IL17RC	HGNC:18358	x	x				x				NM_153460.4
IL17RD	HGNC:17616	x	x				x				NM_017563.5
IL18BP	HGNC:5987		x				x				NM_001039660.2
IL1B	HGNC:5992		x				x			x	NM_000576.3
IL1RAPL1	HGNC:5996	x	x				x	x		x	NM_014271.4
IL1RN	HGNC:6000	x	x				x				NM_173842.3
IL21	HGNC:6005	x	x				x				NM_021803.4
IL21R	HGNC:6006	x	x				x	x			NM_181078.3
IL2RA	HGNC:6008	x	x				x				NM_000417.3
IL2RB	HGNC:6009	x	x				x			x	NM_000878.5
IL2RG	HGNC:6010	x	x				x			x	NM_000206.3
IL31RA	HGNC:18969		x				x		x		NM_139017.7
IL36RN	HGNC:15561	x	x				x				NM_012275.3
IL4R	HGNC:6015		x				x				NM_000418.4
IL6	HGNC:6018		x				x				NM_000600.5
IL6ST	HGNC:6021	x	x				x			x	NM_002184.4
IL7	HGNC:6023		x				x				NM_000880.4
IL7R	HGNC:6024	x	x				x				NM_002185.5
ILDR1	HGNC:28741	x	x				x		x		NM_001199799.2
IMPA1	HGNC:6050		x				x				NM_005536.4
IMPDH1	HGNC:6052	x	x			x	x				NM_000883.4
IMPG1	HGNC:6055	x	x			x	x				NM_001563.4
IMPG2	HGNC:18362	x	x			x	x				NM_016247.4
INAVA	HGNC:25599		x				x		x		NM_001142569.3
INF2	HGNC:23791	x	x				x			x	NM_022489.4
INO80	HGNC:26956	x					x			x	NM_017553.3
INPP5E	HGNC:21474	x	x			x	x				NM_019892.6
INPP5K	HGNC:33882	x	x				x				NM_016532.4
INPPL1	HGNC:6080	x	x				x				NM_001567.4
INS	HGNC:6081	x	x				x				NM_000207.3
INSL3	HGNC:6086		x				x				NM_005543.4
INSR	HGNC:6091	x	x				x				NM_000208.4
INTS1	HGNC:24555	x	x				x				NM_001080453.3
INTS8	HGNC:26048		x				x			x	NM_017864.4
INTU	HGNC:29239	x	x				x				NM_015693.4
INVS	HGNC:17870	x	x			x	x				NM_014425.5
IQCB1	HGNC:28949	x	x			x	x		x		NM_001023570.4
IQCE	HGNC:29171		x				x		x		NM_152558.5
IQSEC1	HGNC:29112		x				x			x	NM_001134382.3
IQSEC2	HGNC:29059	x	x				x	x		x	NM_001111125.3
IRAK4	HGNC:17967	x	x				x	x	x		NM_016123.4
IREB2	HGNC:6115		x				x			x	NM_004136.4
IRF2BP2	HGNC:21729	x	x				x				NM_182972.3
IRF2BPL	HGNC:14282	x	x				x			x	NM_024496.4
IRF3	HGNC:6118	x	x				x				NM_001571.6
IRF6	HGNC:6121	x	x				x	x		x	NM_006147.4
IRF7	HGNC:6122	x	x				x				NM_001572.5
IRF8	HGNC:5358	x	x				x			x	NM_002163.4
IRF9	HGNC:6131		x				x				NM_006084.5
IRS1	HGNC:6125		x				x				NM_005544.3
IRS2	HGNC:6126		x				x				NM_003749.3
IRS4	HGNC:6128	x	x				x				NM_001379150.1
IRX5	HGNC:14361	x	x				x				NM_005853.6
ISCA1	HGNC:28660	x	x				x				NM_030940.4
ISCA2	HGNC:19857	x	x				x				NM_194279.4
ISCU	HGNC:29882	x	x				x				NM_213595.4
ISG15	HGNC:4053	x	x				x				NM_005101.4
ITCH	HGNC:13890	x	x				x			x	NM_031483.7
ITGA2B	HGNC:6138	x	x				x				NM_000419.5
ITGA3	HGNC:6139	x	x				x	x	x		NM_002204.4
ITGA6	HGNC:6142	x	x				x				NM_001079818.3
ITGA7	HGNC:6143	x	x				x				NM_002206.3
ITGA8	HGNC:6144	x	x				x				NM_003638.3
ITGB2	HGNC:6155	x	x				x				NM_000211.5
ITGB3	HGNC:6156	x	x				x				NM_000212.3
ITGB4	HGNC:6158	x	x				x		x		NM_000213.5
ITGB6	HGNC:6161	x	x				x				NM_000888.5
ITK	HGNC:6171	x	x	x			x	x			NM_005546.4
ITM2B	HGNC:6174	x	x			x	x				NM_021999.5
ITPA	HGNC:6176	x	x				x				NM_033453.4
ITPR1	HGNC:6180	x	x				x			x	NM_001378452.1
ITPR2	HGNC:6181		x				x				NM_002223.4
ITPR3	HGNC:6182		x				x				NM_002224.4
ITSN2	HGNC:6184	x					x				NM_006277.3
IVD	HGNC:6186	x	x				x				NM_002225.5
IYD	HGNC:21071	x	x				x	x	x		NM_203395.3
JAG1	HGNC:6188	x	x		x	x	x			x	NM_000214.3
JAGN1	HGNC:26926	x	x				x		x		NM_032492.4
JAK2	HGNC:6192		x	x			x			x	NM_004972.4
JAK3	HGNC:6193	x	x	x			x			x	NM_000215.4
JAM2	HGNC:14686		x				x				NM_021219.4
JAM3	HGNC:15532	x	x				x	x			NM_032801.5
JPH1	HGNC:14201		x				x				NM_020647.4
JPH2	HGNC:14202	x	x		x		x				NM_020433.5
JPH3	HGNC:14203	x	x				x			x	NM_020655.4
JUP	HGNC:6207	x	x		x		x				NM_002230.4
KANK2	HGNC:29300	x	x				x			x	NM_001136191.3
KANSL1	HGNC:24565	x	x				x	x		x	NM_015443.4
KARS1	HGNC:6215	x	x				x	x	x		NM_005548.3
KAT6A	HGNC:13013	x	x				x	x		x	NM_006766.5
KAT6B	HGNC:17582	x	x				x	x	x	x	NM_012330.4
KATNB1	HGNC:6217	x	x				x				NM_005886.3
KBTBD13	HGNC:37227	x	x				x				NM_001101362.3
KCNA1	HGNC:6218	x	x				x				NM_000217.3
KCNA2	HGNC:6220	x	x				x				NM_004974.4
KCNA4	HGNC:6222		x				x			x	NM_002233.4
KCNA5	HGNC:6224		x		x		x				NM_002234.4
KCNB1	HGNC:6231	x	x				x			x	NM_004975.4
KCNC1	HGNC:6233	x	x				x				NM_001112741.2
KCNC3	HGNC:6235	x	x				x				NM_004977.3
KCND3	HGNC:6239	x	x		x		x				NM_001378969.1
KCNE1	HGNC:6240	x	x		x		x				NM_000219.6
KCNE2	HGNC:6242	x	x		x		x				NM_172201.2
KCNH1	HGNC:6250	x	x				x				NM_172362.3
KCNH2	HGNC:6251	x	x		x		x	x		x	NM_000238.4
KCNJ1	HGNC:6255	x	x				x	x	x		NM_153766.3
KCNJ10	HGNC:6256	x	x				x				NM_002241.5
KCNJ11	HGNC:6257	x	x				x				NM_000525.4
KCNJ13	HGNC:6259	x	x			x	x				NM_002242.4
KCNJ18	HGNC:39080		x				x				NM_001194958.2
KCNJ2	HGNC:6263	x	x		x		x				NM_000891.3
KCNJ5	HGNC:6266	x	x		x		x				NM_000890.5
KCNJ6	HGNC:6267	x	x				x				NM_002240.5
KCNK3	HGNC:6278	x	x				x				NM_002246.3
KCNK4	HGNC:6279	x	x				x				NM_033310.3
KCNK9	HGNC:6283	x	x				x				NM_001282534.2
KCNMA1	HGNC:6284	x	x				x			x	NM_001161352.2
KCNMB1	HGNC:6285		x				x				NM_004137.4
KCNN3	HGNC:6292		x				x				NM_002249.6
KCNN4	HGNC:6293	x	x	x			x				NM_002250.3
KCNQ1	HGNC:6294	x	x		x		x				NM_000218.3
KCNQ1OT1	HGNC:6295		x	x			x		x		n.a.
KCNQ2	HGNC:6296	x	x				x	x	x	x	NM_172107.4
KCNQ3	HGNC:6297	x	x				x		x	x	NM_004519.4
KCNQ4	HGNC:6298	x	x				x			x	NM_004700.4
KCNQ5	HGNC:6299	x	x				x			x	NM_019842.4
KCNT1	HGNC:18865	x	x				x				NM_020822.3
KCNT2	HGNC:18866	x	x				x				NM_198503.5
KCNV2	HGNC:19698	x	x			x	x				NM_133497.4
KCTD1	HGNC:18249	x	x				x		x	x	NM_001142730.3
KCTD17	HGNC:25705	x	x				x				n.a.
KCTD3	HGNC:21305	x					x			x	NM_016121.5
KCTD7	HGNC:21957	x	x				x				NM_153033.5
KDF1	HGNC:26624		x				x				NM_152365.3
KDM1A	HGNC:29079	x	x				x			x	NM_001009999.3
KDM3B	HGNC:1337		x	x			x			x	NM_016604.4
KDM5B	HGNC:18039	x	x				x				NM_006618.5
KDM5C	HGNC:11114	x	x				x	x		x	NM_004187.5
KDM6A	HGNC:12637	x	x	x			x	x	x	x	NM_001291415.2
KDM6B	HGNC:29012		x				x			x	NM_001348716.2
KDR	HGNC:6307		x				x			x	n.a.
KDSR	HGNC:4021	x	x				x				NM_002035.4
KERA	HGNC:6309	x	x				x				NM_007035.4
KHDC3L	HGNC:33699		x				x				NM_001017361.3
KHK	HGNC:6315		x				x				NM_006488.3
KIAA0586	HGNC:19960	x	x			x	x				NM_001329943.3
KIAA0753	HGNC:29110	x	x				x		x		NM_014804.3
KIAA0825	HGNC:28532		x				x				NM_001145678.3
KIAA1109	HGNC:26953	x	x				x				NM_001384125.1
KIAA1549	HGNC:22219	x	x			x	x			x	NM_001164665.2
KIDINS220	HGNC:29508	x	x				x				NM_020738.4
KIF11	HGNC:6388	x	x			x	x	x		x	NM_004523.4
KIF14	HGNC:19181	x	x				x		x		NM_014875.3
KIF1A	HGNC:888	x	x				x			x	NM_001244008.2
KIF1B	HGNC:16636		x	x			x			x	NM_001365951.3
KIF1C	HGNC:6317	x	x				x	x			NM_006612.6
KIF21A	HGNC:19349	x	x				x				NM_001173464.2
KIF22	HGNC:6391	x	x				x				NM_007317.3
KIF23	HGNC:6392	x		x			x			x	NM_001367805.3
KIF2A	HGNC:6318	x	x				x			x	NM_001098511.3
KIF4A	HGNC:13339		x				x			x	NM_012310.5
KIF5A	HGNC:6323	x	x				x			x	NM_004984.4
KIF5C	HGNC:6325	x	x				x			x	NM_004522.3
KIF7	HGNC:30497	x	x			x	x	x			NM_198525.3
KIFBP	HGNC:23419	x					x		x		NM_015634.4
KISS1	HGNC:6341		x				x				NM_002256.4
KISS1R	HGNC:4510	x	x	x			x				NM_032551.5
KIT	HGNC:6342	x	x	x			x			x	NM_000222.3
KITLG	HGNC:6343	x	x	x			x				NM_000899.5
KIZ	HGNC:15865	x	x			x	x				NM_018474.6
KLC2	HGNC:20716		x				x			x	NM_001318734.2
KLF1	HGNC:6345	x	x				x				NM_006563.5
KLHDC8B	HGNC:28557		x				x				NM_173546.3
KLHL10	HGNC:18829		x				x			x	NM_152467.5
KLHL15	HGNC:29347		x				x			x	NM_030624.3
KLHL24	HGNC:25947	x	x				x				NM_017644.3
KLHL3	HGNC:6354	x	x				x			x	NM_017415.3
KLHL40	HGNC:30372	x	x				x				NM_152393.4
KLHL41	HGNC:16905	x	x				x				NM_006063.3
KLHL7	HGNC:15646	x	x			x	x				NM_001031710.3
KLK4	HGNC:6365	x	x				x				n.a.
KLKB1	HGNC:6371	x	x				x				NM_000892.5
KLLN	HGNC:37212		x	x							NM_001126049.2
KMT2A	HGNC:7132	x	x	x			x	x		x	NM_001197104.2
KMT2B	HGNC:15840	x	x				x	x	x	x	NM_014727.3
KMT2C	HGNC:13726	x	x				x	x		x	NM_170606.3
KMT2D	HGNC:7133	x	x				x	x		x	NM_003482.4
KMT2E	HGNC:18541	x	x				x		x	x	NM_182931.3
KMT5B	HGNC:24283	x	x				x			x	NM_017635.5
KNG1	HGNC:6383	x	x				x				NM_001102416.3
[truncated: 2,146 more rows]
