# Supplementary material for: Analysis of clinically relevant variants from ancestrally diverse Asian genomes
Source: Nat Commun. 2022 Nov 5;13:6694. doi: 10.1038/s41467-022-34116-9 (PMC9637116; doi:10.1038/s41467-022-34116-9)
Supplement: Supplementary file 4 — Supplementary Data 1-11 [file 41467_2022_34116_MOESM4_ESM.zip › NCOMMS-22-14716A_SupplementaryData/NCOMM-22-14716A_SupplementaryData_8.xlsx]

## Sheet: SuppData_8
Supplementary Data 8: Novel putative loss-of-function variants pharmacogenetic variants. AF: allele frequency, AC: allele count, AN: allele number, nHet: number of heterozygous carriers, nHom: number of homozygous carriers, nHemi: number of hemizygous carriers.
Gene	Genomic change (hg38)	cDNA change	Protein change	Consequence	Allele frequency in SG10K_Health
					AF	AC	AN	nHet	nHom	nHemi
DPYD	chr1:g.97305283G>A	NM_000110.4:c.2275C>T	NP_000101.2:p.Arg759Ter	Nonsense variant	5.68e-05	1	17600	1	0	0
DPYD	chr1:g.97828127G>A	NM_000110.4:c.220C>T	NP_000101.2:p.Arg74Ter	Nonsense variant	0.001013	18	17774	18	0	0
UGT1A1	chr2:g.233760481C>A	NM_000463.3:c.194C>A	NP_000454.1:p.Ser65Ter	Nonsense variant	5.67e-05	1	17634	1	0	0
UGT1A1	chr2:g.233767095C>G	NM_000463.3:c.926C>G	NP_000454.1:p.Ser309Ter	Nonsense variant	5.65e-05	1	17716	1	0	0
UGT1A1	chr2:g.233767104C>G	NM_000463.3:c.935C>G	NP_000454.1:p.Ser312Ter	Nonsense variant	5.66e-05	1	17674	1	0	0
UGT1A1	chr2:g.233768321del	NM_000463.3:c.1186del	NP_000454.1:p.Asp396IlefsTer16	Frameshift variant	5.68e-05	1	17602	1	0	0
TPMT	chr6:g.18147910_18147911del	NM_000367.4:c.145_146del	NP_000358.1:p.Leu49LysfsTer9	Frameshift variant	0.0004017	7	17428	7	0	0
TPMT	chr6:g.18149173T>C	NM_000367.4:c.-44-2A>G	.	Splice acceptor variant	5.6e-05	1	17874	1	0	0
CYP2C19	chr10:g.94762803_94762804insTA	NM_000769.4:c.98_99insTA	NP_000760.1:p.Pro35LeufsTer5	Frameshift variant	0.0005619	10	17798	10	0	0
CYP2C19	chr10:g.94762874G>A	NM_000769.4:c.168+1G>A	.	Splice donor variant	5.61e-05	1	17820	1	0	0
CYP2C19	chr10:g.94775067del	NM_000769.4:c.178del	NP_000760.1:p.Ile60SerfsTer24	Frameshift variant	5.63e-05	1	17770	1	0	0
CYP2C19	chr10:g.94775124G>T	NM_000769.4:c.235G>T	NP_000760.1:p.Gly79Ter	Nonsense variant	5.6e-05	1	17858	1	0	0
CYP2C19	chr10:g.94775222T>C	NM_000769.4:c.331+2T>C	.	Splice donor variant	5.64e-05	1	17730	1	0	0
CYP2C19	chr10:g.94775417G>A	NM_000769.4:c.359G>A	NP_000760.1:p.Trp120Ter	Nonsense variant	5.64e-05	1	17724	1	0	0
CYP2C19	chr10:g.94775511_94775517del	NM_000769.4:c.453_459del	NP_000760.1:p.Cys151TrpfsTer4	Frameshift variant	5.62e-05	1	17794	1	0	0
CYP2C19	chr10:g.94775540G>T	NM_000769.4:c.481+1G>T	.	Splice donor variant	5.64e-05	1	17744	1	0	0
CYP2C19	chr10:g.94842889C>A	NM_000769.4:c.1014C>A	NP_000760.1:p.Cys338Ter	Nonsense variant	0.0001691	3	17740	3	0	0
CYP2C9	chr10:g.94938717C>G	NM_000771.4:c.35C>G	NP_000762.2:p.Ser12Ter	Nonsense variant	0.0001124	2	17790	2	0	0
CYP2C9	chr10:g.94938757del	NM_000771.4:c.75del	NP_000762.2:p.Arg26GlufsTer13	Frameshift variant	5.6e-05	1	17866	1	0	0
CYP2C9	chr10:g.94947868del	NM_000771.4:c.571del	NP_000762.2:p.Asp191IlefsTer7	Frameshift variant	0.0001121	2	17838	2	0	0
CYP2C9	chr10:g.94949163del	NM_000771.4:c.698del	NP_000762.2:p.Leu233TyrfsTer8	Frameshift variant	5.66e-05	1	17674	1	0	0
CYP2C9	chr10:g.94972109del	NM_000771.4:c.825del	NP_000762.2:p.Lys275AsnfsTer32	Frameshift variant	5.63e-05	1	17774	1	0	0
SLCO1B1	chr12:g.21172792G>A	NM_006446.5:c.226+1G>A	.	Splice donor variant	5.63e-05	1	17748	1	0	0
SLCO1B1	chr12:g.21196975C>T	NM_006446.5:c.757C>T	NP_006437.3:p.Arg253Ter	Nonsense variant	0.0007313	13	17776	13	0	0
SLCO1B1	chr12:g.21200507G>T	NM_006446.5:c.971-1G>T	.	Splice acceptor variant	5.65e-05	1	17700	1	0	0
SLCO1B1	chr12:g.21200524del	NM_006446.5:c.987del	NP_006437.3:p.Phe329LeufsTer16	Frameshift variant	0.0001133	2	17654	2	0	0
SLCO1B1	chr12:g.21200630C>T	NM_006446.5:c.1093C>T	NP_006437.3:p.Gln365Ter	Nonsense variant	0.0001127	2	17744	2	0	0
SLCO1B1	chr12:g.21217189_21217192dup	NM_006446.5:c.1568_1571dup	NP_006437.3:p.Cys524Ter	Frameshift variant	0.0001117	2	17906	2	0	0
SLCO1B1	chr12:g.21222299G>T	NM_006446.5:c.1683-1G>T	.	Splice acceptor variant	0.00183	15	8196	15	0	0
SLCO1B1	chr12:g.21224766del	NM_006446.5:c.1792del	NP_006437.3:p.Thr598ArgfsTer3	Frameshift variant	5.62e-05	1	17794	1	0	0
CYP2B6	chr19:g.40991337_40991343del	NM_000767.5:c.32_38del	NP_000758.1:p.Leu11GlnfsTer44	Frameshift variant	5.71e-05	1	17516	1	0	0
CYP2B6	chr19:g.40991387_40991388insGC	NM_000767.5:c.82_83insGC	NP_000758.1:p.Asp28GlyfsTer30	Frameshift variant	0.0001719	3	17454	3	0	0
CYP2B6	chr19:g.40991391_40991392del	NM_000767.5:c.86_87del	NP_000758.1:p.Arg29ProfsTer19	Frameshift variant	0.000172	3	17440	3	0	0
CYP2B6	chr19:g.41012360C>T	NM_000767.5:c.1027C>T	NP_000758.1:p.Arg343Ter	Nonsense variant	0.0002305	4	17354	4	0	0
CYP2B6	chr19:g.41012410_41012411del	NM_000767.5:c.1077_1078del	NP_000758.1:p.Ser360ArgfsTer38	Frameshift variant	5.87e-05	1	17044	1	0	0
CYP2B6	chr19:g.41012487T>C	NM_000767.5:c.1152+2T>C	.	Splice donor variant	5.73e-05	1	17466	1	0	0
CYP2D6	chr22:g.42126993C>T	NM_000106.6:c.1174-1G>A	.	Splice acceptor variant	5.77e-05	1	17346	1	0	0
CYP2D6	chr22:g.42127482_42127491del	NM_000106.6:c.1129_1138del	NP_000097.3:p.Met377ValfsTer24	Frameshift variant	0.0001814	3	16536	3	0	0
CYP2D6	chr22:g.42127520_42127524dup	NM_000106.6:c.1096_1100dup	NP_000097.3:p.Asp368LeufsTer9	Frameshift variant	5.66e-05	1	17654	1	0	0
CYP2D6	chr22:g.42127841C>T	NM_000106.6:c.985+1G>A	.	Splice donor variant	0.0001738	3	17262	3	0	0
CYP2D6	chr22:g.42128351C>T	NM_000106.6:c.667-1G>A	.	Splice acceptor variant	0.001406	24	17066	24	0	0
CYP2D6	chr22:g.42128805del	NM_000106.6:c.646del	NP_000097.3:p.Glu216SerfsTer9	Frameshift variant	5.8e-05	1	17238	1	0	0
CYP2D6	chr22:g.42128820dup	NM_000106.6:c.631dup	NP_000097.3:p.Glu211GlyfsTer43	Frameshift variant	0.001579	26	16462	26	0	0
CYP2D6	chr22:g.42129038dup	NM_000106.6:c.500dup	NP_000097.3:p.His167GlnfsTer87	Frameshift variant	5.8e-05	1	17240	1	0	0
CYP2D6	chr22:g.42129082C>T	NM_000106.6:c.456G>A	NP_000097.3:p.Trp152Ter	Nonsense variant	5.72e-05	1	17492	1	0	0
CYP2D6	chr22:g.42129166A>C	NM_000106.6:c.372T>G	NP_000097.3:p.Tyr124Ter	Nonsense variant	0.0003455	6	17366	6	0	0
CYP2D6	chr22:g.42130744_42130747del	NM_000106.6:c.47_50del	NP_000097.3:p.Phe16CysfsTer6	Frameshift variant	5.76e-05	1	17364	1	0	0
