# Supplementary material for: Analysis of clinically relevant variants from ancestrally diverse Asian genomes
Source: Nat Commun. 2022 Nov 5;13:6694. doi: 10.1038/s41467-022-34116-9 (PMC9637116; doi:10.1038/s41467-022-34116-9)
Supplement: Supplementary file 4 — Supplementary Data 1-11 [file 41467_2022_34116_MOESM4_ESM.zip › NCOMMS-22-14716A_SupplementaryData/NCOMM-22-14716A_SupplementaryData_4.xlsx]

## Sheet: SuppData_4
Supplementary Data 4: Carrier frequency of copy number deletions identified in loss-of-function intolerant (LOFi) genes by ancestry group in SG10K_Health.
Gene	Genomic coordinate (hg38)	Size (bp)	No. carriers				Carrier frequency
			CH	IND	MY	Overall	CH	IND	MY	Overall
HBA1,HBA2	chr16:165396-184700	19304	101	1	3	105	0.018357	0.000515198	0.00186567	0.0116009
AGT	chr1:230703949-230706819	2870	34	0	1	35	0.00617957	0	0.000621891	0.00386698
CLMP	chr11:123082870-123086075	3205	11	0	0	11	0.00199927	0	0	0.00121534
DSG4	chr18:31381436-31430081	48645	7	1	0	8	0.00127226	0.000515198	0	0.00088388
TPK1	chr7:144611172-144729159	117987	7	0	0	7	0.00127226	0	0	0.000773395
CLRN1	chr3:150967143-150975585	8442	6	0	0	6	0.00109051	0	0	0.00066291
DARS2	chr1:173844952-173845511	559	6	0	0	6	0.00109051	0	0	0.00066291
CNGA1	chr4:47929947-47944781	14834	0	6	0	6	0	0.00309119	0	0.00066291
SLC2A10	chr20:46733161-46737041	3880	5	0	0	5	0.00090876	0	0	0.000552425
TRDN	chr6:123381587-123383960	2373	5	0	0	5	0.00090876	0	0	0.000552425
XDH	chr2:31398176-31402942	4766	5	0	0	5	0.00090876	0	0	0.000552425
IFT140	chr16:1578259-1582541	4282	0	0	5	5	0	0	0.00310945	0.000552425
SLURP1	chr8:142721320-142753491	32171	0	0	5	5	0	0	0.00310945	0.000552425
COLQ	chr3:15454805-15457496	2691	4	0	0	4	0.000727008	0	0	0.00044194
FARS2	chr6:5335835-5459461	123626	4	0	0	4	0.000727008	0	0	0.00044194
GLDC	chr9:6614507-6621788	7281	4	0	0	4	0.000727008	0	0	0.00044194
NGLY1	chr3:25712287-25735610	23323	4	0	0	4	0.000727008	0	0	0.00044194
TRDN	chr6:123364428-123373853	9425	4	0	0	4	0.000727008	0	0	0.00044194
ANO5	chr11:21872631-22271419	398788	3	0	0	3	0.000545256	0	0	0.000331455
AP4E1	chr15:50864266-50910828	46562	3	0	0	3	0.000545256	0	0	0.000331455
GBE1	chr3:81627032-81701650	74618	3	0	0	3	0.000545256	0	0	0.000331455
HBA1,HBA2	chr16:149860-183310	33450	3	0	0	3	0.000545256	0	0	0.000331455
SLC12A1	chr15:48220198-48232844	12646	3	0	0	3	0.000545256	0	0	0.000331455
TNFRSF13B	chr17:16944838-16950409	5571	3	0	0	3	0.000545256	0	0	0.000331455
DNAAF4	chr15:55424613-55434561	9948	1	2	0	3	0.000181752	0.0010304	0	0.000331455
ALMS1	chr2:73533553-73534900	1347	0	3	0	3	0	0.0015456	0	0.000331455
BCKDHB	chr6:80102382-80113451	11069	0	0	3	3	0	0	0.00186567	0.000331455
DSG4	chr18:31388838-31392629	3791	0	3	0	3	0	0.0015456	0	0.000331455
XDH	chr2:31358300-31364518	6218	0	3	0	3	0	0.0015456	0	0.000331455
ACADM	chr1:75759580-75764499	4919	2	0	0	2	0.000363504	0	0	0.00022097
ADGRV1	chr5:90651643-90669529	17886	2	0	0	2	0.000363504	0	0	0.00022097
ASS1	chr9:130450338-130457877	7539	2	0	0	2	0.000363504	0	0	0.00022097
BBS9	chr7:33600888-33611142	10254	2	0	0	2	0.000363504	0	0	0.00022097
CPT2	chr1:53206241-53213155	6914	2	0	0	2	0.000363504	0	0	0.00022097
FANCA	chr16:89790468-89795022	4554	2	0	0	2	0.000363504	0	0	0.00022097
GBE1	chr3:81481538-81492637	11099	2	0	0	2	0.000363504	0	0	0.00022097
GBE1	chr3:81627315-81643591	16276	2	0	0	2	0.000363504	0	0	0.00022097
HPS3	chr3:149150348-149154200	3852	2	0	0	2	0.000363504	0	0	0.00022097
KCNV2	chr9:2723127-2739560	16433	2	0	0	2	0.000363504	0	0	0.00022097
MYO5A	chr15:52337242-52338694	1452	2	0	0	2	0.000363504	0	0	0.00022097
PCCB	chr3:136246206-136254258	8052	2	0	0	2	0.000363504	0	0	0.00022097
PDE6B	chr4:633534-637421	3887	2	0	0	2	0.000363504	0	0	0.00022097
PEX7	chr6:136845637-136846411	774	2	0	0	2	0.000363504	0	0	0.00022097
PROM1	chr4:15992516-15997089	4573	2	0	0	2	0.000363504	0	0	0.00022097
TECTA	chr11:121137534-121144388	6854	2	0	0	2	0.000363504	0	0	0.00022097
TRIOBP	chr22:37694037-37701911	7874	2	0	0	2	0.000363504	0	0	0.00022097
ETFB	chr19:51334407-51369163	34756	1	1	0	2	0.000181752	0.000515198	0	0.00022097
FARS2	chr6:5539470-5546533	7063	1	0	1	2	0.000181752	0	0.000621891	0.00022097
KRT6A	chr12:52470911-52490285	19374	1	1	0	2	0.000181752	0.000515198	0	0.00022097
CNTN4	chr3:1986703-2895827	909124	0	0	2	2	0	0	0.00124378	0.00022097
DNAAF4	chr15:55441380-55451126	9746	0	0	2	2	0	0	0.00124378	0.00022097
EVC2	chr4:5701006-5708349	7343	0	2	0	2	0	0.0010304	0	0.00022097
FARS2	chr6:5765996-5772485	6489	0	2	0	2	0	0.0010304	0	0.00022097
GYS2	chr12:21539106-21551017	11911	0	0	2	2	0	0	0.00124378	0.00022097
HBA1,HBA2	chr16:173679-177491	3812	0	0	2	2	0	0	0.00124378	0.00022097
HBB	chr11:5112881-5231356	118475	0	0	2	2	0	0	0.00124378	0.00022097
LCT	chr2:135785603-135819794	34191	0	2	0	2	0	0.0010304	0	0.00022097
MYO3A	chr10:26009950-26019604	9654	0	2	0	2	0	0.0010304	0	0.00022097
NUP214	chr9:131191447-131195957	4510	0	2	0	2	0	0.0010304	0	0.00022097
POLH	chr6:43598397-43602688	4291	0	2	0	2	0	0.0010304	0	0.00022097
TRIP4	chr15:64405300-64408540	3240	0	0	2	2	0	0	0.00124378	0.00022097
ABCG8	chr2:43876076-43880222	4146	1	0	0	1	0.000181752	0	0	0.000110485
ACSF3	chr16:89047760-89103215	55455	1	0	0	1	0.000181752	0	0	0.000110485
ACSF3	chr16:89142865-89150789	7924	1	0	0	1	0.000181752	0	0	0.000110485
ACTL6A	chr3:179557582-179566697	9115	1	0	0	1	0.000181752	0	0	0.000110485
ACTL6B	chr7:100651396-100672427	21031	1	0	0	1	0.000181752	0	0	0.000110485
ADGRV1	chr5:90977475-90988505	11030	1	0	0	1	0.000181752	0	0	0.000110485
AGL	chr1:99848114-99859778	11664	1	0	0	1	0.000181752	0	0	0.000110485
AGPAT2	chr9:136685587-136688520	2933	1	0	0	1	0.000181752	0	0	0.000110485
AHCY	chr20:34303087-34310466	7379	1	0	0	1	0.000181752	0	0	0.000110485
AHI1	chr6:135315216-135320287	5071	1	0	0	1	0.000181752	0	0	0.000110485
AHR	chr7:17340513-17624438	283925	1	0	0	1	0.000181752	0	0	0.000110485
AIMP1	chr4:106325836-106327855	2019	1	0	0	1	0.000181752	0	0	0.000110485
ANO10	chr3:43477373-43611716	134343	1	0	0	1	0.000181752	0	0	0.000110485
AP4E1	chr15:50684031-50962324	278293	1	0	0	1	0.000181752	0	0	0.000110485
ARFGEF2	chr20:48962975-48966746	3771	1	0	0	1	0.000181752	0	0	0.000110485
ARSB	chr5:78955038-78955970	932	1	0	0	1	0.000181752	0	0	0.000110485
ARSB	chr5:78962815-78976603	13788	1	0	0	1	0.000181752	0	0	0.000110485
ASAH1	chr8:18057476-18067330	9854	1	0	0	1	0.000181752	0	0	0.000110485
BBS5	chr2:169478431-169481422	2991	1	0	0	1	0.000181752	0	0	0.000110485
BRAT1	chr7:2543204-2545540	2336	1	0	0	1	0.000181752	0	0	0.000110485
CEP164	chr11:117370527-117371852	1325	1	0	0	1	0.000181752	0	0	0.000110485
CERKL	chr2:181595264-181607774	12510	1	0	0	1	0.000181752	0	0	0.000110485
CNTN1	chr12:40900823-40959836	59013	1	0	0	1	0.000181752	0	0	0.000110485
CNTN4	chr3:1791016-3547576	1756560	1	0	0	1	0.000181752	0	0	0.000110485
CNTN4	chr3:2662492-2860030	197538	1	0	0	1	0.000181752	0	0	0.000110485
CNTNAP2	chr7:146560032-147012824	452792	1	0	0	1	0.000181752	0	0	0.000110485
COG8	chr16:69330740-69340326	9586	1	0	0	1	0.000181752	0	0	0.000110485
COG8	chr16:69333420-69344085	10665	1	0	0	1	0.000181752	0	0	0.000110485
COL4A3	chr2:227271614-227275308	3694	1	0	0	1	0.000181752	0	0	0.000110485
COL4A3	chr2:227272768-227280619	7851	1	0	0	1	0.000181752	0	0	0.000110485
COL4A4	chr2:227035055-227046677	11622	1	0	0	1	0.000181752	0	0	0.000110485
COL7A1	chr3:48568436-48569834	1398	1	0	0	1	0.000181752	0	0	0.000110485
COLEC11	chr2:3639339-3643911	4572	1	0	0	1	0.000181752	0	0	0.000110485
CPT1A	chr11:68695814-68769527	73713	1	0	0	1	0.000181752	0	0	0.000110485
CRPPA	chr7:16071490-16134806	63316	1	0	0	1	0.000181752	0	0	0.000110485
CRPPA	chr7:16249955-16314792	64837	1	0	0	1	0.000181752	0	0	0.000110485
CSPP1	chr8:67135757-67146602	10845	1	0	0	1	0.000181752	0	0	0.000110485
CSPP1	chr8:67174740-67178505	3765	1	0	0	1	0.000181752	0	0	0.000110485
DBH	chr9:133641870-133666078	24208	1	0	0	1	0.000181752	0	0	0.000110485
DCLRE1C	chr10:14938905-14949903	10998	1	0	0	1	0.000181752	0	0	0.000110485
DHX37	chr12:124982009-124984381	2372	1	0	0	1	0.000181752	0	0	0.000110485
DHX37	chr12:124987088-124990237	3149	1	0	0	1	0.000181752	0	0	0.000110485
DNAAF1	chr16:84105319-84210684	105365	1	0	0	1	0.000181752	0	0	0.000110485
DNAAF4	chr15:55429992-55457815	27823	1	0	0	1	0.000181752	0	0	0.000110485
DNAI1	chr9:34511811-34518953	7142	1	0	0	1	0.000181752	0	0	0.000110485
DPYD	chr1:97368769-97375943	7174	1	0	0	1	0.000181752	0	0	0.000110485
DPYD	chr1:97826833-97833057	6224	1	0	0	1	0.000181752	0	0	0.000110485
DSG2	chr18:31519935-31520800	865	1	0	0	1	0.000181752	0	0	0.000110485
DYNC2H1	chr11:103115954-103484534	368580	1	0	0	1	0.000181752	0	0	0.000110485
EHMT1	chr9:137713351-137722281	8930	1	0	0	1	0.000181752	0	0	0.000110485
EPS8	chr12:15670548-15677886	7338	1	0	0	1	0.000181752	0	0	0.000110485
ETFDH	chr4:158692405-158704323	11918	1	0	0	1	0.000181752	0	0	0.000110485
EYS	chr6:63753678-63898415	144737	1	0	0	1	0.000181752	0	0	0.000110485
EYS	chr6:64705833-65053097	347264	1	0	0	1	0.000181752	0	0	0.000110485
EYS	chr6:64756838-65104424	347586	1	0	0	1	0.000181752	0	0	0.000110485
EYS	chr6:65291000-65297392	6392	1	0	0	1	0.000181752	0	0	0.000110485
F13B,ASPM	chr1:197024256-197212252	187996	1	0	0	1	0.000181752	0	0	0.000110485
FANCA	chr16:89744646-89768993	24347	1	0	0	1	0.000181752	0	0	0.000110485
FANCA	chr16:89747592-89763826	16234	1	0	0	1	0.000181752	0	0	0.000110485
FANCA	chr16:89770202-89773264	3062	1	0	0	1	0.000181752	0	0	0.000110485
FARS2	chr6:5214887-5586238	371351	1	0	0	1	0.000181752	0	0	0.000110485
FARS2	chr6:5423421-5539516	116095	1	0	0	1	0.000181752	0	0	0.000110485
FBN2	chr5:128529498-128530768	1270	1	0	0	1	0.000181752	0	0	0.000110485
FLT4	chr5:180603223-180604207	984	1	0	0	1	0.000181752	0	0	0.000110485
FLT4	chr5:180622482-180646773	24291	1	0	0	1	0.000181752	0	0	0.000110485
FRAS1	chr4:78447894-78457146	9252	1	0	0	1	0.000181752	0	0	0.000110485
GBE1	chr3:81563286-81655382	92096	1	0	0	1	0.000181752	0	0	0.000110485
GBE1	chr3:81686391-81887025	200634	1	0	0	1	0.000181752	0	0	0.000110485
GLDC	chr9:6599030-6701900	102870	1	0	0	1	0.000181752	0	0	0.000110485
GORAB	chr1:170517114-170548683	31569	1	0	0	1	0.000181752	0	0	0.000110485
GPD1	chr12:50102615-50104359	1744	1	0	0	1	0.000181752	0	0	0.000110485
HGF	chr7:81768757-81782065	13308	1	0	0	1	0.000181752	0	0	0.000110485
HGSNAT	chr8:43158639-43161999	3360	1	0	0	1	0.000181752	0	0	0.000110485
HPS1,HPSE2	chr10:98413586-98597543	183957	1	0	0	1	0.000181752	0	0	0.000110485
HSPG2	chr1:21850117-21852164	2047	1	0	0	1	0.000181752	0	0	0.000110485
IL27,CLN3	chr16:28481730-28500938	19208	1	0	0	1	0.000181752	0	0	0.000110485
IL6ST	chr5:55966920-55971697	4777	1	0	0	1	0.000181752	0	0	0.000110485
INPP5E	chr9:136432123-136435160	3037	1	0	0	1	0.000181752	0	0	0.000110485
INVS	chr9:100261203-100281711	20508	1	0	0	1	0.000181752	0	0	0.000110485
IQSEC1	chr3:13065832-13289837	224005	1	0	0	1	0.000181752	0	0	0.000110485
IYD	chr6:150157778-150727059	569281	1	0	0	1	0.000181752	0	0	0.000110485
JAK2	chr9:5079419-5139013	59594	1	0	0	1	0.000181752	0	0	0.000110485
JAK2	chr9:5129402-5235806	106404	1	0	0	1	0.000181752	0	0	0.000110485
JPH3	chr16:87568276-87605023	36747	1	0	0	1	0.000181752	0	0	0.000110485
LAMA2	chr6:129245486-129256620	11134	1	0	0	1	0.000181752	0	0	0.000110485
LAMA2	chr6:129457201-129461492	4291	1	0	0	1	0.000181752	0	0	0.000110485
LAMA3	chr18:23788479-23829460	40981	1	0	0	1	0.000181752	0	0	0.000110485
LDLR	chr19:11098127-11104156	6029	1	0	0	1	0.000181752	0	0	0.000110485
LEPR	chr1:65616590-65665831	49241	1	0	0	1	0.000181752	0	0	0.000110485
LRSAM1	chr9:127499521-127504053	4532	1	0	0	1	0.000181752	0	0	0.000110485
LTBP4	chr19:40619436-40623026	3590	1	0	0	1	0.000181752	0	0	0.000110485
LYRM7	chr5:131177572-131181488	3916	1	0	0	1	0.000181752	0	0	0.000110485
MCCC2	chr5:71629159-71632677	3518	1	0	0	1	0.000181752	0	0	0.000110485
MCPH1	chr8:6458659-6486272	27613	1	0	0	1	0.000181752	0	0	0.000110485
MESP2	chr15:89774651-89778693	4042	1	0	0	1	0.000181752	0	0	0.000110485
MYBPC3	chr11:47339033-47339755	722	1	0	0	1	0.000181752	0	0	0.000110485
MYO3A	chr10:25965944-26145459	179515	1	0	0	1	0.000181752	0	0	0.000110485
NBN	chr8:89982597-89992089	9492	1	0	0	1	0.000181752	0	0	0.000110485
NEB	chr2:151523308-151526873	3565	1	0	0	1	0.000181752	0	0	0.000110485
NPHP3	chr3:132683957-132687012	3055	1	0	0	1	0.000181752	0	0	0.000110485
NPHS2	chr1:179559289-179561616	2327	1	0	0	1	0.000181752	0	0	0.000110485
OTOF	chr2:26554552-26560475	5923	1	0	0	1	0.000181752	0	0	0.000110485
P3H1	chr1:42749376-42758815	9439	1	0	0	1	0.000181752	0	0	0.000110485
PARK7	chr1:7979352-7987302	7950	1	0	0	1	0.000181752	0	0	0.000110485
PAXIP1	chr7:154958580-154964204	5624	1	0	0	1	0.000181752	0	0	0.000110485
PIGG	chr4:517886-522784	4898	1	0	0	1	0.000181752	0	0	0.000110485
PKHD1	chr6:51958756-51975856	17100	1	0	0	1	0.000181752	0	0	0.000110485
PNPT1	chr2:55634479-55713835	79356	1	0	0	1	0.000181752	0	0	0.000110485
POLG	chr15:89298506-89316996	18490	1	0	0	1	0.000181752	0	0	0.000110485
PRKAG2	chr7:151780944-151786582	5638	1	0	0	1	0.000181752	0	0	0.000110485
PRKG1	chr10:52083897-52399207	315310	1	0	0	1	0.000181752	0	0	0.000110485
PRKN	chr6:161744146-161848399	104253	1	0	0	1	0.000181752	0	0	0.000110485
PRKN	chr6:161757801-162183355	425554	1	0	0	1	0.000181752	0	0	0.000110485
PRKN	chr6:161950837-162346373	395536	1	0	0	1	0.000181752	0	0	0.000110485
PRKN	chr6:162021913-162410518	388605	1	0	0	1	0.000181752	0	0	0.000110485
PRKN	chr6:162030320-162068327	38007	1	0	0	1	0.000181752	0	0	0.000110485
PRKN	chr6:162132289-162357784	225495	1	0	0	1	0.000181752	0	0	0.000110485
PRKN	chr6:162216892-162291207	74315	1	0	0	1	0.000181752	0	0	0.000110485
PRKN	chr6:162223529-162277019	53490	1	0	0	1	0.000181752	0	0	0.000110485
PRKN	chr6:162237380-162410839	173459	1	0	0	1	0.000181752	0	0	0.000110485
PRKN	chr6:162248251-162582041	333790	1	0	0	1	0.000181752	0	0	0.000110485
PRKN	chr6:162258365-162262805	4440	1	0	0	1	0.000181752	0	0	0.000110485
PRKN	chr6:162258687-162736298	477611	1	0	0	1	0.000181752	0	0	0.000110485
PRKN	chr6:162335793-162456389	120596	1	0	0	1	0.000181752	0	0	0.000110485
PRKN	chr6:162342397-162465706	123309	1	0	0	1	0.000181752	0	0	0.000110485
PRKN	chr6:162367137-162503886	136749	1	0	0	1	0.000181752	0	0	0.000110485
PRKN	chr6:162410040-162518411	108371	1	0	0	1	0.000181752	0	0	0.000110485
PRKN	chr6:162438760-162505396	66636	1	0	0	1	0.000181752	0	0	0.000110485
PRKN	chr6:162440495-162469505	29010	1	0	0	1	0.000181752	0	0	0.000110485
PROM1	chr4:16017253-16019662	2409	1	0	0	1	0.000181752	0	0	0.000110485
PSEN1	chr14:73199769-73207812	8043	1	0	0	1	0.000181752	0	0	0.000110485
PUM1	chr1:30462810-30945509	482699	1	0	0	1	0.000181752	0	0	0.000110485
PYGM	chr11:64759701-64764393	4692	1	0	0	1	0.000181752	0	0	0.000110485
RAB27A	chr15:55233417-55236557	3140	1	0	0	1	0.000181752	0	0	0.000110485
RPGRIP1L	chr16:53646663-53666111	19448	1	0	0	1	0.000181752	0	0	0.000110485
RPL23,IKZF3,PSMD3,CACNB1,SRCIN1,FBXL20,SMARCE1,RARA,PIP4K2B,TOP2A,PIGW,MED1,MSL1,SOCS7,ACACA,HNF1B,SYNRG,RPL19,CASC3,MLLT6,GPR179,RAD51D,NR1D1,GGNBP2,ERBB2,AP2B1,PEX12,CDK12	chr17:34680782-41144098	6463316	1	0	0	1	0.000181752	0	0	0.000110485
RYR1	chr19:38539055-38543500	4445	1	0	0	1	0.000181752	0	0	0.000110485
SCN9A	chr2:166307138-166315652	8514	1	0	0	1	0.000181752	0	0	0.000110485
SDHAF1	chr19:35991473-35997686	6213	1	0	0	1	0.000181752	0	0	0.000110485
SDHC	chr1:161354874-161357093	2219	1	0	0	1	0.000181752	0	0	0.000110485
SEMA3A	chr7:84096408-84266342	169934	1	0	0	1	0.000181752	0	0	0.000110485
SLC12A1	chr15:48242667-48244893	2226	1	0	0	1	0.000181752	0	0	0.000110485
SLC12A3	chr16:56884791-56893730	8939	1	0	0	1	0.000181752	0	0	0.000110485
SLC12A3	chr16:56887335-56895459	8124	1	0	0	1	0.000181752	0	0	0.000110485
SLC25A13	chr7:96204969-96210661	5692	1	0	0	1	0.000181752	0	0	0.000110485
SLC25A13	chr7:96207440-96214355	6915	1	0	0	1	0.000181752	0	0	0.000110485
SLC26A1	chr4:991551-996176	4625	1	0	0	1	0.000181752	0	0	0.000110485
SLC34A3	chr9:137234883-137237214	2331	1	0	0	1	0.000181752	0	0	0.000110485
SLC35C1	chr11:45809655-45816075	6420	1	0	0	1	0.000181752	0	0	0.000110485
SLC3A1,PREPL	chr2:44190119-44317707	127588	1	0	0	1	0.000181752	0	0	0.000110485
SLC40A1	chr2:189565007-189570206	5199	1	0	0	1	0.000181752	0	0	0.000110485
SPATA7	chr14:88367452-88411927	44475	1	0	0	1	0.000181752	0	0	0.000110485
SPINK5	chr5:148071326-148073804	2478	1	0	0	1	0.000181752	0	0	0.000110485
SPTBN2	chr11:66680629-66695817	15188	1	0	0	1	0.000181752	0	0	0.000110485
SUMF1	chr3:4244060-4474125	230065	1	0	0	1	0.000181752	0	0	0.000110485
TDP1	chr14:89978643-89992924	14281	1	0	0	1	0.000181752	0	0	0.000110485
TMC6	chr17:78123932-78124667	735	1	0	0	1	0.000181752	0	0	0.000110485
TNFRSF13B	chr17:16972027-16975688	3661	1	0	0	1	0.000181752	0	0	0.000110485
TPK1	chr7:144553509-144668197	114688	1	0	0	1	0.000181752	0	0	0.000110485
TRAPPC9	chr8:140304641-140311753	7112	1	0	0	1	0.000181752	0	0	0.000110485
TRAPPC9	chr8:140430965-140436203	5238	1	0	0	1	0.000181752	0	0	0.000110485
TSPEAR	chr21:44311497-44513225	201728	1	0	0	1	0.000181752	0	0	0.000110485
VPS13B	chr8:99035641-99045437	9796	1	0	0	1	0.000181752	0	0	0.000110485
VPS13B	chr8:99762469-99773894	11425	1	0	0	1	0.000181752	0	0	0.000110485
VPS26B,ACAD8	chr11:134217462-134257461	39999	1	0	0	1	0.000181752	0	0	0.000110485
VPS4A,COG8	chr16:69289956-69350578	60622	1	0	0	1	0.000181752	0	0	0.000110485
WDPCP	chr2:63111903-63125246	13343	1	0	0	1	0.000181752	0	0	0.000110485
WDR35	chr2:19977118-19983098	5980	1	0	0	1	0.000181752	0	0	0.000110485
WFS1	chr4:6280047-6287524	7477	1	0	0	1	0.000181752	0	0	0.000110485
WHRN	chr9:114407403-114411365	3962	1	0	0	1	0.000181752	0	0	0.000110485
WRN	chr8:31155261-31157448	2187	1	0	0	1	0.000181752	0	0	0.000110485
WWOX	chr16:78256974-78403171	146197	1	0	0	1	0.000181752	0	0	0.000110485
ZNF276,FANCA	chr16:89718993-89758136	39143	1	0	0	1	0.000181752	0	0	0.000110485
ABCC8	chr11:17452142-17462386	10244	0	1	0	1	0	0.000515198	0	0.000110485
ACTN2	chr1:236719578-236725417	5839	0	0	1	1	0	0	0.000621891	0.000110485
ADAMTS18	chr16:77281970-77298689	16719	0	0	1	1	0	0	0.000621891	0.000110485
AGRN	chr1:1041547-1042791	1244	0	0	1	1	0	0	0.000621891	0.000110485
AIMP1	chr4:106335492-106528218	192726	0	1	0	1	0	0.000515198	0	0.000110485
ALDH4A1	chr1:18878825-18881528	2703	0	0	1	1	0	0	0.000621891	0.000110485
ALMS1	chr2:73545679-73550833	5154	0	1	0	1	0	0.000515198	0	0.000110485
AP4S1	chr14:31034647-31081085	46438	0	0	1	1	0	0	0.000621891	0.000110485
APOB	chr2:21018048-21021128	3080	0	1	0	1	0	0.000515198	0	0.000110485
BBS7	chr4:121852426-121854888	2462	0	1	0	1	0	0.000515198	0	0.000110485
BBS9	chr7:33409856-33534410	124554	0	0	1	1	0	0	0.000621891	0.000110485
BCKDHB	chr6:80287561-80362565	75004	0	1	0	1	0	0.000515198	0	0.000110485
BLM	chr15:90657477-90750320	92843	0	1	0	1	0	0.000515198	0	0.000110485
C19orf12	chr19:29693891-29703687	9796	0	1	0	1	0	0.000515198	0	0.000110485
CA5A	chr16:87891339-87895381	4042	0	1	0	1	0	0.000515198	0	0.000110485
CBLB	chr3:105848191-106194708	346517	0	0	1	1	0	0	0.000621891	0.000110485
CCDC39	chr3:180628960-180632032	3072	0	1	0	1	0	0.000515198	0	0.000110485
CDH23	chr10:71689446-71690774	1328	0	1	0	1	0	0.000515198	0	0.000110485
CIT	chr12:119875712-119883049	7337	0	1	0	1	0	0.000515198	0	0.000110485
CLCNKB	chr1:16043364-16045570	2206	0	0	1	1	0	0	0.000621891	0.000110485
CNTNAP2	chr7:146536349-146789439	253090	0	1	0	1	0	0.000515198	0	0.000110485
CTNNA1,LRRTM2	chr5:138836702-138958723	122021	0	0	1	1	0	0	0.000621891	0.000110485
CTNS	chr17:3619494-3643036	23542	0	1	0	1	0	0.000515198	0	0.000110485
CUBN	chr10:16949986-16953535	3549	0	1	0	1	0	0.000515198	0	0.000110485
CUX2	chr12:111287427-111298420	10993	0	0	1	1	0	0	0.000621891	0.000110485
DBT	chr1:100217543-100221853	4310	0	1	0	1	0	0.000515198	0	0.000110485
DEPDC5	chr22:31767655-31782360	14705	0	0	1	1	0	0	0.000621891	0.000110485
DHODH	chr16:71950822-72151952	201130	0	0	1	1	0	0	0.000621891	0.000110485
DNAH11	chr7:21707605-21710650	3045	0	0	1	1	0	0	0.000621891	0.000110485
DNAH11	chr7:21807829-21815081	7252	0	0	1	1	0	0	0.000621891	0.000110485
DPYD	chr1:97073166-97178264	105098	0	0	1	1	0	0	0.000621891	0.000110485
ERCC6	chr10:49468804-49471145	2341	0	1	0	1	0	0.000515198	0	0.000110485
ESPN	chr1:6426472-6433444	6972	0	1	0	1	0	0.000515198	0	0.000110485
EVC2	chr4:5639483-5641297	1814	0	0	1	1	0	0	0.000621891	0.000110485
EYS	chr6:64904907-65236544	331637	0	1	0	1	0	0.000515198	0	0.000110485
FARS2	chr6:5311955-5432772	120817	0	0	1	1	0	0	0.000621891	0.000110485
FAT4	chr4:125305851-125988781	682930	0	0	1	1	0	0	0.000621891	0.000110485
FBXW11	chr5:171802160-171903909	101749	0	1	0	1	0	0.000515198	0	0.000110485
FGD4	chr12:32508921-32571471	62550	0	0	1	1	0	0	0.000621891	0.000110485
FLCN	chr17:17201719-17214334	12615	0	1	0	1	0	0.000515198	0	0.000110485
FOLR1	chr11:72194336-72195328	992	0	1	0	1	0	0.000515198	0	0.000110485
FRAS1	chr4:78442842-78446671	3829	0	1	0	1	0	0.000515198	0	0.000110485
FRMD4A	chr10:14329726-14345115	15389	0	0	1	1	0	0	0.000621891	0.000110485
FRY	chr13:32171406-32173827	2421	0	0	1	1	0	0	0.000621891	0.000110485
FYCO1	chr3:45954826-45963788	8962	0	0	1	1	0	0	0.000621891	0.000110485
GBE1	chr3:81669642-81672297	2655	0	0	1	1	0	0	0.000621891	0.000110485
GIPC3	chr19:3561686-3607819	46133	0	0	1	1	0	0	0.000621891	0.000110485
GLIS3	chr9:3822551-3853037	30486	0	0	1	1	0	0	0.000621891	0.000110485
GNA11	chr19:3119358-3120987	1629	0	1	0	1	0	0.000515198	0	0.000110485
GNAI1	chr7:79190633-81121138	1930505	0	1	0	1	0	0.000515198	0	0.000110485
GNPTAB	chr12:101829273-101832404	3131	0	1	0	1	0	0.000515198	0	0.000110485
GPC6	chr13:93459389-93611090	151701	0	1	0	1	0	0.000515198	0	0.000110485
HBA1,HBA2	chr16:161902-178673	16771	0	0	1	1	0	0	0.000621891	0.000110485
HPS3	chr3:149158111-149167375	9264	0	0	1	1	0	0	0.000621891	0.000110485
HPSE2	chr10:98702532-98742745	40213	0	0	1	1	0	0	0.000621891	0.000110485
HPSE2	chr10:98720618-98728027	7409	0	0	1	1	0	0	0.000621891	0.000110485
HPSE2	chr10:98738652-98757718	19066	0	1	0	1	0	0.000515198	0	0.000110485
INPP4A	chr2:98586820-98587851	1031	0	1	0	1	0	0.000515198	0	0.000110485
KANK2	chr19:11178464-11180876	2412	0	0	1	1	0	0	0.000621891	0.000110485
KCNV2	chr9:2702899-2778760	75861	0	0	1	1	0	0	0.000621891	0.000110485
KLHL10	chr17:41844827-41847783	2956	0	1	0	1	0	0.000515198	0	0.000110485
LAMA1	chr18:5549875-7204500	1654625	0	0	1	1	0	0	0.000621891	0.000110485
LAMA1	chr18:6954594-6957973	3379	0	1	0	1	0	0.000515198	0	0.000110485
LAMA2	chr6:129369911-129372587	2676	0	1	0	1	0	0.000515198	0	0.000110485
LAMA3	chr18:23679024-23764092	85068	0	1	0	1	0	0.000515198	0	0.000110485
LAMA3	chr18:23777780-23791308	13528	0	1	0	1	0	0.000515198	0	0.000110485
LARGE1	chr22:33380632-33384280	3648	0	0	1	1	0	0	0.000621891	0.000110485
LARGE1	chr22:33404503-33638622	234119	0	0	1	1	0	0	0.000621891	0.000110485
LOXHD1,RNF165	chr18:46437366-46492430	55064	0	1	0	1	0	0.000515198	0	0.000110485
MATR3	chr5:139322964-139325436	2472	0	1	0	1	0	0.000515198	0	0.000110485
MCPH1	chr8:6404250-6418591	14341	0	0	1	1	0	0	0.000621891	0.000110485
MFRP	chr11:119340327-119350283	9956	0	1	0	1	0	0.000515198	0	0.000110485
MMAA	chr4:145627233-145644574	17341	0	1	0	1	0	0.000515198	0	0.000110485
MYBPC3	chr11:47330098-47333031	2933	0	1	0	1	0	0.000515198	0	0.000110485
NRXN1	chr2:50836896-51011695	174799	0	0	1	1	0	0	0.000621891	0.000110485
NRXN1	chr2:50846640-51093227	246587	0	1	0	1	0	0.000515198	0	0.000110485
NRXN1	chr2:50929286-51045907	116621	0	1	0	1	0	0.000515198	0	0.000110485
NRXN3	chr14:79162109-79526332	364223	0	1	0	1	0	0.000515198	0	0.000110485
OTOG	chr11:17598677-17602529	3852	0	1	0	1	0	0.000515198	0	0.000110485
OTOG	chr11:17629004-17633921	4917	0	0	1	1	0	0	0.000621891	0.000110485
PAH	chr12:102865618-102867048	1430	0	0	1	1	0	0	0.000621891	0.000110485
PAPPA,TRIM32,ASTN2	chr9:115402848-117122339	1719491	0	1	0	1	0	0.000515198	0	0.000110485
PCYT1A	chr3:196230658-196236823	6165	0	1	0	1	0	0.000515198	0	0.000110485
PHKB	chr16:47484705-47593010	108305	0	1	0	1	0	0.000515198	0	0.000110485
PIGG	chr4:523473-524201	728	0	1	0	1	0	0.000515198	0	0.000110485
PKP2	chr12:32839705-32842824	3119	0	1	0	1	0	0.000515198	0	0.000110485
PLCG2	chr16:81768743-82057372	288629	0	0	1	1	0	0	0.000621891	0.000110485
PPIB,CSNK1G1,SNX1	chr15:63837092-64277221	440129	0	1	0	1	0	0.000515198	0	0.000110485
PRDM16	chr1:3233487-3245580	12093	0	1	0	1	0	0.000515198	0	0.000110485
PRKN	chr6:161751986-161853481	101495	0	1	0	1	0	0.000515198	0	0.000110485
PRKN	chr6:161781243-162120898	339655	0	0	1	1	0	0	0.000621891	0.000110485
PRKN	chr6:162086949-162272185	185236	0	0	1	1	0	0	0.000621891	0.000110485
PRKN	chr6:162124938-162343896	218958	0	1	0	1	0	0.000515198	0	0.000110485
PRKN	chr6:162154623-162230817	76194	0	0	1	1	0	0	0.000621891	0.000110485
PRKN	chr6:162210188-162529016	318828	0	0	1	1	0	0	0.000621891	0.000110485
PRKN	chr6:162219620-162322422	102802	0	1	0	1	0	0.000515198	0	0.000110485
PRKN	chr6:162241083-162406814	165731	0	0	1	1	0	0	0.000621891	0.000110485
PRKN	chr6:162282698-162504852	222154	0	1	0	1	0	0.000515198	0	0.000110485
PRKN	chr6:162351328-162487411	136083	0	0	1	1	0	0	0.000621891	0.000110485
PRKN	chr6:162382735-162456049	73314	0	1	0	1	0	0.000515198	0	0.000110485
PRKN	chr6:162429329-162478396	49067	0	0	1	1	0	0	0.000621891	0.000110485
PRKN	chr6:162437471-162445725	8254	0	1	0	1	0	0.000515198	0	0.000110485
PRKN	chr6:162506189-162899705	393516	0	0	1	1	0	0	0.000621891	0.000110485
RAB3GAP1	chr2:135165445-135206517	41072	0	1	0	1	0	0.000515198	0	0.000110485
RP1	chr8:54619520-54630636	11116	0	1	0	1	0	0.000515198	0	0.000110485
RPGRIP1	chr14:21284661-21288631	3970	0	0	1	1	0	0	0.000621891	0.000110485
RPGRIP1	chr14:21320328-21349109	28781	0	0	1	1	0	0	0.000621891	0.000110485
RPGRIP1L	chr16:53687595-53690327	2732	0	1	0	1	0	0.000515198	0	0.000110485
RYR1	chr19:38573940-38583796	9856	0	1	0	1	0	0.000515198	0	0.000110485
SAG	chr2:233317837-233324854	7017	0	1	0	1	0	0.000515198	0	0.000110485
SCN3A	chr2:165122766-165134803	12037	0	0	1	1	0	0	0.000621891	0.000110485
SETX	chr9:132281141-132282513	1372	0	1	0	1	0	0.000515198	0	0.000110485
SGSH	chr17:80208754-80212168	3414	0	1	0	1	0	0.000515198	0	0.000110485
SLC35C1	chr11:45807250-45816934	9684	0	1	0	1	0	0.000515198	0	0.000110485
SLC3A1,PREPL	chr2:44247030-44317817	70787	0	1	0	1	0	0.000515198	0	0.000110485
SLC45A2	chr5:33975713-33985325	9612	0	0	1	1	0	0	0.000621891	0.000110485
SLURP1	chr8:142676921-142802562	125641	0	1	0	1	0	0.000515198	0	0.000110485
SYNE1	chr6:152141869-152360179	218310	0	1	0	1	0	0.000515198	0	0.000110485
TBC1D20	chr20:387002-456817	69815	0	1	0	1	0	0.000515198	0	0.000110485
TENM3	chr4:182314051-182331284	17233	0	0	1	1	0	0	0.000621891	0.000110485
TENM4	chr11:78768199-78777763	9564	0	1	0	1	0	0.000515198	0	0.000110485
TMPRSS6	chr22:37074516-37079007	4491	0	1	0	1	0	0.000515198	0	0.000110485
TNFRSF13B	chr17:16939229-16942984	3755	0	0	1	1	0	0	0.000621891	0.000110485
TPK1	chr7:144588295-144653857	65562	0	1	0	1	0	0.000515198	0	0.000110485
TRDN	chr6:123381347-123447546	66199	0	1	0	1	0	0.000515198	0	0.000110485
TRRAP	chr7:98981589-98982133	544	0	1	0	1	0	0.000515198	0	0.000110485
TTC21B	chr2:165883346-165931054	47708	0	0	1	1	0	0	0.000621891	0.000110485
TTC7A	chr2:46955742-46958218	2476	0	1	0	1	0	0.000515198	0	0.000110485
TUBB3	chr16:89935808-89965695	29887	0	0	1	1	0	0	0.000621891	0.000110485
TYR	chr11:89269961-89323692	53731	0	1	0	1	0	0.000515198	0	0.000110485
USH2A	chr1:215974685-216107427	132742	0	1	0	1	0	0.000515198	0	0.000110485
USP8	chr15:50483835-50485078	1243	0	1	0	1	0	0.000515198	0	0.000110485
WDPCP	chr2:63170960-63200946	29986	0	1	0	1	0	0.000515198	0	0.000110485
WWOX	chr16:78106054-78132278	26224	0	0	1	1	0	0	0.000621891	0.000110485
WWOX	chr16:79082359-79337119	254760	0	0	1	1	0	0	0.000621891	0.000110485
