# Supplementary material for: Analysis of clinically relevant variants from ancestrally diverse Asian genomes
Source: Nat Commun. 2022 Nov 5;13:6694. doi: 10.1038/s41467-022-34116-9 (PMC9637116; doi:10.1038/s41467-022-34116-9)
Supplement: Supplementary file 4 — Supplementary Data 1-11 [file 41467_2022_34116_MOESM4_ESM.zip › NCOMMS-22-14716A_SupplementaryData/NCOMM-22-14716A_SupplementaryData_3.xlsx]

## Sheet: SuppData_3
Supplementary Data 3: Carrier frequencies for variants in autosomal dominant disorder genes in ACMG SF v3.0 for the subset of SG10K_Health cohort aged 50 years and younger. Sample size of the three SG10K_Health ancestry groups are Chinese (CH): 2977, Indian (IND): 1332, Malay (MY): 1173. Statistical analysis was performed for variants with carrier frequency of at least 0.1%. Highlighted bold font…
Variant details				No. SG10K_Health carriers				Carrier frequency in SG10K_Health			Adjusted p value	Adjusted p value (pairwise)
Gene	Genomic change (hg38)	cDNA change	Protein change	CH	IND	MY	Total	CH	IND	MY		CH : IND	CH : MY	IND : MY
BRCA1	chr17:g.43092808dup	NM_007294.4:c.2726dup	NP_009225.1:p.Asn909LysfsTer6	0	0	4	4	0	0	0.00341006	0.0103609	1	0.0190777	0.0719233
MYBPC3	chr11:g.47341991C>T	NM_000256.3:c.1790G>A	NP_000247.2:p.Arg597Gln	0	4	1	5	0	0.003003	0.000852515	0.0296765	0.0273073	0.379534	0.379534
LDLR	chr19:g.11116900C>T	NM_000527.5:c.1747C>T	NP_000518.1:p.His583Tyr	9	0	0	9	0.00302318	0	0	0.0646246	0.103162	0.103162	1
APOB	chr2:g.21010592del	NM_000384.3:c.6277del	NP_000375.3:p.Glu2093LysfsTer7	0	0	2	2	0	0	0.00170503	0.0956506	1	0.239527	0.328757
BRCA2	chr13:g.32339148_32339149del	NM_000059.3:c.4793_4794del	NP_000050.2:p.Leu1598GlnfsTer2	0	0	2	2	0	0	0.00170503	0.0956506	1	0.239527	0.328757
RYR1	chr19:g.38496265C>T	NM_000540.3:c.6599C>T	NP_000531.2:p.Ala2200Val	0	0	2	2	0	0	0.00170503	0.0956506	1	0.239527	0.328757
APOB	chr2:g.21006289G>A	NM_000384.3:c.10579C>T	NP_000375.3:p.Arg3527Trp	9	0	1	10	0.00302318	0	0.000852515	0.127836	0.19481	0.44968	0.468263
BRCA2	chr13:g.32379431C>T	NM_000059.3:c.8869C>T	NP_000050.2:p.Gln2957Ter	0	2	0	2	0	0.0015015	0	0.155381	0.286518	1	0.752723
KCNH2	chr7:g.150955481G>A	NM_000238.4:c.1128+1810C>T	.	0	2	1	3	0	0.0015015	0.000852515	0.155381	0.286518	0.423976	1
TTN	chr2:g.178764262A>T	NM_001267550.2:c.10029T>A	NP_001254479.2:p.Tyr3343Ter	0	2	0	2	0	0.0015015	0	0.155381	0.286518	1	0.752723
LDLR	chr19:g.11102741G>A	NM_000527.5:c.268G>A	NP_000518.1:p.Asp90Asn	5	0	0	5	0.00167954	0	0	0.332984	0.498708	0.498708	1
