# Supplementary material for: Analysis of clinically relevant variants from ancestrally diverse Asian genomes
Source: Nat Commun. 2022 Nov 5;13:6694. doi: 10.1038/s41467-022-34116-9 (PMC9637116; doi:10.1038/s41467-022-34116-9)
Supplement: Supplementary file 4 — Supplementary Data 1-11 [file 41467_2022_34116_MOESM4_ESM.zip › NCOMMS-22-14716A_SupplementaryData/NCOMM-22-14716A_SupplementaryData_11.xlsx]

## Sheet: SuppData_11
Supplementary Data 11: Carrier frequency of diplotypes associated with actionable pharmacogenomic outcomes for the pharmacogenes with star allele nomenclature. CH: Chinese, IND: Indian, MY: Malay
Gene	Phenotype	Diplotype	Carrier frequency				No. Carriers				All genotypes individuals
			CH	IND	MY	Overall	CH	IND	MY	Overall	CH	IND	MY	Overall
CYP2B6	Ultrarapid metabolizer	*4/*4	0.00917095	0.0046729	0.00125471	0.00679893	50	9	2	61	5452	1926	1594	8972
CYP2B6	Ultrarapid metabolizer	*4/*22	0.000550257	0.00103842	0.000627353	0.000668747	3	2	1	6	5452	1926	1594	8972
CYP2B6	Ultrarapid metabolizer	*22/*22	0	0.000519211	0	0.000111458	0	1	0	1	5452	1926	1594	8972
CYP2B6	Rapid metabolizer	*1/*4	0.0988628	0.0425753	0.0294856	0.0744539	539	82	47	668	5452	1926	1594	8972
CYP2B6	Rapid metabolizer	*2/*4	0.00917095	0.00415369	0.00690088	0.00769059	50	8	11	69	5452	1926	1594	8972
CYP2B6	Rapid metabolizer	*1/*22	0.00110051	0.00934579	0.00564617	0.00367811	6	18	9	33	5452	1926	1594	8972
CYP2B6	Rapid metabolizer	*4/*5	0.000183419	0.00623053	0	0.00144895	1	12	0	13	5452	1926	1594	8972
CYP2B6	Rapid metabolizer	*5/*22	0	0.00155763	0.000627353	0.000445831	0	3	1	4	5452	1926	1594	8972
CYP2B6	Rapid metabolizer	*2/*22	0	0.000519211	0	0.000111458	0	1	0	1	5452	1926	1594	8972
CYP2B6	Intermediate metabolizer	*1/*6	0.228723	0.24974	0.335006	0.252118	1247	481	534	2262	5452	1926	1594	8972
CYP2B6	Intermediate metabolizer	*4/*6	0.0313646	0.0290758	0.0169385	0.0283103	171	56	27	254	5452	1926	1594	8972
CYP2B6	Intermediate metabolizer	*1/*9	0.0181585	0.0275182	0.044542	0.0248551	99	53	71	223	5452	1926	1594	8972
CYP2B6	Intermediate metabolizer	*2/*6	0.0190756	0.0264798	0.0250941	0.0217343	104	51	40	195	5452	1926	1594	8972
CYP2B6	Intermediate metabolizer	*1/*7	0.000183419	0.0560748	0.00501882	0.0130406	1	108	8	117	5452	1926	1594	8972
CYP2B6	Intermediate metabolizer	*1/*26	0.00458547	0	0	0.00278645	25	0	0	25	5452	1926	1594	8972
CYP2B6	Intermediate metabolizer	*4/*9	0.00238445	0.00259605	0.00439147	0.00278645	13	5	7	25	5452	1926	1594	8972
CYP2B6	Intermediate metabolizer	*6/*22	0	0.00934579	0.00125471	0.00222916	0	18	2	20	5452	1926	1594	8972
CYP2B6	Intermediate metabolizer	*2/*9	0.000917095	0.00311526	0.00439147	0.00200624	5	6	7	18	5452	1926	1594	8972
CYP2B6	Intermediate metabolizer	*5/*7	0	0.00623053	0.000627353	0.00144895	0	12	1	13	5452	1926	1594	8972
CYP2B6	Intermediate metabolizer	*5/*6	0	0.00623053	0	0.00133749	0	12	0	12	5452	1926	1594	8972
CYP2B6	Intermediate metabolizer	*5/*9	0.000366838	0.00415369	0.000627353	0.00122604	2	8	1	11	5452	1926	1594	8972
CYP2B6	Intermediate metabolizer	*4/*26	0.00183419	0	0	0.00111458	10	0	0	10	5452	1926	1594	8972
CYP2B6	Intermediate metabolizer	*1/*36	0.000183419	0.00155763	0.00188206	0.000780205	1	3	3	7	5452	1926	1594	8972
CYP2B6	Intermediate metabolizer	*1/*19	0.000733676	0	0.00125471	0.000668747	4	0	2	6	5452	1926	1594	8972
CYP2B6	Intermediate metabolizer	*2/*26	0.000550257	0	0.000627353	0.000445831	3	0	1	4	5452	1926	1594	8972
CYP2B6	Intermediate metabolizer	*4/*7	0	0.00155763	0	0.000334374	0	3	0	3	5452	1926	1594	8972
CYP2B6	Intermediate metabolizer	*9/*22	0.000183419	0.000519211	0	0.000222916	1	1	0	2	5452	1926	1594	8972
CYP2B6	Intermediate metabolizer	*1/*12	0.000183419	0	0	0.000111458	1	0	0	1	5452	1926	1594	8972
CYP2B6	Intermediate metabolizer	*1/*13	0	0.000519211	0	0.000111458	0	1	0	1	5452	1926	1594	8972
CYP2B6	Intermediate metabolizer	*22/*26	0.000183419	0	0	0.000111458	1	0	0	1	5452	1926	1594	8972
CYP2B6	Intermediate metabolizer	*22/*36	0	0.000519211	0	0.000111458	0	1	0	1	5452	1926	1594	8972
CYP2B6	Intermediate metabolizer	*4/*36	0	0	0.000627353	0.000111458	0	0	1	1	5452	1926	1594	8972
CYP2B6	Intermediate metabolizer	*5/*26	0.000183419	0	0	0.000111458	1	0	0	1	5452	1926	1594	8972
CYP2B6	Intermediate metabolizer	*6/*32	0.000183419	0	0	0.000111458	1	0	0	1	5452	1926	1594	8972
CYP2B6	Poor metabolizer	*6/*6	0.0456713	0.150571	0.14931	0.0866028	249	290	238	777	5452	1926	1594	8972
CYP2B6	Poor metabolizer	*6/*9	0.00862069	0.0109034	0.0112923	0.00958538	47	21	18	86	5452	1926	1594	8972
CYP2B6	Poor metabolizer	*6/*26	0.00146735	0	0	0.000891663	8	0	0	8	5452	1926	1594	8972
CYP2B6	Poor metabolizer	*9/*9	0.00110051	0.00103842	0	0.000891663	6	2	0	8	5452	1926	1594	8972
CYP2B6	Poor metabolizer	*6/*19	0.000550257	0	0	0.000334374	3	0	0	3	5452	1926	1594	8972
CYP2B6	Poor metabolizer	*6/*7	0	0.00155763	0	0.000334374	0	3	0	3	5452	1926	1594	8972
CYP2B6	Poor metabolizer	*7/*9	0	0.00103842	0.000627353	0.000334374	0	2	1	3	5452	1926	1594	8972
CYP2B6	Poor metabolizer	*6/*12	0.000183419	0	0	0.000111458	1	0	0	1	5452	1926	1594	8972
CYP2B6	Poor metabolizer	*6/*24	0	0.000519211	0	0.000111458	0	1	0	1	5452	1926	1594	8972
CYP2B6	Poor metabolizer	*7/*12	0	0.000519211	0	0.000111458	0	1	0	1	5452	1926	1594	8972
CYP2B6	Poor metabolizer	*9/*26	0.000183419	0	0	0.000111458	1	0	0	1	5452	1926	1594	8972
CYP2C9	Intermediate metabolizer	*1/*3	0.0575935	0.14486	0.0639498	0.0774546	314	279	102	695	5452	1926	1595	8973
CYP2C9	Intermediate metabolizer	*1/*2	0.000917095	0.0519211	0.00438871	0.0124819	5	100	7	112	5452	1926	1595	8973
CYP2C9	Intermediate metabolizer	*1/*14	0.000366838	0.0259605	0.00501567	0.00668673	2	50	8	60	5452	1926	1595	8973
CYP2C9	Intermediate metabolizer	*1/*16	0.00752018	0	0	0.00456926	41	0	0	41	5452	1926	1595	8973
CYP2C9	Intermediate metabolizer	*1/*13	0.00238445	0	0	0.00144879	13	0	0	13	5452	1926	1595	8973
CYP2C9	Intermediate metabolizer	*1/*11	0	0.00311526	0	0.000668673	0	6	0	6	5452	1926	1595	8973
CYP2C9	Intermediate metabolizer	*1/*33	0.000917095	0	0.000626959	0.000668673	5	0	1	6	5452	1926	1595	8973
CYP2C9	Intermediate metabolizer	*1/*44	0.00110051	0	0	0.000668673	6	0	0	6	5452	1926	1595	8973
CYP2C9	Intermediate metabolizer	*1/*31	0.000733676	0	0	0.000445782	4	0	0	4	5452	1926	1595	8973
CYP2C9	Intermediate metabolizer	*1/*29	0.000550257	0	0	0.000334336	3	0	0	3	5452	1926	1595	8973
CYP2C9	Intermediate metabolizer	*1/*37	0.000550257	0	0	0.000334336	3	0	0	3	5452	1926	1595	8973
CYP2C9	Intermediate metabolizer	*1/*45	0.000366838	0	0.000626959	0.000334336	2	0	1	3	5452	1926	1595	8973
CYP2C9	Intermediate metabolizer	*1/*55	0.000550257	0	0	0.000334336	3	0	0	3	5452	1926	1595	8973
CYP2C9	Intermediate metabolizer	*2/*2	0	0.00155763	0	0.000334336	0	3	0	3	5452	1926	1595	8973
CYP2C9	Intermediate metabolizer	*1/*39	0.000366838	0	0	0.000222891	2	0	0	2	5452	1926	1595	8973
CYP2C9	Intermediate metabolizer	*1/*42	0.000183419	0	0	0.000111445	1	0	0	1	5452	1926	1595	8973
CYP2C9	Intermediate metabolizer	*1/*50	0.000183419	0	0	0.000111445	1	0	0	1	5452	1926	1595	8973
CYP2C9	Intermediate metabolizer	*1/*52	0.000183419	0	0	0.000111445	1	0	0	1	5452	1926	1595	8973
CYP2C9	Intermediate metabolizer	*14/*14	0	0.000519211	0	0.000111445	0	1	0	1	5452	1926	1595	8973
CYP2C9	Intermediate metabolizer	*16/*16	0.000183419	0	0	0.000111445	1	0	0	1	5452	1926	1595	8973
CYP2C9	Intermediate metabolizer	*2/*11	0	0.000519211	0	0.000111445	0	1	0	1	5452	1926	1595	8973
CYP2C9	Intermediate metabolizer	*29/*29	0.000183419	0	0	0.000111445	1	0	0	1	5452	1926	1595	8973
CYP2C9	Poor metabolizer	*3/*3	0.00201761	0.0166147	0.00188088	0.00512649	11	32	3	46	5452	1926	1595	8973
CYP2C9	Poor metabolizer	*2/*3	0	0.00674974	0.000626959	0.00156024	0	13	1	14	5452	1926	1595	8973
CYP2C9	Poor metabolizer	*3/*14	0	0.00207684	0	0.000445782	0	4	0	4	5452	1926	1595	8973
CYP2C9	Poor metabolizer	*3/*13	0.000366838	0	0	0.000222891	2	0	0	2	5452	1926	1595	8973
CYP2C9	Poor metabolizer	*3/*11	0	0.000519211	0	0.000111445	0	1	0	1	5452	1926	1595	8973
CYP2C9	Poor metabolizer	*3/*29	0	0	0.000626959	0.000111445	0	0	1	1	5452	1926	1595	8973
CYP2C9	Poor metabolizer	*3/*50	0.000183419	0	0	0.000111445	1	0	0	1	5452	1926	1595	8973
CYP2C19	Intermediate metabolizer	*1/*2	0.36372	0.302181	0.297806	0.338794	1983	582	475	3040	5452	1926	1595	8973
CYP2C19	Intermediate metabolizer	*1/*3	0.0641966	0.00571132	0.0589342	0.0507077	350	11	94	455	5452	1926	1595	8973
CYP2C19	Intermediate metabolizer	*2/*17	0.0038518	0.132918	0.0112853	0.0328764	21	256	18	295	5452	1926	1595	8973
CYP2C19	Intermediate metabolizer	*1/*35	0.0130227	0.0114226	0.0125392	0.0125933	71	22	20	113	5452	1926	1595	8973
CYP2C19	Intermediate metabolizer	*3/*17	0.000550257	0.00103842	0.00376176	0.0012259	3	2	6	11	5452	1926	1595	8973
CYP2C19	Intermediate metabolizer	*1/*5	0.000366838	0	0.0031348	0.000780118	2	0	5	7	5452	1926	1595	8973
CYP2C19	Intermediate metabolizer	*17/*35	0.000183419	0.00259605	0.000626959	0.000780118	1	5	1	7	5452	1926	1595	8973
CYP2C19	Intermediate metabolizer	*1/*10	0.000183419	0.000519211	0	0.000222891	1	1	0	2	5452	1926	1595	8973
CYP2C19	Intermediate metabolizer	*1/*16	0.000183419	0	0	0.000111445	1	0	0	1	5452	1926	1595	8973
CYP2C19	Intermediate metabolizer	*1/*26	0.000183419	0	0	0.000111445	1	0	0	1	5452	1926	1595	8973
CYP2C19	Intermediate metabolizer	*1/*8	0	0.000519211	0	0.000111445	0	1	0	1	5452	1926	1595	8973
CYP2C19	Intermediate metabolizer	*2/*18	0	0.000519211	0	0.000111445	0	1	0	1	5452	1926	1595	8973
CYP2C19	Poor metabolizer	*2/*2	0.0931768	0.158359	0.0564263	0.100635	508	305	90	903	5452	1926	1595	8973
CYP2C19	Poor metabolizer	*2/*3	0.0291636	0.00726895	0.0194357	0.0227349	159	14	31	204	5452	1926	1595	8973
CYP2C19	Poor metabolizer	*2/*35	0.00898753	0.00363448	0.00752351	0.00757829	49	7	12	68	5452	1926	1595	8973
CYP2C19	Poor metabolizer	*3/*3	0.00403522	0	0.00250784	0.00289758	22	0	4	26	5452	1926	1595	8973
CYP2C19	Poor metabolizer	*2/*6	0.00348496	0	0	0.00211746	19	0	0	19	5452	1926	1595	8973
CYP2C19	Poor metabolizer	*3/*35	0.000917095	0	0	0.000557227	5	0	0	5	5452	1926	1595	8973
CYP2C19	Poor metabolizer	*35/*35	0.000366838	0	0.000626959	0.000334336	2	0	1	3	5452	1926	1595	8973
CYP2C19	Poor metabolizer	*2/*26	0.000183419	0	0	0.000111445	1	0	0	1	5452	1926	1595	8973
CYP2C19	Poor metabolizer	*2/*5	0	0	0.000626959	0.000111445	0	0	1	1	5452	1926	1595	8973
CYP2C19	Poor metabolizer	*5/*5	0	0	0.000626959	0.000111445	0	0	1	1	5452	1926	1595	8973
CYP2D6	Ultrarapid metabolizer	*1/*1x2	0.00206718	0.00675219	0.00266904	0.00324324	8	10	3	21	3870	1481	1124	6475
CYP2D6	Ultrarapid metabolizer	*1/*2x2	0.00310078	0.00405132	0	0.00277992	12	6	0	18	3870	1481	1124	6475
CYP2D6	Ultrarapid metabolizer	*2/*2x2	0.00103359	0.00405132	0.00266904	0.00200772	4	6	3	13	3870	1481	1124	6475
CYP2D6	Ultrarapid metabolizer	*2x2/*10+*36	0.00206718	0	0.00088968	0.00138996	8	0	1	9	3870	1481	1124	6475
CYP2D6	Ultrarapid metabolizer	*10/*2x2	0.00103359	0.00135044	0.00088968	0.00108108	4	2	1	7	3870	1481	1124	6475
CYP2D6	Ultrarapid metabolizer	*1x2/*2	0.000258398	0.0033761	0.00088968	0.00108108	1	5	1	7	3870	1481	1124	6475
CYP2D6	Ultrarapid metabolizer	*1x2/*10+*36	0.00129199	0	0	0.000772201	5	0	0	5	3870	1481	1124	6475
CYP2D6	Ultrarapid metabolizer	*34x2/*39	0.000258398	0.00202566	0.00088968	0.000772201	1	3	1	5	3870	1481	1124	6475
CYP2D6	Ultrarapid metabolizer	*1x2/*10	0.000258398	0.000675219	0.00177936	0.000617761	1	1	2	4	3870	1481	1124	6475
CYP2D6	Ultrarapid metabolizer	*1x2/*1x2	0.000775194	0.000675219	0	0.000617761	3	1	0	4	3870	1481	1124	6475
CYP2D6	Ultrarapid metabolizer	*2x2/*41	0.000258398	0.00135044	0.00088968	0.000617761	1	2	1	4	3870	1481	1124	6475
CYP2D6	Ultrarapid metabolizer	*1x2/*41	0.000516796	0	0	0.00030888	2	0	0	2	3870	1481	1124	6475
CYP2D6	Ultrarapid metabolizer	*34/*39x2	0.000258398	0.000675219	0	0.00030888	1	1	0	2	3870	1481	1124	6475
CYP2D6	Ultrarapid metabolizer	*1x2/*39	0	0.000675219	0	0.00015444	0	1	0	1	3870	1481	1124	6475
CYP2D6	Ultrarapid metabolizer	*2x2/*2x2	0	0.000675219	0	0.00015444	0	1	0	1	3870	1481	1124	6475
CYP2D6	Intermediate metabolizer	*10/*10+*36	0.107494	0.00202566	0.103203	0.0826255	416	3	116	535	3870	1481	1124	6475
CYP2D6	Intermediate metabolizer	*10+*36/*10+*36	0.117829	0.00135044	0.0453737	0.07861	456	2	51	509	3870	1481	1124	6475
CYP2D6	Intermediate metabolizer	*1/*5	0.0312661	0.0324105	0.0311388	0.0315058	121	48	35	204	3870	1481	1124	6475
CYP2D6	Intermediate metabolizer	*10/*10	0.0286822	0.00135044	0.0765125	0.0307336	111	2	86	199	3870	1481	1124	6475
CYP2D6	Intermediate metabolizer	*5/*10+*36	0.0374677	0.00135044	0.0231317	0.0267181	145	2	26	173	3870	1481	1124	6475
CYP2D6	Intermediate metabolizer	*41/*10+*36	0.021447	0.0033761	0.0151246	0.0162162	83	5	17	105	3870	1481	1124	6475
CYP2D6	Intermediate metabolizer	*10/*41	0.0124031	0.0108035	0.0186833	0.0131274	48	16	21	85	3870	1481	1124	6475
CYP2D6	Intermediate metabolizer	*2/*5	0.0111111	0.0209318	0.00711744	0.0126641	43	31	8	82	3870	1481	1124	6475
CYP2D6	Intermediate metabolizer	*1/*4	0.00206718	0.0411884	0.00533808	0.011583	8	61	6	75	3870	1481	1124	6475
CYP2D6	Intermediate metabolizer	*2/*4	0.000258398	0.0364619	0.00266904	0.00895753	1	54	3	58	3870	1481	1124	6475
CYP2D6	Intermediate metabolizer	*10+*36/*10+*36+*36	0.0105943	0	0.00177936	0.00664093	41	0	2	43	3870	1481	1124	6475
CYP2D6	Intermediate metabolizer	*41/*5	0.00335917	0.01553	0.00622776	0.00664093	13	23	7	43	3870	1481	1124	6475
CYP2D6	Intermediate metabolizer	*14/*10+*36	0.00904393	0	0.00177936	0.00571429	35	0	2	37	3870	1481	1124	6475
CYP2D6	Intermediate metabolizer	*41/*41	0.000516796	0.0182309	0.00533808	0.00540541	2	27	6	35	3870	1481	1124	6475
CYP2D6	Intermediate metabolizer	*41/*4	0	0.01553	0.00177936	0.003861	0	23	2	25	3870	1481	1124	6475
CYP2D6	Intermediate metabolizer	*10/*14	0.00439276	0	0.0044484	0.00339768	17	0	5	22	3870	1481	1124	6475
CYP2D6	Intermediate metabolizer	*49/*10+*36	0.00490956	0	0	0.00293436	19	0	0	19	3870	1481	1124	6475
CYP2D6	Intermediate metabolizer	*1/*4+*68	0.000775194	0.00742741	0	0.00216216	3	11	0	14	3870	1481	1124	6475
CYP2D6	Intermediate metabolizer	*10x2/*10+*36	0.00310078	0	0.00177936	0.00216216	12	0	2	14	3870	1481	1124	6475
CYP2D6	Intermediate metabolizer	*39/*4	0.000258398	0.00675219	0.00088968	0.00185328	1	10	1	12	3870	1481	1124	6475
CYP2D6	Intermediate metabolizer	*10/*10x2	0.00129199	0	0.00355872	0.00138996	5	0	4	9	3870	1481	1124	6475
CYP2D6	Intermediate metabolizer	*10+*36/*36+*36	0.00206718	0	0	0.00123552	8	0	0	8	3870	1481	1124	6475
CYP2D6	Intermediate metabolizer	*10+*36+*36/*10+*36+*36	0.00129199	0	0.00177936	0.00108108	5	0	2	7	3870	1481	1124	6475
CYP2D6	Intermediate metabolizer	*36/*10+*36	0.00155039	0	0.00088968	0.00108108	6	0	1	7	3870	1481	1124	6475
CYP2D6	Intermediate metabolizer	*10/*49	0.00155039	0	0	0.000926641	6	0	0	6	3870	1481	1124	6475
CYP2D6	Intermediate metabolizer	*14/*41	0.00129199	0.000675219	0	0.000926641	5	1	0	6	3870	1481	1124	6475
CYP2D6	Intermediate metabolizer	*36+*36/*1	0.00129199	0	0.00088968	0.000926641	5	0	1	6	3870	1481	1124	6475
CYP2D6	Intermediate metabolizer	*39/*69	0.00103359	0.00135044	0	0.000926641	4	2	0	6	3870	1481	1124	6475
CYP2D6	Intermediate metabolizer	*1/*7	0	0.0033761	0	0.000772201	0	5	0	5	3870	1481	1124	6475
CYP2D6	Intermediate metabolizer	*41/*4+*68	0	0.0033761	0	0.000772201	0	5	0	5	3870	1481	1124	6475
CYP2D6	Intermediate metabolizer	*1/*21	0.00103359	0	0	0.000617761	4	0	0	4	3870	1481	1124	6475
CYP2D6	Intermediate metabolizer	*36+*36/*2	0.000775194	0.000675219	0	0.000617761	3	1	0	4	3870	1481	1124	6475
CYP2D6	Intermediate metabolizer	*41/*49	0.00103359	0	0	0.000617761	4	0	0	4	3870	1481	1124	6475
CYP2D6	Intermediate metabolizer	*49/*10+*36+*36	0.00103359	0	0	0.000617761	4	0	0	4	3870	1481	1124	6475
CYP2D6	Intermediate metabolizer	*1/*13	0.000516796	0	0.00088968	0.00046332	2	0	1	3	3870	1481	1124	6475
CYP2D6	Intermediate metabolizer	*13/*1	0	0.00135044	0.00088968	0.00046332	0	2	1	3	3870	1481	1124	6475
CYP2D6	Intermediate metabolizer	*14/*5	0.000775194	0	0	0.00046332	3	0	0	3	3870	1481	1124	6475
CYP2D6	Intermediate metabolizer	*2/*36	0.000775194	0	0	0.00046332	3	0	0	3	3870	1481	1124	6475
CYP2D6	Intermediate metabolizer	*2/*4+*68	0	0.00202566	0	0.00046332	0	3	0	3	3870	1481	1124	6475
CYP2D6	Intermediate metabolizer	*35/*4	0	0.00202566	0	0.00046332	0	3	0	3	3870	1481	1124	6475
CYP2D6	Intermediate metabolizer	*35/*5	0.000258398	0.00135044	0	0.00046332	1	2	0	3	3870	1481	1124	6475
CYP2D6	Intermediate metabolizer	*41/*10+*36+*36	0.000258398	0.000675219	0.00088968	0.00046332	1	1	1	3	3870	1481	1124	6475
CYP2D6	Intermediate metabolizer	*1/*36	0.000258398	0	0.00088968	0.00030888	1	0	1	2	3870	1481	1124	6475
CYP2D6	Intermediate metabolizer	*1/*4+*4N	0	0.00135044	0	0.00030888	0	2	0	2	3870	1481	1124	6475
CYP2D6	Intermediate metabolizer	*114/*39	0.000516796	0	0	0.00030888	2	0	0	2	3870	1481	1124	6475
CYP2D6	Intermediate metabolizer	*14/*49	0.000516796	0	0	0.00030888	2	0	0	2	3870	1481	1124	6475
CYP2D6	Intermediate metabolizer	*2/*7	0	0.00135044	0	0.00030888	0	2	0	2	3870	1481	1124	6475
CYP2D6	Intermediate metabolizer	*33/*5	0.000258398	0.000675219	0	0.00030888	1	1	0	2	3870	1481	1124	6475
CYP2D6	Intermediate metabolizer	*36+*36/*41	0.000258398	0	0.00088968	0.00030888	1	0	1	2	3870	1481	1124	6475
CYP2D6	Intermediate metabolizer	*49/*5	0.000516796	0	0	0.00030888	2	0	0	2	3870	1481	1124	6475
CYP2D6	Intermediate metabolizer	*68/*1	0.000258398	0.000675219	0	0.00030888	1	1	0	2	3870	1481	1124	6475
CYP2D6	Intermediate metabolizer	*1/*101	0	0.000675219	0	0.00015444	0	1	0	1	3870	1481	1124	6475
CYP2D6	Intermediate metabolizer	*1/*21x2	0	0	0.00088968	0.00015444	0	0	1	1	3870	1481	1124	6475
CYP2D6	Intermediate metabolizer	*1/*6	0	0.000675219	0	0.00015444	0	1	0	1	3870	1481	1124	6475
CYP2D6	Intermediate metabolizer	*10/*10+*36+*36+*83	0.000258398	0	0	0.00015444	1	0	0	1	3870	1481	1124	6475
CYP2D6	Intermediate metabolizer	*10/*29	0	0.000675219	0	0.00015444	0	1	0	1	3870	1481	1124	6475
CYP2D6	Intermediate metabolizer	*10/*9	0	0	0.00088968	0.00015444	0	0	1	1	3870	1481	1124	6475
CYP2D6	Intermediate metabolizer	*14/*10+*36+*36	0.000258398	0	0	0.00015444	1	0	0	1	3870	1481	1124	6475
CYP2D6	Intermediate metabolizer	*14/*14	0.000258398	0	0	0.00015444	1	0	0	1	3870	1481	1124	6475
CYP2D6	Intermediate metabolizer	*14/*4	0	0	0.00088968	0.00015444	0	0	1	1	3870	1481	1124	6475
CYP2D6	Intermediate metabolizer	*15/*10+*36	0.000258398	0	0	0.00015444	1	0	0	1	3870	1481	1124	6475
CYP2D6	Intermediate metabolizer	*17/*5	0	0.000675219	0	0.00015444	0	1	0	1	3870	1481	1124	6475
CYP2D6	Intermediate metabolizer	*2/*13	0	0.000675219	0	0.00015444	0	1	0	1	3870	1481	1124	6475
CYP2D6	Intermediate metabolizer	*2/*21	0.000258398	0	0	0.00015444	1	0	0	1	3870	1481	1124	6475
CYP2D6	Intermediate metabolizer	*2/*3	0	0.000675219	0	0.00015444	0	1	0	1	3870	1481	1124	6475
CYP2D6	Intermediate metabolizer	*2/*36+*36+*36	0.000258398	0	0	0.00015444	1	0	0	1	3870	1481	1124	6475
CYP2D6	Intermediate metabolizer	*2/*4+*4N	0	0.000675219	0	0.00015444	0	1	0	1	3870	1481	1124	6475
CYP2D6	Intermediate metabolizer	*2/*4N	0	0.000675219	0	0.00015444	0	1	0	1	3870	1481	1124	6475
CYP2D6	Intermediate metabolizer	*2/*99	0	0.000675219	0	0.00015444	0	1	0	1	3870	1481	1124	6475
CYP2D6	Intermediate metabolizer	*21/*10+*36	0.000258398	0	0	0.00015444	1	0	0	1	3870	1481	1124	6475
CYP2D6	Intermediate metabolizer	*21/*10+*36+*36	0.000258398	0	0	0.00015444	1	0	0	1	3870	1481	1124	6475
CYP2D6	Intermediate metabolizer	*21/*41	0.000258398	0	0	0.00015444	1	0	0	1	3870	1481	1124	6475
CYP2D6	Intermediate metabolizer	*3/*41	0	0.000675219	0	0.00015444	0	1	0	1	3870	1481	1124	6475
CYP2D6	Intermediate metabolizer	*31/*10+*36	0	0	0.00088968	0.00015444	0	0	1	1	3870	1481	1124	6475
CYP2D6	Intermediate metabolizer	*33/*4	0	0.000675219	0	0.00015444	0	1	0	1	3870	1481	1124	6475
CYP2D6	Intermediate metabolizer	*34/*13	0.000258398	0	0	0.00015444	1	0	0	1	3870	1481	1124	6475
CYP2D6	Intermediate metabolizer	*34/*7	0	0.000675219	0	0.00015444	0	1	0	1	3870	1481	1124	6475
CYP2D6	Intermediate metabolizer	*36+*36/*14	0.000258398	0	0	0.00015444	1	0	0	1	3870	1481	1124	6475
CYP2D6	Intermediate metabolizer	*39/*5	0.000258398	0	0	0.00015444	1	0	0	1	3870	1481	1124	6475
CYP2D6	Intermediate metabolizer	*41/*4+*4N	0	0.000675219	0	0.00015444	0	1	0	1	3870	1481	1124	6475
CYP2D6	Intermediate metabolizer	*41/*7	0	0.000675219	0	0.00015444	0	1	0	1	3870	1481	1124	6475
CYP2D6	Intermediate metabolizer	*41/*99	0	0.000675219	0	0.00015444	0	1	0	1	3870	1481	1124	6475
CYP2D6	Intermediate metabolizer	*41x2/*4	0	0.000675219	0	0.00015444	0	1	0	1	3870	1481	1124	6475
CYP2D6	Intermediate metabolizer	*49x2/*10+*36	0.000258398	0	0	0.00015444	1	0	0	1	3870	1481	1124	6475
CYP2D6	Intermediate metabolizer	*9/*5	0	0.000675219	0	0.00015444	0	1	0	1	3870	1481	1124	6475
CYP2D6	Poor metabolizer	*10/*5	0.0193798	0.00607698	0.0329181	0.0186873	75	9	37	121	3870	1481	1124	6475
CYP2D6	Poor metabolizer	*10/*4	0.00155039	0.00607698	0.00978648	0.00401544	6	9	11	26	3870	1481	1124	6475
CYP2D6	Poor metabolizer	*5/*5	0.00310078	0.0033761	0.00533808	0.00355212	12	5	6	23	3870	1481	1124	6475
CYP2D6	Poor metabolizer	*4/*4	0	0.00810263	0.00088968	0.00200772	0	12	1	13	3870	1481	1124	6475
CYP2D6	Poor metabolizer	*4/*5	0	0.00607698	0.00355872	0.00200772	0	9	4	13	3870	1481	1124	6475
CYP2D6	Poor metabolizer	*10/*36	0.00206718	0	0.00088968	0.00138996	8	0	1	9	3870	1481	1124	6475
CYP2D6	Poor metabolizer	*10/*4+*68	0	0.00135044	0.00088968	0.00046332	0	2	1	3	3870	1481	1124	6475
CYP2D6	Poor metabolizer	*5/*4+*68	0	0.000675219	0.00177936	0.00046332	0	1	2	3	3870	1481	1124	6475
CYP2D6	Poor metabolizer	*7/*5	0	0.00202566	0	0.00046332	0	3	0	3	3870	1481	1124	6475
CYP2D6	Poor metabolizer	*13/*10	0.000258398	0	0.00088968	0.00030888	1	0	1	2	3870	1481	1124	6475
CYP2D6	Poor metabolizer	*21/*5	0.000516796	0	0	0.00030888	2	0	0	2	3870	1481	1124	6475
CYP2D6	Poor metabolizer	*36/*36	0.000258398	0	0.00088968	0.00030888	1	0	1	2	3870	1481	1124	6475
CYP2D6	Poor metabolizer	*4/*4+*68	0	0.00135044	0	0.00030888	0	2	0	2	3870	1481	1124	6475
CYP2D6	Poor metabolizer	*10/*13	0.000258398	0	0	0.00015444	1	0	0	1	3870	1481	1124	6475
CYP2D6	Poor metabolizer	*10/*21	0.000258398	0	0	0.00015444	1	0	0	1	3870	1481	1124	6475
CYP2D6	Poor metabolizer	*15/*5	0	0	0.00088968	0.00015444	0	0	1	1	3870	1481	1124	6475
CYP2D6	Poor metabolizer	*21/*31	0.000258398	0	0	0.00015444	1	0	0	1	3870	1481	1124	6475
CYP2D6	Poor metabolizer	*4/*13	0.000258398	0	0	0.00015444	1	0	0	1	3870	1481	1124	6475
CYP2D6	Poor metabolizer	*4/*4N	0	0.000675219	0	0.00015444	0	1	0	1	3870	1481	1124	6475
CYP2D6	Poor metabolizer	*4/*7	0	0.000675219	0	0.00015444	0	1	0	1	3870	1481	1124	6475
CYP2D6	Poor metabolizer	*68/*10	0.000258398	0	0	0.00015444	1	0	0	1	3870	1481	1124	6475
CYP2D6	Poor metabolizer	*69/*4+*68	0	0.000675219	0	0.00015444	0	1	0	1	3870	1481	1124	6475
CYP3A4	Decreased metabolism	*1/*22	0	0.00882658	0.00376176	0.00256325	0	17	6	23	5452	1926	1595	8973
CYP3A4	Decreased metabolism	*22/*22	0	0.000519211	0	0.000111445	0	1	0	1	5452	1926	1595	8973
CYP3A5	Normal metabolizer	*1/*1	0.0980176	0.1518	0.160691	0.120533	534	291	251	1076	5448	1917	1562	8927
CYP3A5	Intermediate metabolizer	*1/*3	0.37243	0.398539	0.451985	0.391957	2029	764	706	3499	5448	1917	1562	8927
CYP3A5	Intermediate metabolizer	*1/*7	0	0.000521648	0	0.00011202	0	1	0	1	5448	1917	1562	8927
NAT2	Slow acetylator	*6A/*6A	0.0739178	0.13974	0.118495	0.0959652	403	269	189	861	5452	1925	1595	8972
NAT2	Slow acetylator	*6A/*7B	0.0759354	0.0519481	0.0896552	0.0732278	414	100	143	657	5452	1925	1595	8972
NAT2	Slow acetylator	*7B/*7B	0.0256787	0.00519481	0.0244514	0.0210655	140	10	39	189	5452	1925	1595	8972
NAT2	Slow acetylator	*6/*6A	0.00531915	0.00623377	0.00626959	0.00568435	29	12	10	51	5452	1925	1595	8972
NAT2	Slow acetylator	*7/*7B	0.00458547	0.00207792	0.00501567	0.00412394	25	4	8	37	5452	1925	1595	8972
NAT2	Slow acetylator	*5/*7B	0.000366838	0.0025974	0.000626959	0.000891663	2	5	1	8	5452	1925	1595	8972
NAT2	Slow acetylator	*5/*5	0	0.00207792	0	0.000445831	0	4	0	4	5452	1925	1595	8972
NAT2	Slow acetylator	*6/*6	0.000366838	0	0	0.000222916	2	0	0	2	5452	1925	1595	8972
TPMT	Intermediate metabolizer	*1/*3C	0.027461	0.0232932	0.0422886	0.029342	118	29	51	198	4297	1245	1206	6748
TPMT	Intermediate metabolizer	*1/*3A	0.000465441	0.00240964	0.000829187	0.000889152	2	3	1	6	4297	1245	1206	6748
TPMT	Intermediate metabolizer	*1/*29	0.000930882	0	0	0.000592768	4	0	0	4	4297	1245	1206	6748
TPMT	Poor metabolizer	*3C/*3C	0	0.000803213	0.00248756	0.000592768	0	1	3	4	4297	1245	1206	6748
UGT1A1	Intermediate metabolizer	*1/*80+*28	0.164018	0.503351	0.19567	0.241399	712	751	235	1698	4341	1492	1201	7034
UGT1A1	Intermediate metabolizer	*1/*6	0.230362	0.0355228	0.0774355	0.162923	1000	53	93	1146	4341	1492	1201	7034
UGT1A1	Intermediate metabolizer	*1/*28	0.00552868	0.00201072	0.00249792	0.004265	24	3	3	30	4341	1492	1201	7034
UGT1A1	Intermediate metabolizer	*1/*80+*37	0.000230362	0.00134048	0.000832639	0.000568666	1	2	1	4	4341	1492	1201	7034
UGT1A1	Poor metabolizer	*80+*28/*80+*28	0.00967519	0.173592	0.00915903	0.044356	42	259	11	312	4341	1492	1201	7034
UGT1A1	Poor metabolizer	*6/*6	0.0225754	0	0.0041632	0.0146432	98	0	5	103	4341	1492	1201	7034
