# Supplementary material for: Analysis of clinically relevant variants from ancestrally diverse Asian genomes
Source: Nat Commun. 2022 Nov 5;13:6694. doi: 10.1038/s41467-022-34116-9 (PMC9637116; doi:10.1038/s41467-022-34116-9)
Supplement: Supplementary file 4 — Supplementary Data 1-11 [file 41467_2022_34116_MOESM4_ESM.zip › NCOMMS-22-14716A_SupplementaryData/NCOMM-22-14716A_SupplementaryData_10.xlsx]

## Sheet: SuppData_10
Supplementary Data 10: List of CPIC gene-drug pairs with PharmGKB Level 1A/1B for the 23 pharmacogenes included in analysis.
No.	Gene symbol	Drug	PharmGKB Level of Evidence
1	CACNA1S	desflurane	1A
2	CACNA1S	enflurane	1A
3	CACNA1S	halothane	1A
4	CACNA1S	isoflurane	1A
5	CACNA1S	methoxyflurane	1A
6	CACNA1S	sevoflurane	1A
7	CACNA1S	succinylcholine	1A
8	CFTR	ivacaftor	1A
9	CYP2B6	efavirenz	1A
10	CYP2C19	amitriptyline	1A
11	CYP2C19	citalopram	1A
12	CYP2C19	clomipramine	1A
13	CYP2C19	clopidogrel	1A
14	CYP2C19	dexlansoprazole	1A
15	CYP2C19	doxepin	1A
16	CYP2C19	escitalopram	1A
17	CYP2C19	imipramine	1A
18	CYP2C19	lansoprazole	1A
19	CYP2C19	omeprazole	1A
20	CYP2C19	pantoprazole	1A
21	CYP2C19	sertraline	1A
22	CYP2C19	trimipramine	1A
23	CYP2C19	voriconazole	1A
24	CYP2C9	acenocoumarol	1B
25	CYP2C9	celecoxib	1A
26	CYP2C9	flurbiprofen	1A
27	CYP2C9	ibuprofen	1A
28	CYP2C9	lornoxicam	1A
29	CYP2C9	meloxicam	1A
30	CYP2C9	phenytoin	1A
31	CYP2C9	piroxicam	1A
32	CYP2C9	siponimod	1A
33	CYP2C9	tenoxicam	1A
34	CYP2C9	warfarin	1A
35	CYP2D6	amitriptyline	1A
36	CYP2D6	aripiprazole	1A
37	CYP2D6	atomoxetine	1A
38	CYP2D6	clomipramine	1A
39	CYP2D6	codeine	1A
40	CYP2D6	desipramine	1A
41	CYP2D6	doxepin	1A
42	CYP2D6	flecainide	1A
43	CYP2D6	fluvoxamine	1A
44	CYP2D6	haloperidol	1A
45	CYP2D6	hydrocodone	1A
46	CYP2D6	imipramine	1A
47	CYP2D6	metoprolol	1A
48	CYP2D6	nortriptyline	1A
49	CYP2D6	ondansetron	1A
50	CYP2D6	paroxetine	1A
51	CYP2D6	propafenone	1A
52	CYP2D6	risperidone	1A
53	CYP2D6	tamoxifen	1A
54	CYP2D6	tramadol	1A
55	CYP2D6	trimipramine	1A
56	CYP2D6	tropisetron	1A
57	CYP2D6	venlafaxine	1A
58	CYP2D6	zuclopenthixol	1A
59	CYP3A4	tacrolimus	1B
60	CYP3A5	tacrolimus	1A
61	CYP4F2	warfarin	1A
62	DPYD	capecitabine	1A
63	DPYD	fluorouracil	1A
64	DPYD	tegafur	1A
65	F5	hormonal contraceptives for systemic use	1A
66	G6PD	rasburicase	1A
67	HLA-A	carbamazepine	1A
68	HLA-B	abacavir	1A
69	HLA-B	allopurinol	1A
70	HLA-B	carbamazepine	1A
71	HLA-B	oxcarbazepine	1A
72	HLA-B	phenytoin	1A
73	IFNL3	peginterferon alfa-2a	1A
74	IFNL3	peginterferon alfa-2b	1A
75	IFNL4	peginterferon alfa-2a	1A
76	IFNL4	peginterferon alfa-2b	1A
77	NAT2	isoniazid	1B
78	NUDT15	azathioprine	1A
79	NUDT15	mercaptopurine	1A
80	RYR1	desflurane	1A
81	RYR1	enflurane	1A
82	RYR1	halothane	1A
83	RYR1	isoflurane	1A
84	RYR1	methoxyflurane	1A
85	RYR1	sevoflurane	1A
86	RYR1	succinylcholine	1A
87	SLCO1B1	statin drugs (including simvastatin, atorvastatin, fluvastatin, lovastatin, pitavastatin, pravastatin, rosuvastatin)	1A
88	TPMT	azathioprine	1A
89	TPMT	mercaptopurine	1A
90	UGT1A1	atazanavir	1A
91	UGT1A1	irinotecan	1A
92	VKORC1	warfarin	1A
