# Supplementary material for: Analysis of clinically relevant variants from ancestrally diverse Asian genomes
Source: Nat Commun. 2022 Nov 5;13:6694. doi: 10.1038/s41467-022-34116-9 (PMC9637116; doi:10.1038/s41467-022-34116-9)
Supplement: Supplementary file 4 — Supplementary Data 1-11 [file 41467_2022_34116_MOESM4_ESM.zip › NCOMMS-22-14716A_SupplementaryData/NCOMM-22-14716A_SupplementaryData_2.xlsx]

## Sheet: SuppData_2
Supplementary Data 2: Curated pathogenic/likely pathogenic (P/LP) variants identified from SG10K_Health analyzed cohort (unrelated to the second degree). Sample size of the three SG10K_Health ancestry groups are Chinese (CH): 5502, Indian (IND): 1941, Malay (MY): 1608. AC: allele count, AF: allele frequency, AN: allele number, AFR: African, AMR: admixed American, ASJ: Ashkenazi Jewish, EAS: East …
Variant details												No. SG10K_Health carriers				Carrier frequency in SG10K_Health			Allele frequency in SG10K_Health					Allele frequency in gnomAD exomes								Allele frequency in gnomAD genomes								Ancestry-specific status a
Variant classification	Variant category	Gene	Genomic change (hg38)	cDNA change	Protein change	Consequence	REVEL score	PrimateAI score	SpliceAI max score	AutoPVS1 classification	ClinVar classification	Total	CH	IND	MY	CH	IND	MY	AC	AF	AN	nHet	nHom	AF	AF_AFR	AF_AMR	AF_ASJ	AF_EAS	AF_NFE	AF_SAS	nHom	AF	AF_AFR	AF_AMR	AF_ASJ	AF_EAS	AF_NFE	AF_SAS	nHom
P/LP	1A_TwoPlus	AAAS	chr12:g.53308473_53308476del	NM_015665.6:c.1144_1147del	NP_056480.1:p.Ser382ArgfsTer33	Frameshift variant	0	0	0.01	.	Pathogenic/Likely_pathogenic	1	1	0	0	0.000181752	0	0	1	5.7e-05	17550	1	0	9.14e-06	0	5.84e-05	0	0	0	0	0	7.68e-05	7.14e-05	0	0	0	0.000124	0	1	NA
LP	1B	AAAS	chr12:g.53309645del	NM_015665.6:c.771del	NP_056480.1:p.Arg258GlyfsTer33	Frameshift variant	0	0	0	NF1	.	1	0	1	0	0	0.000515198	0	1	5.72e-05	17486	1	0	0	0	0	0	0	0	0	0	0	0	0	0	0	0	0	0	NA
LP	1B	AAAS	chr12:g.53315334C>T	NM_015665.6:c.399+1G>A	.	Splice donor variant	0	0	0.8	SS1	.	1	1	0	0	0.000181752	0	0	1	5.65e-05	17686	1	0	0	0	0	0	0	0	0	0	0	0	0	0	0	0	0	0	NA
P	1A_TwoPlus	AAAS	chr12:g.53321423G>T	NM_015665.6:c.43C>A	NP_056480.1:p.Gln15Lys	Missense variant	0.502	0.528822	0.92	.	Pathogenic	1	0	1	0	0	0.000515198	0	1	5.66e-05	17672	1	0	0.000146	0	5.84e-05	0	0	0.000187	0.000446	0	8.37e-05	2.38e-05	0	0	0	0.000155	0.000328	0	NA
LP	1B	AAGAB	chr15:g.67208659C>T	NM_024666.5:c.619-1G>A	.	Splice acceptor variant	0	0	0.98	SS1	.	1	1	0	0	0.000181752	0	0	1	5.64e-05	17726	1	0	0	0	0	0	0	0	0	0	0	0	0	0	0	0	0	0	NA
LP	1B	AAGAB	chr15:g.67236422_67236423del	NM_024666.5:c.348_349del	NP_078942.3:p.Arg116SerfsTer3	Frameshift variant	0	0	0.05	NF1	Pathogenic	1	1	0	0	0.000181752	0	0	1	5.66e-05	17666	1	0	0	0	0	0	0	0	0	0	0	0	0	0	0	0	0	0	NA
LP	1B	AAGAB	chr15:g.67236645G>C	NM_024666.5:c.249C>G	NP_078942.3:p.Tyr83Ter	Nonsense variant	0	0	0.01	NF1	.	1	1	0	0	0.000181752	0	0	1	5.59e-05	17900	1	0	0	0	0	0	0	0	0	0	0	0	0	0	0	0	0	0	NA
LP	1B	ABCA2	chr9:g.137014725G>T	NM_001606.5:c.3968C>A	NP_001597.2:p.Ser1323Ter	Nonsense variant	0	0	0.04	NF1	.	1	1	0	0	0.000181752	0	0	1	5.77e-05	17340	1	0	0	0	0	0	0	0	0	0	0	0	0	0	0	0	0	0	NA
LP	1B	ABCA2	chr9:g.137017347C>G	NM_001606.5:c.2403-1G>C	.	Splice acceptor variant	0	0	0.91	SS1	.	1	1	0	0	0.000181752	0	0	1	5.72e-05	17498	1	0	0	0	0	0	0	0	0	0	0	0	0	0	0	0	0	0	NA
LP	1B	ABCA2	chr9:g.137020693C>G	NM_001606.5:c.1265+1G>C	.	Splice donor variant	0	0	0.98	SS1	.	1	1	0	0	0.000181752	0	0	1	5.68e-05	17604	1	0	0	0	0	0	0	0	0	0	0	0	0	0	0	0	0	0	NA
P/LP	1A_TwoPlus	ABCA4	chr1:g.93997843_93997857del	NM_000350.3:c.6729+5_6729+19del	.	Intron & splice region variant	0	0	0	.	Pathogenic/Likely_pathogenic	1	0	1	0	0	0.000515198	0	1	5.66e-05	17676	1	0	7.32e-05	0	0	0	0	0	0.00051	0	0	0	0	0	0	0	0	0	NA
P/LP	1A_TwoPlus	ABCA4	chr1:g.93997943G>A	NM_000350.3:c.6647C>T	NP_000341.2:p.Ala2216Val	Missense variant	0.736	0.629351	0.06	.	Pathogenic/Likely_pathogenic	1	1	0	0	0.000181752	0	0	1	5.67e-05	17646	1	0	0	0	0	0	0	0	0	0	2.09e-05	4.76e-05	0	0	0	1.55e-05	0	0	NA
LP	1B	ABCA4	chr1:g.94000835C>G	NM_000350.3:c.6479+1G>C	.	Splice donor variant	0	0	0.94	SS1	.	1	1	0	0	0.000181752	0	0	1	5.66e-05	17682	1	0	0	0	0	0	0	0	0	0	0	0	0	0	0	0	0	0	NA
P	1A_TwoPlus	ABCA4	chr1:g.94000870G>A	NM_000350.3:c.6445C>T	NP_000341.2:p.Arg2149Ter	Nonsense variant	0	0	0.1	.	Pathogenic	2	1	0	1	0.000181752	0	0.000621891	2	0.0001139	17562	2	0	1.83e-05	0.00014	0	0	0	2.34e-05	0	0	6.98e-06	2.38e-05	0	0	0	0	0	0	NA
P/LP	1A_TwoPlus	ABCA4	chr1:g.94001072G>A	NM_000350.3:c.6316C>T	NP_000341.2:p.Arg2106Cys	Missense variant	0.892	0.73956	0.05	.	Pathogenic/Likely_pathogenic	2	2	0	0	0.000363504	0	0	2	0.0001136	17608	2	0	0.00011	0.000977	0	0	0	9.35e-05	6.37e-05	0	0.000335	0.000928	0.000146	0	0	0.000108	0	0	NA
P	1A_TwoPlus	ABCA4	chr1:g.94005470G>A	NM_000350.3:c.6118C>T	NP_000341.2:p.Arg2040Ter	Nonsense variant	0	0	0.02	.	Pathogenic	1	1	0	0	0.000181752	0	0	1	5.65e-05	17702	1	0	1.83e-05	0	0	0	0.000221	0	0	0	6.98e-06	2.38e-05	0	0	0	0	0	0	NA
P/LP	1A_TwoPlus	ABCA4	chr1:g.94005499C>T	NM_000350.3:c.6089G>A	NP_000341.2:p.Arg2030Gln	Missense variant	0.856	0.619862	0	.	Pathogenic/Likely_pathogenic	1	1	0	0	0.000181752	0	0	1	5.65e-05	17694	1	0	0.000311	0.00014	0.000175	0.000431	0	0.000514	6.37e-05	0	0.000468	0.000167	0.000146	0.000301	0	0.000836	0	0	NA
LP	1B	ABCA4	chr1:g.94008244del	NM_000350.3:c.5891del	NP_000341.2:p.Pro1964LeufsTer10	Frameshift variant	0	0	0.01	NF1	.	1	0	0	1	0	0	0.000621891	1	5.64e-05	17726	1	0	0	0	0	0	0	0	0	0	0	0	0	0	0	0	0	0	NA
LP	1A_Conflicting	ABCA4	chr1:g.94008251C>T	NM_000350.3:c.5882G>A	NP_000341.2:p.Gly1961Glu	Missense variant	0.76	0.808941	0	.	Conflicting_interpretations_of_pathogenicity	39	0	36	3	0	0.0185471	0.00186567	40	0.00226	17702	38	1	0.00422	0.000419	0.00175	0.0211	0.000111	0.0033	0.0142	4	0.00296	0.000571	0.00388	0.0232	0	0.00321	0.0155	3	Indian-specific
P/LP	1A_TwoPlus	ABCA4	chr1:g.94008252C>T	NM_000350.3:c.5881G>A	NP_000341.2:p.Gly1961Arg	Missense variant	0.784	0.819492	0.01	.	Pathogenic/Likely_pathogenic	8	0	2	6	0	0.0010304	0.00373134	8	0.0004516	17716	8	0	3.66e-05	0.00014	0	0	0	2.34e-05	0.000127	0	6.98e-05	9.52e-05	0	0	0.000319	7.75e-05	0	0	NA
LP	1B	ABCA4	chr1:g.94008757del	NM_000350.3:c.5830del	NP_000341.2:p.Thr1944ProfsTer30	Frameshift variant	0	0	0	NF1	.	1	1	0	0	0.000181752	0	0	1	5.63e-05	17768	1	0	0	0	0	0	0	0	0	0	0	0	0	0	0	0	0	0	NA
P/LP	1A_TwoPlus	ABCA4	chr1:g.94010795C>T	NM_000350.3:c.5714+5G>A	.	Intron & splice region variant	0	0	0.31	.	Pathogenic/Likely_pathogenic	2	1	0	1	0.000181752	0	0.000621891	2	0.0001135	17626	2	0	0.000311	0.00014	0.000175	0	0	0.000678	0	0	0.000349	0.00019	0.00022	0.000301	0	0.000542	0	0	NA
P/LP	1A_TwoPlus	ABCA4	chr1:g.94014674T>A	NM_000350.3:c.5329A>T	NP_000341.2:p.Met1777Leu	Missense variant	0.356	0.567739	0.02	.	Pathogenic/Likely_pathogenic	1	1	0	0	0.000181752	0	0	1	5.65e-05	17698	1	0	7.31e-05	0	0	0	0	0.000187	0	0	7.68e-05	2.38e-05	0	0	0	0.000155	0	0	NA
LP	1B	ABCA4	chr1:g.94019641G>A	NM_000350.3:c.5137C>T	NP_000341.2:p.Gln1713Ter	Nonsense variant	0	0	0.18	NF1	.	1	1	0	0	0.000181752	0	0	1	5.66e-05	17656	1	0	0	0	0	0	0	0	0	0	0	0	0	0	0	0	0	0	NA
P/LP	1A_TwoPlus	ABCA4	chr1:g.94021639C>T	NM_000350.3:c.4848+1G>A	.	Splice donor variant	0	0	0.97	.	Pathogenic/Likely_pathogenic	1	0	1	0	0	0.000515198	0	1	5.63e-05	17748	1	0	0	0	0	0	0	0	0	0	6.98e-06	2.38e-05	0	0	0	0	0	0	NA
LP	1B	ABCA4	chr1:g.94021887_94021888del	NM_000350.3:c.4731_4732del	NP_000341.2:p.Gly1578ValfsTer18	Frameshift variant	0	0	0.13	NF1	.	1	0	1	0	0	0.000515198	0	1	5.65e-05	17702	1	0	0	0	0	0	0	0	0	0	0	0	0	0	0	0	0	0	NA
P/LP	1A_TwoPlus	ABCA4	chr1:g.94024994C>T	NM_000350.3:c.4594G>A	NP_000341.2:p.Asp1532Asn	Missense variant	0.766	0.786436	0.02	.	Pathogenic/Likely_pathogenic	4	1	0	3	0.000181752	0	0.00186567	4	0.0002254	17748	4	0	6.4e-05	0.00014	0	0.00129	0.000111	4.68e-05	0	0	6.28e-05	2.38e-05	7.32e-05	0.0015	0	3.1e-05	0	0	NA
P/LP	1A_TwoPlus	ABCA4	chr1:g.94025011G>A	NM_000350.3:c.4577C>T	NP_000341.2:p.Thr1526Met	Missense variant	0.887	0.586143	0.01	.	Pathogenic/Likely_pathogenic	1	0	1	0	0	0.000515198	0	1	5.62e-05	17790	1	0	3.66e-05	0	0	0	0	7.01e-05	6.37e-05	0	9.07e-05	2.38e-05	0	0	0	0.000186	0	0	NA
P	1A_TwoPlus	ABCA4	chr1:g.94029453dup	NM_000350.3:c.4537dup	NP_000341.2:p.Gln1513ProfsTer42	Frameshift & splice region variant	0	0	0.03	.	Pathogenic	2	0	2	0	0	0.0010304	0	2	0.0001154	17328	2	0	4.65e-05	0	0.000161	0	0.000207	0	0	0	2.1e-05	4.76e-05	7.33e-05	0	0	0	0	0	NA
LP	1B	ABCA4	chr1:g.94031102del	NM_000350.3:c.4149del	NP_000341.2:p.Phe1383LeufsTer6	Frameshift variant	0	0	0.01	NF1	.	3	0	0	3	0	0	0.00186567	3	0.0001696	17686	3	0	0	0	0	0	0	0	0	0	0	0	0	0	0	0	0	0	NA
P/LP	1A_TwoPlus	ABCA4	chr1:g.94031110G>A	NM_000350.3:c.4139C>T	NP_000341.2:p.Pro1380Leu	Missense variant	0.867	0.742473	0.01	.	Pathogenic/Likely_pathogenic	1	0	1	0	0	0.000515198	0	1	5.63e-05	17760	1	0	0.000183	0	5.85e-05	0.00259	0.000111	0.000234	0.000128	0	0.00023	7.14e-05	0	0.000903	0	0.000403	0.000328	0	NA
P	1A_Conflicting	ABCA4	chr1:g.94041346G>A	NM_000350.3:c.3385C>T	NP_000341.2:p.Arg1129Cys	Missense variant	0.868	0.739991	0	.	Conflicting_interpretations_of_pathogenicity	1	0	0	1	0	0	0.000621891	1	5.72e-05	17474	1	0	9.14e-06	0	0	0	0	0	6.37e-05	0	2.09e-05	0	7.32e-05	0	0	3.1e-05	0	0	NA
P	1A_TwoPlus	ABCA4	chr1:g.94043470G>A	NM_000350.3:c.3056C>T	NP_000341.2:p.Thr1019Met	Missense variant	0.956	0.727138	0.01	.	Pathogenic	1	0	0	1	0	0	0.000621891	1	5.64e-05	17738	1	0	2.74e-05	0	5.84e-05	0	0	4.68e-05	0	0	2.09e-05	0	0	0	0	1.55e-05	0	0	NA
P	1A_TwoPlus	ABCA4	chr1:g.94046943T>C	NM_000350.3:c.2894A>G	NP_000341.2:p.Asn965Ser	Missense variant	0.779	0.669477	0.01	.	Pathogenic	8	8	0	0	0.00145402	0	0	8	0.0004521	17696	8	0	0.000137	0	5.84e-05	0	0.000442	0.00021	0	0	7.68e-05	7.13e-05	0	0	0.000319	6.19e-05	0.000329	0	NA
LP	1B	ABCA4	chr1:g.94051631del	NM_000350.3:c.2653+2del	.	Splice donor variant	0	0	0.99	SS1	.	1	0	1	0	0	0.000515198	0	1	5.62e-05	17802	1	0	0	0	0	0	0	0	0	0	0	0	0	0	0	0	0	0	NA
LP	1A_Conflicting	ABCA4	chr1:g.94051698C>G	NM_000350.3:c.2588G>C	NP_000341.2:p.Gly863Ala	Missense & splice region variant	0.798	0.654614	0.84	.	Conflicting_interpretations_of_pathogenicity	6	1	3	2	0.000181752	0.0015456	0.00124378	6	0.0003363	17842	6	0	0.00399	0.00126	0.00117	0.00129	0	0.00824	0.00211	1	0.00438	0.00145	0.00176	0.00241	0	0.00799	0.000986	4	NA
LP	1A_Conflicting	ABCA4	chr1:g.94055245C>T	NM_000350.3:c.2453G>A	NP_000341.2:p.Gly818Glu	Missense variant	0.937	0.733096	0.01	.	Conflicting_interpretations_of_pathogenicity	3	0	1	2	0	0.000515198	0.00124378	3	0.0001697	17678	3	0	0.000292	0	0.00187	0	0	0	0	0	2.09e-05	0	0.000146	0	0	1.55e-05	0	0	NA
LP	1A_TwoPlus	ABCA4	chr1:g.94062595G>A	NM_000350.3:c.1919C>T	NP_000341.2:p.Pro640Leu	Missense variant	0.875	0.765538	0.01	.	Likely_pathogenic	1	0	1	0	0	0.000515198	0	1	5.66e-05	17678	1	0	0	0	0	0	0	0	0	0	0	0	0	0	0	0	0	0	NA
LP	1B	ABCA4	chr1:g.94062663del	NM_000350.3:c.1854del	NP_000341.2:p.Ile619SerfsTer30	Frameshift variant	0	0	0.03	NF1	.	1	1	0	0	0.000181752	0	0	1	5.7e-05	17542	1	0	0	0	0	0	0	0	0	0	0	0	0	0	0	0	0	0	NA
P/LP	1A_TwoPlus	ABCA4	chr1:g.94062710G>A	NM_000350.3:c.1804C>T	NP_000341.2:p.Arg602Trp	Missense variant	0.934	0.646842	0.07	.	Pathogenic/Likely_pathogenic	7	6	0	1	0.00109051	0	0.000621891	7	0.000397	17634	7	0	5.49e-05	0	0.000117	0	0.000222	4.68e-05	0	0	2.09e-05	2.38e-05	0	0	0.000319	1.55e-05	0	0	Chinese-specific
LP	1B	ABCA4	chr1:g.94063312del	NM_000350.3:c.1561del	NP_000341.2:p.Val521SerfsTer47	Frameshift variant	0	0	0.06	NF1	Pathogenic	1	1	0	0	0.000181752	0	0	1	5.65e-05	17700	1	0	9.14e-06	0	0	0	0.000111	0	0	0	0	0	0	0	0	0	0	0	NA
LP	1B	ABCA4	chr1:g.94063318C>T	NM_000350.3:c.1555-1G>A	.	Splice acceptor variant	0	0	0.83	SS1	not_provided	1	1	0	0	0.000181752	0	0	1	5.62e-05	17800	1	0	0	0	0	0	0	0	0	0	0	0	0	0	0	0	0	0	NA
P/LP	1A_TwoPlus	ABCA4	chr1:g.94077713G>A	NM_000350.3:c.1531C>T	NP_000341.2:p.Arg511Cys	Missense variant	0.699	0.235861	0	.	Pathogenic/Likely_pathogenic	19	13	1	5	0.00236278	0.000515198	0.00310945	19	0.001076	17664	19	0	0.000201	0	0	0	0.00199	0	0.000256	0	5.58e-05	0	0	0	0.00223	1.55e-05	0	0	NA
P/LP	1A_TwoPlus	ABCA4	chr1:g.94080709G>A	NM_000350.3:c.868C>T	NP_000341.2:p.Arg290Trp	Missense variant	0.525	0.220002	0.06	.	Pathogenic/Likely_pathogenic	1	0	0	1	0	0	0.000621891	1	5.69e-05	17588	1	0	2.74e-05	0.00014	0	0	0	4.68e-05	0	0	1.4e-05	4.76e-05	0	0	0	0	0	0	NA
LP	1B	ABCA4	chr1:g.94098862G>A	NM_000350.3:c.700C>T	NP_000341.2:p.Gln234Ter	Nonsense variant	0	0	0.09	NF1	Pathogenic	1	0	1	0	0	0.000515198	0	1	5.67e-05	17624	1	0	0	0	0	0	0	0	0	0	6.98e-06	0	0	0	0	1.55e-05	0	0	NA
P/LP	1A_TwoPlus	ABCA4	chr1:g.94098928G>A	NM_000350.3:c.634C>T	NP_000341.2:p.Arg212Cys	Missense variant	0.847	0.333293	0.01	.	Pathogenic/Likely_pathogenic	3	0	3	0	0	0.0015456	0	3	0.0001706	17580	3	0	7.38e-05	0	0.000292	0	0	7.02e-05	0	0	7.68e-05	7.14e-05	0.000293	0	0	6.19e-05	0	0	NA
LP	1B	ABCA4	chr1:g.94103144dup	NM_000350.3:c.443-2dup	.	Splice acceptor variant	0	0	0.64	SS1	.	3	0	3	0	0	0.0015456	0	3	0.000169	17756	3	0	1.83e-05	0	0	0	0	0	0.000128	0	0	0	0	0	0	0	0	0	NA
LP	1A_Conflicting	ABCA4	chr1:g.94113062C>T	NM_000350.3:c.71G>A	NP_000341.2:p.Arg24His	Missense variant	0.811	0.609339	0.01	.	Conflicting_interpretations_of_pathogenicity	48	9	1	38	0.00163577	0.000515198	0.0236318	48	0.002718	17658	48	0	0.000137	0.00014	5.85e-05	0	0.000885	7.01e-05	6.39e-05	0	6.29e-05	4.77e-05	0	0	0.0016	1.55e-05	0.000329	0	NA
P	1A_TwoPlus	ABCB11	chr2:g.168932378del	NM_003742.4:c.3213+1del	.	Splice donor variant	0	0	0.96	.	Pathogenic	2	2	0	0	0.000363504	0	0	2	0.000113	17698	2	0	0	0	0	0	0	0	0	0	0	0	0	0	0	0	0	0	NA
P	1A_TwoPlus	ABCB11	chr2:g.168944925G>A	NM_003742.4:c.2380C>T	NP_003733.2:p.Gln794Ter	Nonsense variant	0	0	0.3	.	Pathogenic	1	1	0	0	0.000181752	0	0	1	5.61e-05	17830	1	0	0	0	0	0	0	0	0	0	6.99e-06	0	0	0	0.000325	0	0	0	NA
LP	1B	ABCB11	chr2:g.168993710C>G	NM_003742.4:c.783+1G>C	.	Splice donor variant	0	0	0.81	SS1	.	1	1	0	0	0.000181752	0	0	1	5.67e-05	17626	1	0	0	0	0	0	0	0	0	0	0	0	0	0	0	0	0	0	NA
LP	1B	ABCB11	chr2:g.169013419_169013420del	NM_003742.4:c.242_243del	NP_003733.2:p.Leu81HisfsTer11	Frameshift variant	0	0	0.02	NF1	.	1	1	0	0	0.000181752	0	0	1	5.64e-05	17744	1	0	0	0	0	0	0	0	0	0	0	0	0	0	0	0	0	0	NA
LP	1B	ABCB11	chr2:g.169018154T>C	NM_003742.4:c.-27-2A>G	.	Splice acceptor variant	0	0	0.99	SS1	.	1	0	1	0	0	0.000515198	0	1	5.6e-05	17856	1	0	0	0	0	0	0	0	0	0	0	0	0	0	0	0	0	0	NA
LP	1B	ABCB4	chr7:g.87417343_87417344del	NM_000443.4:c.2653_2654del	NP_000434.1:p.Asp885Ter	Frameshift variant	0	0	0.29	NF1	.	1	1	0	0	0.000181752	0	0	1	5.63e-05	17762	1	0	0	0	0	0	0	0	0	0	0	0	0	0	0	0	0	0	NA
LP	1B	ABCB4	chr7:g.87447162_87447165del	NM_000443.4:c.876_879del	NP_000434.1:p.Lys293LeufsTer14	Frameshift variant	0	0	0.06	NF1	.	1	1	0	0	0.000181752	0	0	1	5.63e-05	17766	1	0	0	0	0	0	0	0	0	0	0	0	0	0	0	0	0	0	NA
P	1A_TwoPlus	ABCB4	chr7:g.87453005G>A	NM_000443.4:c.475C>T	NP_000434.1:p.Arg159Ter	Nonsense variant	0	0	0.01	.	Pathogenic	1	1	0	0	0.000181752	0	0	1	5.67e-05	17648	1	0	9.14e-06	0	0	0	0.000111	0	0	0	1.4e-05	0	0	0	0	3.1e-05	0	0	NA
LP	1B	ABCB7	chrX:g.75065068A>T	NM_001271696.3:c.1831+2T>A	.	Splice donor variant	0	0	0.96	SS1	.	1	0	1	0	0	0.000515198	0	1	7.83e-05	12765	1	0	0	0	0	0	0	0	0	0	0	0	0	0	0	0	0	0	NA
LP	1B	ABCC2	chr10:g.99792324C>T	NM_000392.5:c.298C>T	NP_000383.2:p.Arg100Ter	Nonsense variant	0	0	0.01	NF1	.	1	0	1	0	0	0.000515198	0	1	5.62e-05	17796	1	0	1.83e-05	0	5.85e-05	0	0.000111	0	0	0	2.79e-05	4.76e-05	0	0	0	3.1e-05	0	0	NA
LP	1B	ABCC2	chr10:g.99793606G>A	NM_000392.5:c.389G>A	NP_000383.2:p.Trp130Ter	Nonsense variant	0	0	0.01	NF1	.	1	1	0	0	0.000181752	0	0	1	5.65e-05	17700	1	0	0	0	0	0	0	0	0	0	0	0	0	0	0	0	0	0	NA
LP	1B	ABCC2	chr10:g.99794459G>A	NM_000392.5:c.623G>A	NP_000383.2:p.Trp208Ter	Nonsense variant	0	0	0.08	NF1	.	1	0	1	0	0	0.000515198	0	1	5.7e-05	17556	1	0	0	0	0	0	0	0	0	0	0	0	0	0	0	0	0	0	NA
LP	1B	ABCC2	chr10:g.99799301_99799302dup	NM_000392.5:c.962_963dup	NP_000383.2:p.Leu322CysfsTer3	Frameshift variant	0	0	0	NF1	.	1	1	0	0	0.000181752	0	0	1	5.64e-05	17732	1	0	0	0	0	0	0	0	0	0	0	0	0	0	0	0	0	0	NA
LP	1B	ABCC2	chr10:g.99800454T>G	NM_000392.5:c.1100T>G	NP_000383.2:p.Leu367Ter	Nonsense variant	0	0	0.01	NF1	.	1	1	0	0	0.000181752	0	0	1	5.61e-05	17824	1	0	0	0	0	0	0	0	0	0	0	0	0	0	0	0	0	0	NA
LP	1B	ABCC2	chr10:g.99817366del	NM_000392.5:c.2153del	NP_000383.2:p.Asn718ThrfsTer42	Frameshift variant	0	0	0.01	NF1	.	10	0	0	10	0	0	0.00621891	10	0.0005656	17680	10	0	0	0	0	0	0	0	0	0	0	0	0	0	0	0	0	0	NA
LP	1B	ABCC2	chr10:g.99817403C>G	NM_000392.5:c.2190C>G	NP_000383.2:p.Tyr730Ter	Nonsense variant	0	0	0.04	NF1	.	1	1	0	0	0.000181752	0	0	1	5.68e-05	17594	1	0	0	0	0	0	0	0	0	0	0	0	0	0	0	0	0	0	NA
P/LP	1A_TwoPlus	ABCC2	chr10:g.99818820C>T	NM_000392.5:c.2302C>T	NP_000383.2:p.Arg768Trp	Missense variant	0.922	0.700045	0.16	.	Pathogenic/Likely_pathogenic	2	2	0	0	0.000363504	0	0	2	0.0001131	17686	2	0	0.000101	0.00014	0	0	0.000553	0.000117	0	0	8.38e-05	7.14e-05	0	0	0.000639	0.000108	0	0	NA
LP	1A_Conflicting	ABCC2	chr10:g.99818880_99818881del	NM_000392.5:c.2362_2363del	NP_000383.2:p.Leu788ValfsTer13	Frameshift variant	0	0	0.02	.	Conflicting_interpretations_of_pathogenicity	3	0	3	0	0	0.0015456	0	3	0.0001695	17702	3	0	4.57e-05	0	0	0	0	0	0.000319	0	6.98e-06	0	0	0	0	1.55e-05	0	0	NA
LP	1B	ABCC2	chr10:g.99819134del	NM_000392.5:c.2485del	NP_000383.2:p.Asp829MetfsTer4	Frameshift variant	0	0	0.06	NF1	.	1	0	0	1	0	0	0.000621891	1	5.69e-05	17574	1	0	0	0	0	0	0	0	0	0	0	0	0	0	0	0	0	0	NA
LP	1B	ABCC2	chr10:g.99819177del	NM_000392.5:c.2528del	NP_000383.2:p.Gly843AspfsTer17	Frameshift variant	0	0	0.01	NF1	.	1	1	0	0	0.000181752	0	0	1	5.63e-05	17754	1	0	0	0	0	0	0	0	0	0	0	0	0	0	0	0	0	0	NA
LP	1B	ABCC2	chr10:g.99830373_99830376dup	NM_000392.5:c.2687_2690dup	NP_000383.2:p.Asp897GlufsTer19	Frameshift variant	0	0	0	NF1	.	2	1	0	1	0.000181752	0	0.000621891	2	0.0001125	17778	2	0	0	0	0	0	0	0	0	0	0	0	0	0	0	0	0	0	NA
LP	1B	ABCC2	chr10:g.99831707del	NM_000392.5:c.2980del	NP_000383.2:p.Ile994LeufsTer29	Frameshift variant	0	0	0.02	NF1	.	1	1	0	0	0.000181752	0	0	1	5.62e-05	17802	1	0	0	0	0	0	0	0	0	0	0	0	0	0	0	0	0	0	NA
LP	1B	ABCC2	chr10:g.99831739del	NM_000392.5:c.3012del	NP_000383.2:p.Ser1005ValfsTer18	Frameshift variant	0	0	0.05	NF1	.	1	0	1	0	0	0.000515198	0	1	5.65e-05	17692	1	0	9.14e-06	0	0	0	0	0	6.37e-05	0	0	0	0	0	0	0	0	0	NA
P/LP	1A_TwoPlus	ABCC2	chr10:g.99832069C>T	NM_000392.5:c.3196C>T	NP_000383.2:p.Arg1066Ter	Nonsense variant	0	0	0	.	Pathogenic/Likely_pathogenic	1	0	1	0	0	0.000515198	0	1	5.62e-05	17806	1	0	0.000384	0.00014	0.000234	0	0	0.000655	0.000127	0	0.000523	0.000167	0.0011	0	0	0.000712	0.000328	0	NA
P/LP	1A_TwoPlus	ABCC2	chr10:g.99832132G>A	NM_000392.5:c.3258+1G>A	.	Splice donor variant	0	0	0.99	.	Pathogenic/Likely_pathogenic	1	1	0	0	0.000181752	0	0	1	5.63e-05	17766	1	0	4.57e-05	0	0.000117	0	0	4.68e-05	6.37e-05	0	0.000168	4.76e-05	0.00132	0	0	3.1e-05	0	0	NA
LP	1B	ABCC2	chr10:g.99832133dup	NM_000392.5:c.3258+2dup	.	Splice donor variant	0	0	0.97	SS1	.	1	1	0	0	0.000181752	0	0	1	5.63e-05	17766	1	0	0	0	0	0	0	0	0	0	0	0	0	0	0	0	0	0	NA
P	1A_TwoPlus	ABCC2	chr10:g.99834520_99834521del	NM_000392.5:c.3399_3400del	NP_000383.2:p.Tyr1134CysfsTer43	Frameshift variant	0	0	0	.	Pathogenic	4	0	0	4	0	0	0.00248756	4	0.0002272	17608	4	0	0	0	0	0	0	0	0	0	0	0	0	0	0	0	0	0	NA
LP	1B	ABCC2	chr10:g.99836220_99836241del	NM_000392.5:c.3544_3565del	NP_000383.2:p.Phe1182GlyfsTer29	Frameshift variant	0	0	0	NF1	.	1	0	1	0	0	0.000515198	0	1	5.65e-05	17700	1	0	9.14e-06	0	0	0	0	0	6.37e-05	0	0	0	0	0	0	0	0	0	NA
LP	1B	ABCC2	chr10:g.99843882C>G	NM_000392.5:c.3825C>G	NP_000383.2:p.Tyr1275Ter	Nonsense variant	0	0	0	NF1	.	14	14	0	0	0.00254453	0	0	14	0.0007915	17688	14	0	9.14e-05	0	0	0	0.00111	0	0	0	2.79e-05	0	0	0	0.00128	0	0	0	NA
LP	1B	ABCC2	chr10:g.99844399_99844403dup	NM_000392.5:c.3921_3925dup	NP_000383.2:p.Tyr1309CysfsTer45	Frameshift variant	0	0	0	NF1	.	1	0	0	1	0	0	0.000621891	1	5.63e-05	17754	1	0	0	0	0	0	0	0	0	0	0	0	0	0	0	0	0	0	NA
LP	1B	ABCC2	chr10:g.99844406C>T	NM_000392.5:c.3928C>T	NP_000383.2:p.Arg1310Ter	Nonsense variant	0	0	0	NF1	.	4	2	0	2	0.000363504	0	0.00124378	4	0.0002258	17712	4	0	1.83e-05	0.00014	0	0	0.000111	0	0	0	4.19e-05	0.000143	0	0	0	0	0	0	NA
LP	1B	ABCC2	chr10:g.99845690G>T	NM_000392.5:c.4054G>T	NP_000383.2:p.Glu1352Ter	Nonsense variant	0	0	0.24	NF1	.	1	0	0	1	0	0	0.000621891	1	5.76e-05	17348	1	0	0	0	0	0	0	0	0	0	0	0	0	0	0	0	0	0	NA
LP	1B	ABCC2	chr10:g.99847072dup	NM_000392.5:c.4258dup	NP_000383.2:p.Ala1420GlyfsTer43	Frameshift variant	0	0	0	NF1	.	2	0	0	2	0	0	0.00124378	2	0.0001133	17660	2	0	9.14e-06	0	0	0	0.000111	0	0	0	0	0	0	0	0	0	0	0	NA
LP	1B	ABCC6	chr16:g.16150242C>T	NM_001171.5:c.4404-1G>A	.	Splice acceptor variant	0	0	0.92	SS1	.	4	4	0	0	0.000727008	0	0	4	0.0002256	17734	4	0	0	0	0	0	0	0	0	0	6.98e-06	0	0	0	0.000319	0	0	0	NA
P	1A_TwoPlus	ABCC6	chr16:g.16154974G>A	NM_001171.5:c.3940C>T	NP_001162.4:p.Arg1314Trp	Missense variant	0.909	0.547604	0.05	.	Pathogenic	4	3	0	1	0.000545256	0	0.000621891	4	0.0002277	17570	4	0	0.000213	0.0026	7.16e-05	0	0.000489	3.54e-05	7.97e-05	0	0.000677	0.00221	7.33e-05	0	0.00032	1.55e-05	0	0	NA
P	1A_TwoPlus	ABCC6	chr16:g.16155010C>T	NM_001171.5:c.3904G>A	NP_001162.4:p.Gly1302Arg	Missense variant	0.934	0.818538	0.05	.	Pathogenic	1	0	0	1	0	0	0.000621891	1	5.72e-05	17492	1	0	5.7e-05	0	0	0	0	0.000129	0	0	2.79e-05	2.38e-05	0	0	0	4.65e-05	0	0	NA
LP	1B	ABCC6	chr16:g.16157776del	NM_001171.5:c.3774del	NP_001162.4:p.Trp1259GlyfsTer14	Frameshift variant	0	0	0	NF1	.	1	0	0	1	0	0	0.000621891	1	5.75e-05	17386	1	0	0	0	0	0	0	0	0	0	0	0	0	0	0	0	0	0	NA
P	1A_TwoPlus	ABCC6	chr16:g.16163009G>A	NM_001171.5:c.3490C>T	NP_001162.4:p.Arg1164Ter	Nonsense variant	0	0	0.45	.	Pathogenic	3	3	0	0	0.000545256	0	0	3	0.0001701	17640	3	0	0.000128	0.00014	0.000175	0	0.000663	4.68e-05	0.000127	0	0.000119	4.76e-05	0.000146	0	0.000319	0.00017	0	0	NA
P	1A_TwoPlus	ABCC6	chr16:g.16163087G>A	NM_001171.5:c.3412C>T	NP_001162.4:p.Arg1138Trp	Missense variant	0.912	0.555732	0	.	Pathogenic	5	3	2	0	0.000545256	0.0010304	0	5	0.0002826	17692	5	0	3.66e-05	0.00014	0	0	0.000111	4.68e-05	0	0	3.49e-05	2.38e-05	0	0	0	4.65e-05	0	0	NA
LP	1B	ABCC6	chr16:g.16165841G>A	NM_001171.5:c.3088C>T	NP_001162.4:p.Arg1030Ter	Nonsense variant	0	0	0.36	NF1	Likely_pathogenic	1	0	0	1	0	0	0.000621891	1	5.68e-05	17612	1	0	1.83e-05	0	5.84e-05	0	0	0	0	0	3.49e-05	2.38e-05	0	0	0	3.1e-05	0.000656	0	NA
LP	1B	ABCC6	chr16:g.16177500del	NM_001171.5:c.2542del	NP_001162.4:p.Val848CysfsTer83	Frameshift variant	0	0	0.03	NF1	Likely_benign	39	38	1	0	0.00690658	0.000515198	0	39	0.002225	17530	39	0	0.000256	0	0	0	0.0031	0	0	0	6.98e-05	0	0	0	0.00288	0	0.000328	0	NA
P	1A_TwoPlus	ABCC6	chr16:g.16178919C>T	NM_001171.5:c.2294G>A	NP_001162.4:p.Arg765Gln	Missense variant	0.91	0.390076	0	.	Pathogenic	2	0	2	0	0	0.0010304	0	2	0.000114	17542	2	0	2.74e-05	0	0	0	0	2.34e-05	0.000127	0	5.58e-05	0	0.000146	0	0	9.29e-05	0	0	NA
LP	1B	ABCC6	chr16:g.16182931C>T	NM_001171.5:c.1944-1G>A	.	Splice acceptor variant	0	0	0.74	SS1	.	1	1	0	0	0.000181752	0	0	1	5.7e-05	17536	1	0	0	0	0	0	0	0	0	0	0	0	0	0	0	0	0	0	NA
LP	1B	ABCC6	chr16:g.16188935C>A	NM_001171.5:c.1675G>T	NP_001162.4:p.Glu559Ter	Nonsense variant	0	0	0.01	NF1	Pathogenic	1	0	1	0	0	0.000515198	0	1	5.73e-05	17462	1	0	0	0	0	0	0	0	0	0	0	0	0	0	0	0	0	0	NA
LP	1B	ABCC6	chr16:g.16190203_16190204del	NM_001171.5:c.1598_1599del	NP_001162.4:p.Ser533CysfsTer66	Frameshift variant	0	0	0.03	NF1	.	2	1	1	0	0.000181752	0.000515198	0	2	0.0001148	17428	2	0	0	0	0	0	0	0	0	0	0	0	0	0	0	0	0	0	NA
LP	1B	ABCC6	chr16:g.16214367del	NM_001171.5:c.557del	NP_001162.4:p.Leu186ArgfsTer46	Frameshift variant	0	0	0	NF1	.	3	3	0	0	0.000545256	0	0	3	0.0001748	17164	3	0	0	0	0	0	0	0	0	0	0	0	0	0	0	0	0	0	NA
LP	1B	ABCC6	chr16:g.16219636del	NM_001171.5:c.392del	NP_001162.4:p.Gln131ArgfsTer101	Frameshift variant	0	0	0.11	NF1	.	1	0	1	0	0	0.000515198	0	1	6.2e-05	16140	1	0	0	0	0	0	0	0	0	0	0	0	0	0	0	0	0	0	NA
LP	1B	ABCC6	chr16:g.16219891C>T	NM_001171.5:c.276G>A	NP_001162.4:p.Trp92Ter	Nonsense variant	0	0	0.02	NF1	.	1	1	0	0	0.000181752	0	0	1	5.95e-05	16812	1	0	0	0	0	0	0	0	0	0	0	0	0	0	0	0	0	0	NA
LP	1B	ABCC6	chr16:g.16219949T>G	NM_001171.5:c.220-2A>C	.	Splice acceptor variant	0	0	0.53	SS1	.	1	0	0	1	0	0	0.000621891	1	5.66e-05	17660	1	0	0	0	0	0	0	0	0	0	0	0	0	0	0	0	0	0	NA
LP	1B	ABCC8	chr11:g.17394265C>T	NM_000352.6:c.4545+1G>A	.	Splice donor variant	0	0	0.99	SS1	.	1	1	0	0	0.000181752	0	0	1	5.62e-05	17782	1	0	0	0	0	0	0	0	0	0	0	0	0	0	0	0	0	0	NA
P/LP	1A_TwoPlus	ABCC8	chr11:g.17394333C>T	NM_000352.6:c.4478G>A	NP_000343.2:p.Arg1493Gln	Missense variant	0.979	0.810767	0	.	Pathogenic/Likely_pathogenic	1	1	0	0	0.000181752	0	0	1	5.64e-05	17744	1	0	0	0	0	0	0	0	0	0	6.98e-06	0	0	0	0	1.55e-05	0	0	NA
P	1A_TwoPlus	ABCC8	chr11:g.17395610C>T	NM_000352.6:c.4307G>A	NP_000343.2:p.Arg1436Gln	Missense & splice region variant	0.976	0.787766	0.17	.	Pathogenic	1	1	0	0	0.000181752	0	0	1	5.69e-05	17576	1	0	0	0	0	0	0	0	0	0	2.09e-05	2.38e-05	0	0	0	3.1e-05	0	0	NA
LP	1B	ABCC8	chr11:g.17410557dup	NM_000352.6:c.2654dup	NP_000343.2:p.Leu885PhefsTer36	Frameshift variant	0	0	0.12	NF1	.	1	0	0	1	0	0	0.000621891	1	5.69e-05	17590	1	0	0	0	0	0	0	0	0	0	0	0	0	0	0	0	0	0	NA
P/LP	1A_TwoPlus	ABCC8	chr11:g.17412716G>A	NM_000352.6:c.2506C>T	NP_000343.2:p.Arg836Ter	Nonsense variant	0	0	0	.	Pathogenic/Likely_pathogenic	1	1	0	0	0.000181752	0	0	1	5.71e-05	17526	1	0	6.52e-05	0	0.000295	0	0.000112	2.39e-05	0	0	2.1e-05	0	0.000147	0	0.000319	0	0	0	NA
LP	1B	ABCC8	chr11:g.17427919C>T	NM_000352.6:c.2064G>A	NP_000343.2:p.Trp688Ter	Nonsense variant	0	0	0.16	NF1	.	1	1	0	0	0.000181752	0	0	1	5.65e-05	17702	1	0	0	0	0	0	0	0	0	0	0	0	0	0	0	0	0	0	NA
P/LP	1A_TwoPlus	ABCC8	chr11:g.17427963C>T	NM_000352.6:c.2041-21G>A	.	Intron variant	0	0	1	.	Pathogenic/Likely_pathogenic	1	0	1	0	0	0.000515198	0	1	5.66e-05	17664	1	0	3.75e-05	0	0	0	0	4.81e-05	0.000131	0	3.49e-05	2.38e-05	0	0	0	6.19e-05	0	0	NA
LP	1B	ABCC8	chr11:g.17430812A>G	NM_000352.6:c.1817+2T>C	.	Splice donor variant	0	0	0.88	SS1	.	1	1	0	0	0.000181752	0	0	1	5.74e-05	17422	1	0	0	0	0	0	0	0	0	0	0	0	0	0	0	0	0	0	NA
LP	1B	ABCC8	chr11:g.17442719C>T	NM_000352.6:c.1630+1G>A	.	Splice donor variant	0	0	0.97	SS1	.	1	0	1	0	0	0.000515198	0	1	5.68e-05	17598	1	0	9.14e-06	0	0	0	0	0	0	0	0	0	0	0	0	0	0	0	NA
P/LP	1A_TwoPlus	ABCC8	chr11:g.17442774G>A	NM_000352.6:c.1576C>T	NP_000343.2:p.Arg526Cys	Missense variant	0.814	0.708749	0	.	Pathogenic/Likely_pathogenic	1	1	0	0	0.000181752	0	0	1	5.67e-05	17630	1	0	9.14e-06	0	0	0	0	2.34e-05	0	0	1.4e-05	2.38e-05	0	0	0	1.55e-05	0	0	NA
LP	1B	ABCC8	chr11:g.17453135_17453136del	NM_000352.6:c.1159_1160del	NP_000343.2:p.Leu387GlufsTer11	Frameshift variant	0	0	0.04	NF1	.	1	1	0	0	0.000181752	0	0	1	5.63e-05	17774	1	0	0	0	0	0	0	0	0	0	0	0	0	0	0	0	0	0	NA
LP	1B	ABCC8	chr11:g.17453227G>T	NM_000352.6:c.1068C>A	NP_000343.2:p.Tyr356Ter	Nonsense variant	0	0	0	NF1	.	1	1	0	0	0.000181752	0	0	1	5.63e-05	17778	1	0	0	0	0	0	0	0	0	0	0	0	0	0	0	0	0	0	NA
LP	1B	ABCD3	chr1:g.94483240G>A	NM_002858.4:c.897+1G>A	.	Splice donor variant	0	0	0.93	SS1	.	1	0	1	0	0	0.000515198	0	1	5.65e-05	17714	1	0	0	0	0	0	0	0	0	0	0	0	0	0	0	0	0	0	NA
LP	1B	ABCD3	chr1:g.94499522C>T	NM_002858.4:c.1648C>T	NP_002849.1:p.Gln550Ter	Nonsense variant	0	0	0.1	NF1	.	1	1	0	0	0.000181752	0	0	1	5.61e-05	17812	1	0	0	0	0	0	0	0	0	0	0	0	0	0	0	0	0	0	NA
P	1A_TwoPlus	ABCG5	chr2:g.43822924G>A	NM_022436.3:c.1336C>T	NP_071881.1:p.Arg446Ter	Nonsense variant	0	0	0.1	.	Pathogenic	21	18	3	0	0.00327154	0.0015456	0	21	0.001199	17518	21	0	0.00022	0.00014	0.000175	0	0.000885	0.000117	0.000447	0	0.000112	0.000119	0	0	0.00192	6.2e-05	0.00033	0	NA
LP	1B	ABCG8	chr2:g.43851583G>C	NM_022437.3:c.323-1G>C	.	Splice acceptor variant	0	0	0.98	SS1	.	1	1	0	0	0.000181752	0	0	1	5.61e-05	17842	1	0	0	0	0	0	0	0	0	0	0	0	0	0	0	0	0	0	NA
LP	1B	ABCG8	chr2:g.43851647C>A	NM_022437.3:c.386C>A	NP_071882.1:p.Ser129Ter	Nonsense variant	0	0	0.07	NF1	.	1	0	1	0	0	0.000515198	0	1	5.63e-05	17776	1	0	1.83e-05	0	0	0	0	0	0.000127	0	0	0	0	0	0	0	0	0	NA
P	1A_TwoPlus	ABCG8	chr2:g.43873809C>T	NM_022437.3:c.1234C>T	NP_071882.1:p.Arg412Ter	Nonsense variant	0	0	0.01	.	Pathogenic	3	1	0	2	0.000181752	0	0.00124378	3	0.0001696	17690	3	0	8.23e-05	0.000279	0.000175	0	0	9.35e-05	0	0	0.000126	0.000214	0.000146	0	0	9.29e-05	0	0	NA
LP	1B	ABCG8	chr2:g.43875311del	NM_022437.3:c.1654del	NP_071882.1:p.Leu552CysfsTer26	Frameshift variant	0	0	0.1	NF1	.	1	0	1	0	0	0.000515198	0	1	5.65e-05	17694	1	0	0	0	0	0	0	0	0	0	0	0	0	0	0	0	0	0	NA
P/LP	1A_TwoPlus	ABCG8	chr2:g.43875377G>A	NM_022437.3:c.1720G>A	NP_071882.1:p.Gly574Arg	Missense variant	0.487	0.530028	0.03	.	Pathogenic/Likely_pathogenic	1	0	0	1	0	0	0.000621891	1	5.63e-05	17762	1	0	5.49e-05	0	5.85e-05	0	0	9.35e-05	6.37e-05	0	0.000216	2.38e-05	0	0	0	9.29e-05	0	0	NA
LP	1B	ABL1	chr9:g.130878561C>T	NM_005157.6:c.1417C>T	NP_005148.2:p.Arg473Ter	Nonsense variant	0	0	0.92	NF1	.	1	1	0	0	0.000181752	0	0	1	5.69e-05	17568	1	0	0	0	0	0	0	0	0	0	0	0	0	0	0	0	0	0	NA
LP	1B	ACACA	chr17:g.37161960G>A	NM_198834.3:c.5170C>T	NP_942131.1:p.Arg1724Ter	Nonsense variant	0	0	0.02	NF1	.	1	0	1	0	0	0.000515198	0	1	5.65e-05	17696	1	0	0	0	0	0	0	0	0	0	0	0	0	0	0	0	0	0	NA
LP	1B	ACACA	chr17:g.37252003A>G	NM_198834.3:c.2081+2T>C	.	Splice donor variant	0	0	0.97	SS1	.	1	1	0	0	0.000181752	0	0	1	5.7e-05	17558	1	0	0	0	0	0	0	0	0	0	0	0	0	0	0	0	0	0	NA
LP	1B	ACAD8	chr11:g.134257196_134257197del	NM_014384.3:c.319_320del	NP_055199.1:p.Val107HisfsTer3	Frameshift variant	0	0	0.02	NF1	.	1	0	1	0	0	0.000515198	0	1	5.66e-05	17670	1	0	9.14e-06	0	0	0	0	0	6.37e-05	0	0	0	0	0	0	0	0	0	NA
LP	1B	ACAD8	chr11:g.134258547del	NM_014384.3:c.413del	NP_055199.1:p.Asn138MetfsTer36	Frameshift variant	0	0	0	NF1	.	2	2	0	0	0.000363504	0	0	2	0.0001142	17518	2	0	1.83e-05	0	0	0	0.000111	0	0	0	0	0	0	0	0	0	0	0	NA
LP	1B	ACAD8	chr11:g.134259606A>G	NM_014384.3:c.568-2A>G	.	Splice acceptor variant	0	0	0.99	SS1	.	1	0	1	0	0	0.000515198	0	1	5.65e-05	17716	1	0	9.14e-06	0	0	0	0	0	6.37e-05	0	0	0	0	0	0	0	0	0	NA
LP	1B	ACAD8	chr11:g.134259656C>T	NM_014384.3:c.616C>T	NP_055199.1:p.Arg206Ter	Nonsense variant	0	0	0.03	NF1	.	1	0	1	0	0	0.000515198	0	1	5.65e-05	17696	1	0	0	0	0	0	0	0	0	0	2.79e-05	4.76e-05	7.33e-05	0	0	1.55e-05	0	0	NA
P	1A_TwoPlus	ACAD9	chr3:g.128906208G>A	NM_014049.5:c.1237G>A	NP_054768.2:p.Glu413Lys	Missense variant	0.953	0.580047	0	.	Pathogenic	1	1	0	0	0.000181752	0	0	1	5.67e-05	17652	1	0	2.74e-05	0.00014	0	0	0	4.68e-05	0	0	0	0	0	0	0	0	0	0	NA
LP	1A_Conflicting	ACADM	chr1:g.75732659A>G	NM_000016.6:c.134A>G	NP_000007.1:p.Gln45Arg	Missense variant	0.959	0.663868	0.01	.	Conflicting_interpretations_of_pathogenicity	1	1	0	0	0.000181752	0	0	1	5.6e-05	17856	1	0	9.14e-06	0	0	0	0	2.34e-05	0	0	0	0	0	0	0	0	0	0	NA
P	1A_TwoPlus	ACADM	chr1:g.75732682C>T	NM_000016.6:c.157C>T	NP_000007.1:p.Arg53Cys	Missense variant	0.918	0.600446	0.01	.	Pathogenic	3	1	2	0	0.000181752	0.0010304	0	3	0.0001682	17836	3	0	4.57e-05	0	0	0	0	2.34e-05	0.000255	0	2.09e-05	2.38e-05	0	0	0	3.1e-05	0	0	NA
LP	1A_Conflicting	ACADM	chr1:g.75732683G>A	NM_000016.6:c.158G>A	NP_000007.1:p.Arg53His	Missense variant	0.791	0.535572	0.01	.	Conflicting_interpretations_of_pathogenicity	1	1	0	0	0.000181752	0	0	1	5.6e-05	17844	1	0	2.74e-05	0	5.84e-05	0	0	0	0.000127	0	0	0	0	0	0	0	0	0	NA
LP	1A_Conflicting	ACADM	chr1:g.75733629del	NM_000016.6:c.387+1del	.	Frameshift variant	0	0	0.11	.	Conflicting_interpretations_of_pathogenicity	1	1	0	0	0.000181752	0	0	1	5.65e-05	17694	1	0	3.66e-05	0	0	0	0.000111	7.01e-05	0	0	0	0	0	0	0	0	0	0	NA
P	1A_TwoPlus	ACADM	chr1:g.75734852_75734855del	NM_000016.6:c.449_452del	NP_000007.1:p.Thr150ArgfsTer4	Frameshift variant	0	0	0.22	.	Pathogenic	2	2	0	0	0.000363504	0	0	2	0.0001126	17764	2	0	1.83e-05	0	0	0	0.000221	0	0	0	1.4e-05	2.38e-05	0	0	0.000319	0	0	0	NA
LP	1A_Conflicting	ACADM	chr1:g.75740091A>G	NM_000016.6:c.580A>G	NP_000007.1:p.Asn194Asp	Missense variant	0.947	0.696559	0	.	Conflicting_interpretations_of_pathogenicity	1	1	0	0	0.000181752	0	0	1	5.61e-05	17840	1	0	9.14e-06	0	5.85e-05	0	0	0	0	0	0	0	0	0	0	0	0	0	NA
P/LP	1A_TwoPlus	ACADM	chr1:g.75745822C>T	NM_000016.6:c.616C>T	NP_000007.1:p.Arg206Cys	Missense variant	0.948	0.618862	0.36	.	Pathogenic/Likely_pathogenic	2	0	2	0	0	0.0010304	0	2	0.000113	17706	2	0	2.74e-05	0	5.84e-05	0	0	0	0.000127	0	1.4e-05	0	0	0	0	3.1e-05	0	0	NA
P/LP	1A_TwoPlus	ACADM	chr1:g.75745823G>A	NM_000016.6:c.617G>A	NP_000007.1:p.Arg206His	Missense variant	0.912	0.558297	0.07	.	Pathogenic/Likely_pathogenic	2	2	0	0	0.000363504	0	0	2	0.0001132	17672	2	0	1.83e-05	0	0	0	0.000221	0	0	0	1.4e-05	2.38e-05	0	0	0	0	0	0	NA
LP	1B	ACADM	chr1:g.75745900C>T	NM_000016.6:c.694C>T	NP_000007.1:p.Gln232Ter	Nonsense variant	0	0	0.1	NF1	.	1	1	0	0	0.000181752	0	0	1	5.64e-05	17722	1	0	0	0	0	0	0	0	0	0	0	0	0	0	0	0	0	0	NA
P/LP	1A_TwoPlus	ACADM	chr1:g.75749509G>A	NM_000016.6:c.799G>A	NP_000007.1:p.Gly267Arg	Missense variant	0.983	0.676033	0	.	Pathogenic/Likely_pathogenic	3	0	3	0	0	0.0015456	0	3	0.00017	17648	3	0	0.000137	0	0.000234	0	0	0.00014	0.000319	0	0.000133	2.38e-05	0	0	0	0.000248	0.000329	0	NA
LP	1A_Conflicting	ACADM	chr1:g.75750529G>A	NM_000016.6:c.928G>A	NP_000007.1:p.Gly310Arg	Missense variant	0.968	0.631819	0.01	.	Conflicting_interpretations_of_pathogenicity	3	0	3	0	0	0.0015456	0	3	0.000168	17852	3	0	2.76e-05	0.000141	5.87e-05	0	0	2.35e-05	0	0	2.79e-05	2.38e-05	7.33e-05	0	0	3.1e-05	0	0	NA
P/LP	1A_TwoPlus	ACADM	chr1:g.75761116T>G	NM_000016.6:c.946-6T>G	.	Intron & splice region variant	0	0	0.66	.	Pathogenic/Likely_pathogenic	1	0	1	0	0	0.000515198	0	1	5.61e-05	17816	1	0	8.25e-05	0	0	0	0	0	0.000574	0	1.4e-05	0	0	0	0	0	0.000656	0	NA
P/LP	1A_TwoPlus	ACADM	chr1:g.75761160del	NM_000016.6:c.984del	NP_000007.1:p.Met328IlefsTer5	Frameshift variant	0	0	0.01	.	Pathogenic/Likely_pathogenic	4	0	4	0	0	0.00206079	0	4	0.000224	17858	4	0	1.83e-05	0	0	0	0	0	0.000127	0	0	0	0	0	0	0	0	0	NA
LP	1A_Conflicting	ACADM	chr1:g.75761161A>G	NM_000016.6:c.985A>G	NP_000007.1:p.Lys329Glu	Missense variant	0.695	0.622487	0.01	.	Conflicting_interpretations_of_pathogenicity	1	1	0	0	0.000181752	0	0	1	5.6e-05	17872	1	0	0.0031	0.00181	0.00117	0.00172	0	0.00631	0.000383	1	0.00356	0.00121	0.00249	0.0012	0	0.00622	0.000328	0	NA
P/LP	1A_TwoPlus	ACADM	chr1:g.75762718_75762719del	NM_000016.6:c.1221_1222del	NP_000007.1:p.Arg408ThrfsTer6	Frameshift variant	0	0	0.01	.	Pathogenic/Likely_pathogenic	1	0	0	1	0	0	0.000621891	1	5.63e-05	17748	1	0	0	0	0	0	0	0	0	0	1.4e-05	4.77e-05	0	0	0	0	0	0	NA
P/LP	1A_TwoPlus	ACADS	chr12:g.120727143C>T	NM_000017.4:c.164C>T	NP_000008.1:p.Pro55Leu	Missense variant	0.96	0.623541	0.01	.	Pathogenic/Likely_pathogenic	1	1	0	0	0.000181752	0	0	1	5.71e-05	17510	1	0	2.74e-05	0	0	0	0.000332	0	0	0	6.98e-06	0	0	0	0.00032	0	0	0	NA
LP	1A_Conflicting	ACADS	chr12:g.120737094C>T	NM_000017.4:c.319C>T	NP_000008.1:p.Arg107Cys	Missense variant	0.944	0.781895	0	.	Conflicting_interpretations_of_pathogenicity	2	0	2	0	0	0.0010304	0	2	0.0001134	17634	2	0	0.00056	0	6.36e-05	0.021	0	0.000225	7.22e-05	1	0.000537	2.38e-05	0	0.0184	0	0.000201	0	2	NA
P/LP	1A_TwoPlus	ACADS	chr12:g.120739141A>G	NM_000017.4:c.1031A>G	NP_000008.1:p.Glu344Gly	Missense & splice region variant	0.971	0.503265	0.13	.	Pathogenic/Likely_pathogenic	6	6	0	0	0.00109051	0	0	6	0.0003455	17364	6	0	0.000101	0	0	0	0.00122	0	0	0	1.4e-05	0	0	0	0.000639	0	0	0	NA
P/LP	1A_TwoPlus	ACADS	chr12:g.120739356C>T	NM_000017.4:c.1147C>T	NP_000008.1:p.Arg383Cys	Missense variant	0.952	0.879216	0	.	Pathogenic/Likely_pathogenic	4	0	4	0	0	0.00206079	0	4	0.0002279	17548	4	0	7.35e-05	0.000141	0	0	0.000112	9.39e-05	6.39e-05	0	7.68e-05	7.13e-05	0	0	0	0.000108	0	0	NA
P	1A_TwoPlus	ACADSB	chr10:g.123037850A>G	NM_001609.4:c.303+3A>G	.	Intron & splice region variant	0	0	0.34	.	Pathogenic	1	0	1	0	0	0.000515198	0	1	5.64e-05	17744	1	0	9.14e-06	0	0	0	0	0	6.38e-05	0	6.98e-06	2.38e-05	0	0	0	0	0	0	NA
LP	1A_Conflicting	ACADSB	chr10:g.123040605C>T	NM_001609.4:c.443C>T	NP_001600.1:p.Thr148Ile	Missense variant	0.58	0.24251	0	.	Conflicting_interpretations_of_pathogenicity	4	0	4	0	0	0.00206079	0	4	0.0002254	17750	4	0	0.000905	0.000279	0.000292	0.000431	0	0.000865	0.00306	0	0.000663	0.000143	0.00022	0.0012	0	0.00102	0.00362	0	NA
P	1A_TwoPlus	ACADSB	chr10:g.123041351dup	NM_001609.4:c.653dup	NP_001600.1:p.Val219GlyfsTer12	Frameshift variant	0	0	0	.	Pathogenic	1	1	0	0	0.000181752	0	0	1	5.66e-05	17684	1	0	9.14e-06	0	0	0	0.000111	0	0	0	0	0	0	0	0	0	0	0	NA
P/LP	1A_TwoPlus	ACADVL	chr17:g.7220786_7220787del	NM_000018.4:c.298_299del	NP_000009.1:p.Gln100ValfsTer3	Frameshift variant	0	0	0	.	Pathogenic/Likely_pathogenic	1	1	0	0	0.000181752	0	0	1	5.67e-05	17630	1	0	0	0	0	0	0	0	0	0	0	0	0	0	0	0	0	0	NA
P/LP	1A_TwoPlus	ACADVL	chr17:g.7221580G>A	NM_000018.4:c.520G>A	NP_000009.1:p.Val174Met	Missense variant	0.748	0.486728	0.01	.	Pathogenic/Likely_pathogenic	1	0	1	0	0	0.000515198	0	1	5.72e-05	17488	1	0	4.57e-05	0.00014	0	0	0	9.35e-05	0	0	9.08e-05	0.000143	0	0	0	9.29e-05	0.000328	0	NA
P/LP	1A_TwoPlus	ACADVL	chr17:g.7221973_7221976del	NM_000018.4:c.644_647del	NP_000009.1:p.Cys215Ter	Frameshift variant	0	0	0.03	.	Pathogenic/Likely_pathogenic	1	0	1	0	0	0.000515198	0	1	5.73e-05	17448	1	0	0	0	0	0	0	0	0	0	1.4e-05	2.38e-05	7.33e-05	0	0	0	0	0	NA
LP	1A_Conflicting	ACADVL	chr17:g.7222257_7222259del	NM_000018.4:c.833_835del	NP_000009.1:p.Lys278del	Inframe deletion	0	0	0.01	.	Conflicting_interpretations_of_pathogenicity	1	0	1	0	0	0.000515198	0	1	5.71e-05	17506	1	0	9.14e-06	0	0	0	0	0	6.37e-05	0	7.68e-05	0.000167	0	0	0	4.65e-05	0.000329	0	NA
P/LP	1A_TwoPlus	ACADVL	chr17:g.7222289G>A	NM_000018.4:c.865G>A	NP_000009.1:p.Gly289Arg	Missense variant	0.824	0.636558	0.04	.	Pathogenic/Likely_pathogenic	1	0	1	0	0	0.000515198	0	1	5.73e-05	17444	1	0	9.14e-05	0	0	0	0	0.00021	6.37e-05	0	0.000133	2.38e-05	7.32e-05	0	0.000319	0.000232	0	0	NA
LP	1A_Conflicting	ACADVL	chr17:g.7223208C>T	NM_000018.4:c.1153C>T	NP_000009.1:p.Arg385Trp	Missense variant	0.909	0.445648	0.08	.	Conflicting_interpretations_of_pathogenicity	4	3	1	0	0.000545256	0.000515198	0	4	0.0002291	17462	4	0	5.48e-05	0	0.000292	0	0	2.34e-05	0	0	4.19e-05	9.51e-05	0	0	0	3.1e-05	0	0	NA
P/LP	1A_TwoPlus	ACADVL	chr17:g.7223707G>A	NM_000018.4:c.1246G>A	NP_000009.1:p.Ala416Thr	Missense variant	0.936	0.593945	0.03	.	Pathogenic/Likely_pathogenic	1	0	0	1	0	0	0.000621891	1	5.73e-05	17464	1	0	9.14e-06	0	0	0	0	2.34e-05	0	0	0	0	0	0	0	0	0	0	NA
LP	1A_Conflicting	ACADVL	chr17:g.7223859G>A	NM_000018.4:c.1316G>A	NP_000009.1:p.Gly439Asp	Missense variant	0.964	0.763845	0.36	.	Conflicting_interpretations_of_pathogenicity	1	1	0	0	0.000181752	0	0	1	5.74e-05	17420	1	0	1.83e-05	0	0	0	0.000111	2.34e-05	0	0	1.4e-05	2.38e-05	0	0	0	1.55e-05	0	0	NA
P/LP	1A_TwoPlus	ACADVL	chr17:g.7223984G>A	NM_000018.4:c.1349G>A	NP_000009.1:p.Arg450His	Missense variant	0.92	0.657068	0	.	Pathogenic/Likely_pathogenic	3	3	0	0	0.000545256	0	0	3	0.0001725	17394	3	0	2.74e-05	0	0	0	0.000221	2.34e-05	0	0	1.4e-05	0	0	0	0.000639	0	0	0	NA
P/LP	1A_TwoPlus	ACADVL	chr17:g.7224040C>T	NM_000018.4:c.1405C>T	NP_000009.1:p.Arg469Trp	Missense variant	0.947	0.793446	0.01	.	Pathogenic/Likely_pathogenic	1	1	0	0	0.000181752	0	0	1	5.73e-05	17456	1	0	1.83e-05	0	0	0	0.000111	2.34e-05	0	0	6.98e-06	0	0	0	0	1.55e-05	0	0	NA
LP	1B	ACADVL	chr17:g.7224394G>T	NM_000018.4:c.1605+1G>T	.	Splice donor variant	0	0	1	SS1	.	1	1	0	0	0.000181752	0	0	1	5.74e-05	17438	1	0	0	0	0	0	0	0	0	0	0	0	0	0	0	0	0	0	NA
LP	1B	ACADVL	chr17:g.7224504_7224519del	NM_000018.4:c.1630_1645del	NP_000009.1:p.Ala544ProfsTer3	Frameshift variant	0	0	0	NF1	Pathogenic	1	0	1	0	0	0.000515198	0	1	5.76e-05	17364	1	0	9.17e-06	0	0	0	0	0	6.37e-05	0	0	0	0	0	0	0	0	0	NA
P	1A_TwoPlus	ACADVL	chr17:g.7224972C>T	NM_000018.4:c.1843C>T	NP_000009.1:p.Arg615Ter	Nonsense variant	0	0	0.02	.	Pathogenic	1	1	0	0	0.000181752	0	0	1	5.72e-05	17482	1	0	0	0	0	0	0	0	0	0	0	0	0	0	0	0	0	0	NA
LP	1B	ACAN	chr15:g.88858545del	NM_001369268.1:c.5960del	NP_001356197.1:p.Leu1987ArgfsTer5	Frameshift variant	0	0	0	NF1	.	1	1	0	0	0.000181752	0	0	1	5.71e-05	17522	1	0	0	0	0	0	0	0	0	0	0	0	0	0	0	0	0	0	NA
LP	1B	ACAT1	chr11:g.108140092A>T	NM_000019.4:c.607A>T	NP_000010.1:p.Lys203Ter	Nonsense variant	0	0	0.06	NF1	.	1	1	0	0	0.000181752	0	0	1	5.57e-05	17942	1	0	0	0	0	0	0	0	0	0	0	0	0	0	0	0	0	0	NA
LP	1B	ACAT1	chr11:g.108140127T>G	NM_000019.4:c.642T>G	NP_000010.1:p.Tyr214Ter	Nonsense variant	0	0	0.01	NF1	Pathogenic	1	0	1	0	0	0.000515198	0	1	5.6e-05	17868	1	0	9.14e-06	0	0	0	0	0	6.37e-05	0	0	0	0	0	0	0	0	0	NA
LP	1B	ACAT1	chr11:g.108142439_108142440insTTTTTTTT	NM_000019.4:c.829_830insTTTTTTTT	NP_000010.1:p.Thr277IlefsTer5	Frameshift variant	0	0	0	NF1	.	1	1	0	0	0.000181752	0	0	1	5.63e-05	17760	1	0	0	0	0	0	0	0	0	0	0	0	0	0	0	0	0	0	NA
P	1A_TwoPlus	ACAT1	chr11:g.108146201G>C	NM_000019.4:c.1006-1G>C	.	Splice acceptor variant	0	0	0.97	.	Pathogenic	1	1	0	0	0.000181752	0	0	1	5.64e-05	17738	1	0	0	0	0	0	0	0	0	0	0	0	0	0	0	0	0	0	NA
P	1A_TwoPlus	ACAT1	chr11:g.108146320A>G	NM_000019.4:c.1124A>G	NP_000010.1:p.Asn375Ser	Missense variant	0.891	0.553241	0.93	.	Pathogenic	1	0	1	0	0	0.000515198	0	1	5.6e-05	17856	1	0	4.57e-05	0.00014	0.000175	0	0	2.34e-05	0	0	2.09e-05	0	0	0	0	4.65e-05	0	0	NA
LP	1A_TwoPlus	ACAT1	chr11:g.108146356T>C	NM_000019.4:c.1160T>C	NP_000010.1:p.Ile387Thr	Missense variant	0.95	0.593422	0.06	.	Likely_pathogenic	2	2	0	0	0.000363504	0	0	2	0.0001126	17768	2	0	2.74e-05	0	0	0	0.000111	4.68e-05	0	0	6.98e-06	0	0	0	0.000319	0	0	0	NA
LP	1B	ACOX1	chr17:g.75949879A>C	NM_004035.7:c.1317T>G	NP_004026.2:p.Tyr439Ter	Nonsense variant	0	0	0.01	NF1	.	1	1	0	0	0.000181752	0	0	1	5.68e-05	17594	1	0	0	0	0	0	0	0	0	0	0	0	0	0	0	0	0	0	NA
LP	1B	ACP5	chr19:g.11576510_11576511del	NM_001611.5:c.470_471del	NP_001602.1:p.Thr157SerfsTer9	Frameshift variant	0	0	0.14	NF1	.	1	0	0	1	0	0	0.000621891	1	5.72e-05	17486	1	0	0	0	0	0	0	0	0	0	0	0	0	0	0	0	0	0	NA
LP	1B	ACSF3	chr16:g.89102754C>T	NM_001243279.3:c.817C>T	NP_001230208.1:p.Gln273Ter	Nonsense variant	0	0	0	NF1	.	1	0	1	0	0	0.000515198	0	1	5.69e-05	17564	1	0	0	0	0	0	0	0	0	0	6.98e-06	0	0	0	0	1.55e-05	0	0	NA
LP	1B	ACSF3	chr16:g.89112135del	NM_001243279.3:c.866del	NP_001230208.1:p.Val289AlafsTer12	Frameshift variant	0	0	0.02	NF1	.	2	2	0	0	0.000363504	0	0	2	0.0003691	5418	2	0	9.84e-06	0	0	0	0.000128	0	0	0	0	0	0	0	0	0	0	0	NA
LP	1B	ACSF3	chr16:g.89112160C>A	NM_001243279.3:c.891C>A	NP_001230208.1:p.Tyr297Ter	Nonsense variant	0	0	0.01	NF1	Pathogenic	1	1	0	0	0.000181752	0	0	1	7.32e-05	13658	1	0	0	0	0	0	0	0	0	0	0	0	0	0	0	0	0	0	NA
LP	1A_Conflicting	ACSF3	chr16:g.89114436G>A	NM_001243279.3:c.1075G>A	NP_001230208.1:p.Glu359Lys	Missense variant	0.936	0.773012	0	.	Conflicting_interpretations_of_pathogenicity	1	0	1	0	0	0.000515198	0	1	5.68e-05	17592	1	0	0.000808	0.000419	0.00117	0	0	0.00138	0.000127	0	0.000705	0.000285	0.000439	0	0	0.00116	0.000329	1	NA
LP	1B	ACSF3	chr16:g.89133196C>T	NM_001243279.3:c.1300C>T	NP_001230208.1:p.Arg434Ter	Nonsense variant	0	0	0.01	NF1	Pathogenic	1	0	1	0	0	0.000515198	0	1	5.77e-05	17334	1	0	9.14e-06	0	0	0	0	0	6.37e-05	0	6.98e-06	0	0	0	0	0	0	0	NA
LP	1B	ACSF3	chr16:g.89146003C>T	NM_001243279.3:c.1567C>T	NP_001230208.1:p.Arg523Ter	Nonsense variant	0	0	0.06	NF4	Pathogenic	1	1	0	0	0.000181752	0	0	1	6.54e-05	15300	1	0	9.14e-06	0	0	0	0.000111	0	0	0	1.42e-05	0	0	0	0	3.12e-05	0	0	NA
LP	1B	ACSF3	chr16:g.89146039G>T	NM_001243279.3:c.1603G>T	NP_001230208.1:p.Glu535Ter	Nonsense variant	0	0	0.01	NF4	.	1	1	0	0	0.000181752	0	0	1	5.77e-05	17340	1	0	0	0	0	0	0	0	0	0	0	0	0	0	0	0	0	0	NA
P/LP	1A_TwoPlus	ACSF3	chr16:g.89146044G>A	NM_001243279.3:c.1608G>A	NP_001230208.1:p.Trp536Ter	Nonsense variant	0	0	0.22	.	Pathogenic/Likely_pathogenic	1	1	0	0	0.000181752	0	0	1	5.78e-05	17300	1	0	2.75e-05	0	0	0.0013	0	0	0	0	2.1e-05	0	0	0.000905	0	0	0	0	NA
LP	1B	ACSF3	chr16:g.89154158del	NM_001243279.3:c.1682del	NP_001230208.1:p.Met561ArgfsTer111	Frameshift variant	0	0	0	NF6	.	1	0	1	0	0	0.000515198	0	1	5.81e-05	17216	1	0	0	0	0	0	0	0	0	0	0	0	0	0	0	0	0	0	NA
LP	1B	ACTC1	chr15:g.34792224_34792230del	NM_005159.5:c.670_676del	NP_005150.1:p.Asp224ArgfsTer60	Frameshift variant	0	0	0	NF1	.	1	0	0	1	0	0	0.000621891	1	5.64e-05	17732	1	0	0	0	0	0	0	0	0	0	0	0	0	0	0	0	0	0	NA
LP	1B	ACTC1	chr15:g.34792233del	NM_005159.5:c.667del	NP_005150.1:p.Leu223TrpfsTer63	Frameshift variant	0	0	0	NF1	.	1	0	1	0	0	0.000515198	0	1	5.66e-05	17674	1	0	0	0	0	0	0	0	0	0	0	0	0	0	0	0	0	0	NA
LP	1B	ACTL6B	chr7:g.100655545del	NM_016188.5:c.149del	NP_057272.1:p.Gly50AlafsTer40	Frameshift variant	0	0	0.01	NF1	.	2	1	0	1	0.000181752	0	0.000621891	2	0.0001142	17516	2	0	0	0	0	0	0	0	0	0	0	0	0	0	0	0	0	0	NA
LP	1B	ACTN4	chr19:g.38724284dup	NM_004924.6:c.1820dup	NP_004915.2:p.Ser608GlnfsTer71	Frameshift variant	0	0	0.01	NF1	.	1	0	1	0	0	0.000515198	0	1	5.77e-05	17326	1	0	0	0	0	0	0	0	0	0	0	0	0	0	0	0	0	0	NA
LP	1B	ACVR2B	chr3:g.38478213del	NM_001106.4:c.443del	NP_001097.2:p.Gly148AlafsTer40	Frameshift variant	0	0	0.01	NF1	.	1	0	0	1	0	0	0.000621891	1	5.7e-05	17558	1	0	0	0	0	0	0	0	0	0	0	0	0	0	0	0	0	0	NA
LP	1B	ACVRL1	chr12:g.51912471del	NM_000020.3:c.-4del	.	Splice acceptor variant	0	0	1	SS1	.	1	0	0	1	0	0	0.000621891	1	5.66e-05	17656	1	0	0	0	0	0	0	0	0	0	0	0	0	0	0	0	0	0	NA
P/LP	1A_TwoPlus	ADA	chr20:g.44620391G>A	NM_000022.4:c.986C>T	NP_000013.2:p.Ala329Val	Missense variant	0.925	0.425335	0.02	.	Pathogenic/Likely_pathogenic	1	1	0	0	0.000181752	0	0	1	5.66e-05	17662	1	0	2.74e-05	0.000419	0	0	0	0	0	0	0.000202	0.000666	0	0	0.000319	0	0	0	NA
P	1A_Conflicting	ADA	chr20:g.44622588C>T	NM_000022.4:c.845G>A	NP_000013.2:p.Arg282Gln	Missense & splice region variant	0.573	0.285165	0.63	.	Conflicting_interpretations_of_pathogenicity	1	0	0	1	0	0	0.000621891	1	5.63e-05	17748	1	0	9.14e-06	0	0	0	0	2.34e-05	0	0	6.98e-06	0	0	0	0	1.55e-05	0	0	NA
P/LP	1A_TwoPlus	ADA	chr20:g.44623053C>T	NM_000022.4:c.632G>A	NP_000013.2:p.Arg211His	Missense variant	0.955	0.506348	0.03	.	Pathogenic/Likely_pathogenic	2	2	0	0	0.000363504	0	0	2	0.0001146	17458	2	0	9.14e-05	0	0.000292	0	0.000111	4.68e-05	0	0	9.77e-05	0.000166	7.32e-05	0	0.000319	6.19e-05	0.000329	0	NA
LP	1A_Conflicting	ADA	chr20:g.44623054G>A	NM_000022.4:c.631C>T	NP_000013.2:p.Arg211Cys	Missense variant	0.88	0.559435	0.06	.	Conflicting_interpretations_of_pathogenicity	1	0	1	0	0	0.000515198	0	1	5.71e-05	17508	1	0	0.000119	0	0.000468	0	0	2.34e-05	6.37e-05	0	6.98e-06	0	0	0	0	1.55e-05	0	0	NA
P/LP	1A_TwoPlus	ADA	chr20:g.44624277del	NM_000022.4:c.532del	NP_000013.2:p.Val178Ter	Frameshift variant	0	0	0.01	.	Pathogenic/Likely_pathogenic	1	1	0	0	0.000181752	0	0	1	5.74e-05	17410	1	0	0	0	0	0	0	0	0	0	6.98e-06	0	0	0	0.000319	0	0	0	NA
P/LP	1A_TwoPlus	ADA	chr20:g.44625581G>A	NM_000022.4:c.466C>T	NP_000013.2:p.Arg156Cys	Missense variant	0.937	0.683177	0.07	.	Pathogenic/Likely_pathogenic	1	1	0	0	0.000181752	0	0	1	5.68e-05	17608	1	0	1.16e-05	0	0	0	0	3.17e-05	0	0	1.4e-05	0	0	0	0	3.1e-05	0	0	NA
LP	1A_Conflicting	ADA	chr20:g.44625593G>T	NM_000022.4:c.454C>A	NP_000013.2:p.Leu152Met	Missense variant	0.82	0.589216	0.01	.	Conflicting_interpretations_of_pathogenicity	2	0	2	0	0	0.0010304	0	2	0.0001134	17630	2	0	0.000167	0	0	0	0	3e-05	0.0009	0	4.88e-05	0	0	0	0	4.65e-05	0.00131	0	NA
LP	1A_Conflicting	ADA	chr20:g.44626517G>A	NM_000022.4:c.301C>T	NP_000013.2:p.Arg101Trp	Missense variant	0.939	0.718301	0.03	.	Conflicting_interpretations_of_pathogenicity	1	0	0	1	0	0	0.000621891	1	5.7e-05	17540	1	0	0	0	0	0	0	0	0	0	1.4e-05	0	0	0	0	1.55e-05	0.000329	0	NA
P/LP	1A_TwoPlus	ADA2	chr22:g.17207107C>T	NM_001282225.2:c.506G>A	NP_001269154.1:p.Arg169Gln	Missense variant	0.87	0.353178	0.01	.	Pathogenic/Likely_pathogenic	1	0	1	0	0	0.000515198	0	1	5.66e-05	17680	1	0	0.000622	0.00014	0.000117	0	0	0.000725	0	0	0.000398	0.000167	0	0	0	0.000557	0	0	NA
P/LP	1A_TwoPlus	ADA2	chr22:g.17209538C>A	NM_001282225.2:c.140G>T	NP_001269154.1:p.Gly47Val	Missense variant	0.909	0.437872	0.03	.	Pathogenic/Likely_pathogenic	6	0	0	6	0	0	0.00373134	6	0.0003446	17412	6	0	4.57e-05	0	5.84e-05	0	0	7.02e-05	6.37e-05	0	6.98e-06	0	0	0	0	1.55e-05	0	0	NA
P/LP	1A_TwoPlus	ADA2	chr22:g.17209539C>T	NM_001282225.2:c.139G>A	NP_001269154.1:p.Gly47Arg	Missense variant	0.949	0.489328	0.03	.	Pathogenic/Likely_pathogenic	10	0	10	0	0	0.00515198	0	10	0.0005754	17380	10	0	0.000165	0	0.000117	0	0	0	0.000956	0	4.19e-05	0	7.34e-05	0	0	3.1e-05	0.000987	0	NA
P/LP	1A_TwoPlus	ADA2	chr22:g.17209539C>G	NM_001282225.2:c.139G>C	NP_001269154.1:p.Gly47Arg	Missense variant	0.948	0.489328	0.04	.	.	2	0	1	1	0	0.000515198	0.000621891	2	0.000292826	6830	2	0	2.74e-05	0	5.84e-05	0	0	0	0.000127	0	0	0	0	0	0	0	0	0	NA
LP	1B	ADAM10	chr15:g.58665172del	NM_001110.4:c.515del	NP_001101.1:p.Gly172AlafsTer11	Frameshift variant	0	0	0	NF1	.	1	1	0	0	0.000181752	0	0	1	5.68e-05	17618	1	0	0	0	0	0	0	0	0	0	0	0	0	0	0	0	0	0	NA
LP	1B	ADAM10	chr15:g.58749497C>T	NM_001110.4:c.38G>A	NP_001101.1:p.Trp13Ter	Nonsense variant	0	0	0.07	NF1	.	1	1	0	0	0.000181752	0	0	1	5.87e-05	17032	1	0	0	0	0	0	0	0	0	0	0	0	0	0	0	0	0	0	NA
LP	1B	ADAM9	chr8:g.38997111del	NM_003816.3:c.48del	NP_003807.1:p.Trp16CysfsTer31	Frameshift variant	0	0	0.02	NF1	.	1	1	0	0	0.000181752	0	0	1	6.14e-05	16292	1	0	0	0	0	0	0	0	0	0	0	0	0	0	0	0	0	0	NA
LP	1B	ADAM9	chr8:g.39026812dup	NM_003816.3:c.1130+2dup	.	Splice donor variant	0	0	0.45	SS1	.	1	0	1	0	0	0.000515198	0	1	0.0003019	3312	1	0	4.63e-05	0	0	0	0	0	0.000319	0	0	0	0	0	0	0	0	0	NA
LP	1B	ADAM9	chr8:g.39082967G>A	NM_003816.3:c.1963-1G>A	.	Splice acceptor variant	0	0	0.85	SS1	.	1	1	0	0	0.000181752	0	0	1	5.64e-05	17746	1	0	0	0	0	0	0	0	0	0	0	0	0	0	0	0	0	0	NA
LP	1B	ADAM9	chr8:g.39091293C>T	NM_003816.3:c.2245C>T	NP_003807.1:p.Gln749Ter	Nonsense variant	0	0	0.08	NF1	.	1	1	0	0	0.000181752	0	0	1	5.61e-05	17838	1	0	0	0	0	0	0	0	0	0	0	0	0	0	0	0	0	0	NA
LP	1A_Conflicting	ADAMTS13	chr9:g.133454548C>T	NM_139027.5:c.3178C>T	NP_620596.2:p.Arg1060Trp	Missense variant	0.421	0.458466	0	.	Conflicting_interpretations_of_pathogenicity	1	0	1	0	0	0.000515198	0	1	5.71e-05	17524	1	0	0.000852	0.000712	0.00047	0	0	0.00153	0.000575	0	0.000872	0.000523	0.000878	0	0.000319	0.00135	0.000328	2	NA
LP	1B	ADAMTS17	chr15:g.100199316A>C	NM_139057.4:c.1181+2T>G	.	Splice donor variant	0	0	0.98	SS1	.	1	1	0	0	0.000181752	0	0	1	5.62e-05	17788	1	0	0	0	0	0	0	0	0	0	0	0	0	0	0	0	0	0	NA
LP	1B	ADAMTS17	chr15:g.100262363G>A	NM_139057.4:c.862C>T	NP_620688.2:p.Arg288Ter	Nonsense variant	0	0	0.09	NF1	.	1	0	1	0	0	0.000515198	0	1	5.68e-05	17606	1	0	2.74e-05	0	0	0	0	2.34e-05	0.000127	1	3.49e-05	9.53e-05	0	0	0	1.55e-05	0	0	NA
LP	1B	ADAMTS17	chr15:g.100341070G>T	NM_139057.4:c.419C>A	NP_620688.2:p.Ser140Ter	Nonsense variant	0	0	0.04	NF1	.	1	0	1	0	0	0.000515198	0	1	6.1e-05	16392	1	0	0	0	0	0	0	0	0	0	0	0	0	0	0	0	0	0	NA
LP	1B	ADAMTS18	chr16:g.77320007G>A	NM_199355.4:c.2374C>T	NP_955387.1:p.Arg792Ter	Nonsense variant	0	0	0	NF1	.	1	0	1	0	0	0.000515198	0	1	5.68e-05	17602	1	0	9.14e-06	0	0	0	0	2.34e-05	0	0	0	0	0	0	0	0	0	0	NA
LP	1B	ADAMTS18	chr16:g.77362209C>T	NM_199355.4:c.1112G>A	NP_955387.1:p.Trp371Ter	Nonsense variant	0	0	0.12	NF1	.	1	1	0	0	0.000181752	0	0	1	5.64e-05	17724	1	0	0	0	0	0	0	0	0	0	0	0	0	0	0	0	0	0	NA
LP	1B	ADAMTS2	chr5:g.179132318del	NM_014244.5:c.2210-2del	.	Splice acceptor variant	0	0	0.05	SS1	.	2	2	0	0	0.000363504	0	0	2	0.0001142	17514	2	0	9.16e-06	0	0	0	0.000111	0	0	0	0	0	0	0	0	0	0	0	NA
LP	1B	ADAR	chr1:g.154585345C>G	NM_001111.5:c.3316-1G>C	.	Splice acceptor variant	0	0	0.95	SS1	.	1	0	1	0	0	0.000515198	0	1	5.7e-05	17532	1	0	0	0	0	0	0	0	0	0	0	0	0	0	0	0	0	0	NA
LP	1A_Conflicting	ADAR	chr1:g.154602065G>C	NM_001111.5:c.577C>G	NP_001102.3:p.Pro193Ala	Missense variant	0.741	0.381088	0	.	Conflicting_interpretations_of_pathogenicity	17	0	17	0	0	0.00875837	0	17	0.0009635	17644	17	0	0.00207	0.000698	0.00263	0	0	0.00346	0.000956	0	0.00228	0.000809	0.00395	0.000602	0	0.00347	0.000657	1	NA
LP	1B	ADCY1	chr7:g.45574592_45574640del	NM_021116.4:c.49_97del	NP_066939.1:p.Glu17SerfsTer30	Frameshift variant	0	0	0	NF1	.	1	1	0	0	0.000181752	0	0	1	0.0001597	6262	1	0	0	0	0	0	0	0	0	0	0	0	0	0	0	0	0	0	NA
LP	1B	ADCY5	chr3:g.123314288_123314291dup	NM_183357.2:c.2386_2389dup	NP_899200.1:p.Ser797LeufsTer98	Frameshift variant	0	0	0	NF1	.	1	0	1	0	0	0.000515198	0	1	5.63e-05	17764	1	0	9.16e-06	0	0	0	0	0	6.38e-05	0	0	0	0	0	0	0	0	0	NA
LP	1B	ADCY5	chr3:g.123325389del	NM_183357.2:c.2026del	NP_899200.1:p.Ala676LeufsTer18	Frameshift variant	0	0	0	NF1	.	1	1	0	0	0.000181752	0	0	1	5.68e-05	17596	1	0	9.14e-06	0	0	0	0.000111	0	0	0	0	0	0	0	0	0	0	0	NA
LP	1B	ADCY5	chr3:g.123328783_123328784del	NM_183357.2:c.1665_1666del	NP_899200.1:p.Val557GlufsTer30	Frameshift variant	0	0	0.05	NF1	.	1	1	0	0	0.000181752	0	0	1	5.64e-05	17746	1	0	0	0	0	0	0	0	0	0	0	0	0	0	0	0	0	0	NA
LP	1B	ADD3	chr10:g.110100822C>T	NM_016824.5:c.169C>T	NP_058432.1:p.Arg57Ter	Nonsense variant	0	0	0	NF1	.	1	1	0	0	0.000181752	0	0	1	5.65e-05	17692	1	0	0	0	0	0	0	0	0	0	0	0	0	0	0	0	0	0	NA
LP	1B	ADD3	chr10:g.110119210G>C	NM_016824.5:c.718-1G>C	.	Splice acceptor variant	0	0	0.86	SS1	.	1	0	1	0	0	0.000515198	0	1	5.62e-05	17794	1	0	0	0	0	0	0	0	0	0	0	0	0	0	0	0	0	0	NA
LP	1B	ADGRG1	chr16:g.57651350del	NM_201525.4:c.215del	NP_958933.1:p.Pro72LeufsTer41	Frameshift variant	0	0	0.1	NF1	Pathogenic	2	2	0	0	0.000363504	0	0	2	0.0001147	17440	2	0	0	0	0	0	0	0	0	0	0	0	0	0	0	0	0	0	NA
LP	1B	ADGRG1	chr16:g.57654021_57654022del	NM_201525.4:c.656_657del	NP_958933.1:p.Val219GlufsTer66	Frameshift variant	0	0	0.06	NF1	.	1	1	0	0	0.000181752	0	0	1	5.71e-05	17522	1	0	0	0	0	0	0	0	0	0	0	0	0	0	0	0	0	0	NA
P/LP	1A_TwoPlus	ADGRG1	chr16:g.57661707C>T	NM_201525.4:c.1675C>T	NP_958933.1:p.Arg559Trp	Missense variant	0.336	0.476826	0	.	Pathogenic/Likely_pathogenic	1	0	0	1	0	0	0.000621891	1	5.67e-05	17624	1	0	0	0	0	0	0	0	0	0	2.79e-05	7.13e-05	7.32e-05	0	0	0	0	0	NA
LP	1B	ADGRV1	chr5:g.90627435T>G	NM_032119.4:c.897T>G	NP_115495.3:p.Tyr299Ter	Nonsense variant	0	0	0	NF1	.	1	1	0	0	0.000181752	0	0	1	5.6e-05	17868	1	0	0	0	0	0	0	0	0	0	0	0	0	0	0	0	0	0	NA
LP	1B	ADGRV1	chr5:g.90628561G>A	NM_032119.4:c.1239-1G>A	.	Splice acceptor variant	0	0	0.91	SS1	.	1	1	0	0	0.000181752	0	0	1	5.62e-05	17784	1	0	9.24e-06	0	0	0	0	2.36e-05	0	0	6.98e-06	0	0	0	0	1.55e-05	0	0	NA
LP	1B	ADGRV1	chr5:g.90643984G>T	NM_032119.4:c.2734+1G>T	.	Splice donor variant	0	0	0.94	SS1	.	1	1	0	0	0.000181752	0	0	1	5.62e-05	17800	1	0	0	0	0	0	0	0	0	0	0	0	0	0	0	0	0	0	NA
LP	1B	ADGRV1	chr5:g.90652344A>G	NM_032119.4:c.3417-2A>G	.	Splice acceptor variant	0	0	0.99	SS1	.	1	1	0	0	0.000181752	0	0	1	5.62e-05	17790	1	0	0	0	0	0	0	0	0	0	0	0	0	0	0	0	0	0	NA
LP	1B	ADGRV1	chr5:g.90653420del	NM_032119.4:c.3846del	NP_115495.3:p.Gln1282HisfsTer18	Frameshift variant	0	0	0.01	NF1	.	1	0	1	0	0	0.000515198	0	1	5.63e-05	17774	1	0	0	0	0	0	0	0	0	0	0	0	0	0	0	0	0	0	NA
LP	1B	ADGRV1	chr5:g.90685887C>T	NM_032119.4:c.6382C>T	NP_115495.3:p.Arg2128Ter	Nonsense variant	0	0	0.07	NF1	.	1	1	0	0	0.000181752	0	0	1	5.62e-05	17806	1	0	1.85e-05	0	0	0	0.000116	2.36e-05	0	0	6.98e-06	0	7.33e-05	0	0	0	0	0	NA
LP	1B	ADGRV1	chr5:g.90704411_90704414del	NM_032119.4:c.8309_8312del	NP_115495.3:p.Phe2770CysfsTer46	Frameshift variant	0	0	0	NF1	.	3	3	0	0	0.000545256	0	0	3	0.0001679	17872	3	0	2.4e-05	0	0	0	0.000318	0	0	0	6.98e-06	0	0	0	0.000319	0	0	0	NA
LP	1B	ADGRV1	chr5:g.90711183G>A	NM_032119.4:c.8904-1G>A	.	Splice acceptor variant	0	0	0.99	SS1	.	1	1	0	0	0.000181752	0	0	1	5.69e-05	17572	1	0	0	0	0	0	0	0	0	0	0	0	0	0	0	0	0	0	NA
LP	1B	ADGRV1	chr5:g.90778008C>T	NM_032119.4:c.12631C>T	NP_115495.3:p.Arg4211Ter	Nonsense variant	0	0	0.11	NF1	Pathogenic	1	0	1	0	0	0.000515198	0	1	5.65e-05	17708	1	0	0	0	0	0	0	0	0	0	0	0	0	0	0	0	0	0	NA
LP	1B	ADGRV1	chr5:g.90789789G>T	NM_032119.4:c.13981G>T	NP_115495.3:p.Glu4661Ter	Nonsense variant	0	0	0.21	NF1	.	2	2	0	0	0.000363504	0	0	2	0.0001122	17832	2	0	0	0	0	0	0	0	0	0	0	0	0	0	0	0	0	0	NA
LP	1A_Conflicting	ADGRV1	chr5:g.90791194C>T	NM_032119.4:c.14365C>T	NP_115495.3:p.Arg4789Trp	Missense variant	0.512	0.532508	0	.	Conflicting_interpretations_of_pathogenicity	1	1	0	0	0.000181752	0	0	1	5.61e-05	17812	1	0	0	0	0	0	0	0	0	0	6.98e-06	2.38e-05	0	0	0	0	0	0	NA
LP	1B	ADGRV1	chr5:g.90791284_90791285del	NM_032119.4:c.14455_14456del	NP_115495.3:p.Arg4819AlafsTer11	Frameshift variant	0	0	0	NF1	.	1	1	0	0	0.000181752	0	0	1	5.63e-05	17770	1	0	0	0	0	0	0	0	0	0	0	0	0	0	0	0	0	0	NA
LP	1B	ADGRV1	chr5:g.90811296del	NM_032119.4:c.16036del	NP_115495.3:p.Asp5346MetfsTer23	Frameshift variant	0	0	0.02	NF1	.	1	0	0	1	0	0	0.000621891	1	5.61e-05	17842	1	0	0	0	0	0	0	0	0	0	0	0	0	0	0	0	0	0	NA
LP	1B	ADGRV1	chr5:g.90840621del	NM_032119.4:c.16655del	NP_115495.3:p.Pro5552GlnfsTer9	Frameshift variant	0	0	0.04	NF1	.	1	1	0	0	0.000181752	0	0	1	5.62e-05	17810	1	0	9.23e-06	0	0	0	0.000116	0	0	0	0	0	0	0	0	0	0	0	NA
LP	1B	ADGRV1	chr5:g.90853479del	NM_032119.4:c.17400del	NP_115495.3:p.Tyr5800Ter	Frameshift variant	0	0	0.25	NF1	.	1	1	0	0	0.000181752	0	0	1	5.59e-05	17898	1	0	0	0	0	0	0	0	0	0	0	0	0	0	0	0	0	0	NA
LP	1B	ADGRV1	chr5:g.90863819del	NM_032119.4:c.17818del	NP_115495.3:p.Leu5940PhefsTer2	Frameshift variant	0	0	0.36	NF1	.	1	1	0	0	0.000181752	0	0	1	5.63e-05	17772	1	0	9.22e-06	0	0	0	0.000116	0	0	0	0	0	0	0	0	0	0	0	NA
LP	1B	ADGRV1	chr5:g.90985524T>G	NM_032119.4:c.18152+2T>G	.	Splice donor variant	0	0	0.98	SS1	.	1	0	1	0	0	0.000515198	0	1	5.61e-05	17820	1	0	0	0	0	0	0	0	0	0	0	0	0	0	0	0	0	0	NA
P	1A_TwoPlus	ADNP	chr20:g.50892219_50892222del	NM_001282531.3:c.2496_2499del	NP_001269460.1:p.Asn832LysfsTer81	Frameshift variant	0	0	0	.	Pathogenic	1	1	0	0	0.000181752	0	0	1	5.68e-05	17612	1	0	0	0	0	0	0	0	0	0	0	0	0	0	0	0	0	0	NA
LP	1B	ADSL	chr22:g.40349923_40349924del	NM_000026.4:c.245_246del	NP_000017.1:p.Lys82ThrfsTer5	Frameshift variant	0	0	0.01	NF1	.	1	1	0	0	0.000181752	0	0	1	5.7e-05	17536	1	0	0	0	0	0	0	0	0	0	0	0	0	0	0	0	0	0	NA
P/LP	1A_TwoPlus	ADSSL1	chr14:g.104741231G>A	NM_152328.4:c.781G>A	NP_689541.1:p.Asp261Asn	Missense variant	0.563	0.894574	0	.	Pathogenic/Likely_pathogenic	2	1	1	0	0.000181752	0.000515198	0	2	0.0001153	17352	2	0	2.9e-05	0.00014	0	0	0.000111	0	6.89e-05	0	2.79e-05	7.15e-05	0	0	0	1.55e-05	0	0	NA
LP	1B	AFF2	chrX:g.148843434G>C	NM_002025.4:c.1262+1G>C	.	Splice donor variant	0	0	0.98	SS1	Uncertain_significance	1	1	0	0	0.000181752	0	0	2	0.0001572	12726	1	0	0	0	0	0	0	0	0	0	0	0	0	0	0	0	0	0	NA
LP	1B	AFF2	chrX:g.148843434G>T	NM_002025.4:c.1262+1G>T	.	Splice donor variant	0	0	0.98	SS1	.	2	2	0	0	0.000363504	0	0	3	0.0002357	12726	2	0	0	0	0	0	0	0	0	0	0	0	0	0	0	0	0	0	NA
LP	1B	AGK	chr7:g.141596573_141596576del	NM_018238.4:c.153_156del	NP_060708.1:p.Gln52SerfsTer8	Frameshift variant	0	0	0.01	NF1	.	1	0	1	0	0	0.000515198	0	1	5.65e-05	17700	1	0	0	0	0	0	0	0	0	0	0	0	0	0	0	0	0	0	NA
P	1A_TwoPlus	AGK	chr7:g.141614164C>T	NM_018238.4:c.409C>T	NP_060708.1:p.Arg137Ter	Nonsense variant	0	0	0.04	.	Pathogenic	4	4	0	0	0.000727008	0	0	4	0.0002258	17718	4	0	1.05e-05	0	0	0	0.000133	0	0	0	6.98e-06	0	0	0	0	1.55e-05	0	0	NA
LP	1B	AGK	chr7:g.141633900G>A	NM_018238.4:c.589-1G>A	.	Splice acceptor variant	0	0	0.48	SS1	.	1	1	0	0	0.000181752	0	0	1	5.61e-05	17816	1	0	0	0	0	0	0	0	0	0	0	0	0	0	0	0	0	0	NA
LP	1B	AGK	chr7:g.141641362C>T	NM_018238.4:c.841C>T	NP_060708.1:p.Arg281Ter	Nonsense variant	0	0	0.05	NF1	Pathogenic	1	1	0	0	0.000181752	0	0	1	5.69e-05	17576	1	0	9.16e-06	0	0	0	0	2.34e-05	0	0	6.98e-06	0	0	0	0	1.55e-05	0	0	NA
P/LP	1A_TwoPlus	AGL	chr1:g.99861520C>T	NM_000642.3:c.100C>T	NP_000633.2:p.Arg34Ter	Nonsense variant	0	0	0.64	.	Pathogenic/Likely_pathogenic	1	0	1	0	0	0.000515198	0	1	5.62e-05	17810	1	0	2.74e-05	0	0	0	0.000111	0	0.000128	0	6.99e-06	0	0	0	0	1.55e-05	0	0	NA
P	1A_TwoPlus	AGL	chr1:g.99870764C>T	NM_000642.3:c.853C>T	NP_000633.2:p.Arg285Ter	Nonsense variant	0	0	0.25	.	Pathogenic	1	1	0	0	0.000181752	0	0	1	5.73e-05	17466	1	0	1.83e-05	0	5.86e-05	0	0	0	6.38e-05	0	6.99e-06	0	0	0	0	1.55e-05	0	0	NA
LP	1B	AGL	chr1:g.99877750dup	NM_000642.3:c.1533dup	NP_000633.2:p.Tyr512IlefsTer3	Frameshift variant	0	0	0.1	NF1	Pathogenic	1	0	1	0	0	0.000515198	0	1	5.66e-05	17660	1	0	9.14e-06	0	0	0	0	2.34e-05	0	0	0	0	0	0	0	0	0	0	NA
P/LP	1A_TwoPlus	AGL	chr1:g.99880047G>T	NM_000642.3:c.1735+1G>T	.	Splice donor variant	0	0	0.98	.	Pathogenic/Likely_pathogenic	5	5	0	0	0.00090876	0	0	5	0.0002806	17818	5	0	2.74e-05	0	0	0	0.000332	0	0	0	0	0	0	0	0	0	0	0	NA
LP	1B	AGL	chr1:g.99884405del	NM_000642.3:c.2500del	NP_000633.2:p.Glu834LysfsTer2	Frameshift variant	0	0	0.4	NF1	.	1	1	0	0	0.000181752	0	0	1	5.63e-05	17768	1	0	0	0	0	0	0	0	0	0	0	0	0	0	0	0	0	0	NA
P	1A_TwoPlus	AGL	chr1:g.99884612C>T	NM_000642.3:c.2590C>T	NP_000633.2:p.Arg864Ter	Nonsense variant	0	0	0.04	.	Pathogenic	2	2	0	0	0.000363504	0	0	2	0.0001124	17800	2	0	4.57e-05	0	0	0	0	7.02e-05	0	0	6.28e-05	2.38e-05	0	0	0	9.3e-05	0	0	NA
P	1A_TwoPlus	AGL	chr1:g.99888024C>T	NM_000642.3:c.2728C>T	NP_000633.2:p.Arg910Ter	Nonsense variant	0	0	0.08	.	Pathogenic	2	0	1	1	0	0.000515198	0.000621891	2	0.0001124	17786	2	0	9.15e-06	0	0	0	0	0	6.37e-05	0	0	0	0	0	0	0	0	0	NA
P/LP	1A_TwoPlus	AGL	chr1:g.99891336C>T	NM_000642.3:c.2929C>T	NP_000633.2:p.Arg977Ter	Nonsense variant	0	0	0.01	.	Pathogenic/Likely_pathogenic	1	1	0	0	0.000181752	0	0	1	5.66e-05	17660	1	0	0	0	0	0	0	0	0	0	6.99e-06	0	0	0	0	1.55e-05	0	0	NA
LP	1B	AGL	chr1:g.99915488T>C	NM_000642.3:c.4259+2T>C	.	Splice donor variant	0	0	0.98	SS1	.	1	1	0	0	0.000181752	0	0	1	6.08e-05	16446	1	0	0	0	0	0	0	0	0	0	0	0	0	0	0	0	0	0	NA
LP	1B	AGPS	chr2:g.177420291G>T	NM_003659.4:c.283G>T	NP_003650.1:p.Gly95Ter	Nonsense variant	0	0	0.01	NF1	.	1	1	0	0	0.000181752	0	0	1	5.67e-05	17648	1	0	0	0	0	0	0	0	0	0	0	0	0	0	0	0	0	0	NA
LP	1B	AGPS	chr2:g.177482063_177482064insTTTTTTT	NM_003659.4:c.1110_1111insTTTTTTT	NP_003650.1:p.Leu371PhefsTer18	Frameshift variant	0	0	0	NF1	.	1	0	1	0	0	0.000515198	0	1	5.81e-05	17216	1	0	0	0	0	0	0	0	0	0	0	0	0	0	0	0	0	0	NA
LP	1B	AGRN	chr1:g.1041548_1041549insCCTTGTGGTCCTCAGAGCAAGTGGACAGACACCTCCTCCCCCGTGC	NM_198576.4:c.1023_1024insCCTTGTGGTCCTCAGAGCAAGTGGACAGACACCTCCTCCCCCGTGC	NP_940978.2:p.Met342ProfsTer96	Frameshift variant	0	0	0	NF1	.	1	0	0	1	0	0	0.000621891	1	5.85e-05	17100	1	0	0	0	0	0	0	0	0	0	0	0	0	0	0	0	0	0	NA
LP	1B	AGRN	chr1:g.1045773_1045774del	NM_198576.4:c.2577_2578del	NP_940978.2:p.Cys859Ter	Frameshift variant	0	0	0.07	NF1	.	1	1	0	0	0.000181752	0	0	1	5.68e-05	17614	1	0	0	0	0	0	0	0	0	0	0	0	0	0	0	0	0	0	NA
LP	1B	AGRN	chr1:g.1049663dup	NM_198576.4:c.4612dup	NP_940978.2:p.Ala1538GlyfsTer51	Frameshift variant	0	0	0.06	NF1	.	1	1	0	0	0.000181752	0	0	1	5.7e-05	17538	1	0	0	0	0	0	0	0	0	0	0	0	0	0	0	0	0	0	NA
LP	1B	AGRN	chr1:g.1053814del	NM_198576.4:c.5713del	NP_940978.2:p.Leu1905TrpfsTer26	Frameshift variant	0	0	0.01	NF1	.	1	1	0	0	0.000181752	0	0	1	5.63e-05	17750	1	0	0	0	0	0	0	0	0	0	6.97e-06	0	0	0	0.000319	0	0	0	NA
LP	1B	AGT	chr1:g.230705970G>A	NM_000029.4:c.1087C>T	NP_000020.1:p.Gln363Ter	Nonsense variant	0	0	0.09	NF1	Pathogenic	1	1	0	0	0.000181752	0	0	1	5.68e-05	17596	1	0	1.83e-05	0	0	0	0.000221	0	0	0	0	0	0	0	0	0	0	0	NA
LP	1B	AGT	chr1:g.230709994C>A	NM_000029.4:c.856+1G>T	.	Splice donor variant	0	0	0.99	SS1	Pathogenic	14	14	0	0	0.00254453	0	0	14	0.0007878	17772	14	0	3.66e-05	0	0	0	0.000442	0	0	0	1.4e-05	0	0	0	0.000638	0	0	0	NA
LP	1B	AGT	chr1:g.230710253G>A	NM_000029.4:c.598C>T	NP_000020.1:p.Gln200Ter	Nonsense variant	0	0	0	NF1	.	1	1	0	0	0.000181752	0	0	1	5.61e-05	17816	1	0	2.75e-05	0	0	0	0.000332	0	0	0	0	0	0	0	0	0	0	0	NA
LP	1B	AGT	chr1:g.230710516_230710519del	NM_000029.4:c.332_335del	NP_000020.1:p.Asn111ThrfsTer80	Frameshift variant	0	0	0	NF1	.	1	0	1	0	0	0.000515198	0	1	5.66e-05	17674	1	0	0	0	0	0	0	0	0	0	0	0	0	0	0	0	0	0	NA
P/LP	1A_TwoPlus	AGXT	chr2:g.240868867T>C	NM_000030.3:c.2T>C	NP_000021.1:p.Met1?	Start-lost	0.833	0	0	.	Pathogenic/Likely_pathogenic	4	4	0	0	0.000727008	0	0	4	0.0002264	17666	4	0	3.78e-05	0	0	0	0.000339	2.44e-05	0	0	6.98e-06	0	0	0	0.000319	0	0	0	NA
P/LP	1A_TwoPlus	AGXT	chr2:g.240868898del	NM_000030.3:c.33del	NP_000021.1:p.Lys12ArgfsTer34	Frameshift variant	0	0	0.12	.	Pathogenic/Likely_pathogenic	3	2	0	1	0.000363504	0	0.000621891	3	0.0001853	16192	3	0	2.84e-05	0	0	0	0.000232	0	6.57e-05	0	7.03e-06	0	0	0	0	1.56e-05	0	0	NA
P	1A_TwoPlus	AGXT	chr2:g.240868898dup	NM_000030.3:c.33dup	NP_000021.1:p.Lys12GlnfsTer156	Frameshift variant	0	0	0.25	.	Pathogenic	3	1	0	2	0.000181752	0	0.00124378	3	0.0001854	16184	3	0	9.47e-05	0	0.00012	0	0.000232	0.000121	6.57e-05	0	0.00012	9.63e-05	0.000148	0	0.000322	0.000124	0.000335	0	NA
P/LP	1A_TwoPlus	AGXT	chr2:g.240868971C>T	NM_000030.3:c.106C>T	NP_000021.1:p.Arg36Cys	Missense variant	0.779	0.590308	0.01	.	Pathogenic/Likely_pathogenic	2	2	0	0	0.000363504	0	0	2	0.0001165	17174	2	0	9.14e-06	0	0	0	0.000111	0	0	0	2.13e-05	4.98e-05	7.34e-05	0	0	0	0	0	NA
P/LP	1A_TwoPlus	AGXT	chr2:g.240869306T>C	NM_000030.3:c.302T>C	NP_000021.1:p.Leu101Pro	Missense variant	0.925	0.667171	0	.	Pathogenic/Likely_pathogenic	1	0	1	0	0	0.000515198	0	1	5.68e-05	17596	1	0	6.41e-05	0	0	0	0	0	0.000447	0	6.98e-06	0	0	0	0	0	0.000329	0	NA
LP	1B	AGXT	chr2:g.240873023_240873024dup	NM_000030.3:c.569_570dup	NP_000021.1:p.Thr191GlyfsTer22	Frameshift variant	0	0	0	NF1	.	1	1	0	0	0.000181752	0	0	1	5.71e-05	17522	1	0	0	0	0	0	0	0	0	0	0	0	0	0	0	0	0	0	NA
P/LP	1A_TwoPlus	AGXT	chr2:g.240875125C>T	NM_000030.3:c.697C>T	NP_000021.1:p.Arg233Cys	Missense variant	0.773	0.589392	0.02	.	Pathogenic/Likely_pathogenic	2	1	1	0	0.000181752	0.000515198	0	2	0.0001131	17690	2	0	2.74e-05	0	0	0	0	2.34e-05	0.000127	0	4.88e-05	0.000143	0	0	0	1.55e-05	0	0	NA
P	1A_TwoPlus	AGXT	chr2:g.240875981_240875982dup	NM_000030.3:c.823_824dup	NP_000021.1:p.Ser275ArgfsTer38	Frameshift variant	0	0	0	.	Pathogenic	1	1	0	0	0.000181752	0	0	1	5.71e-05	17510	1	0	1.83e-05	0	0	0	0.000221	0	0	0	0	0	0	0	0	0	0	0	NA
LP	1B	AGXT	chr2:g.240877581T>G	NM_000030.3:c.891T>G	NP_000021.1:p.Tyr297Ter	Nonsense variant	0	0	0	NF1	Likely_pathogenic	1	0	0	1	0	0	0.000621891	1	5.66e-05	17670	1	0	0	0	0	0	0	0	0	0	0	0	0	0	0	0	0	0	NA
LP	1A_TwoPlus	AGXT	chr2:g.240878128G>A	NM_000030.3:c.1049G>A	NP_000021.1:p.Gly350Asp	Missense variant	0.881	0.683543	0.04	.	Likely_pathogenic	1	0	1	0	0	0.000515198	0	1	5.68e-05	17616	1	0	4.6e-05	0	0	0	0	0	0.000319	0	1.4e-05	0	0	0	0	0	0.000657	0	NA
LP	1B	AHI1	chr6:g.135290488C>A	NM_001134831.2:c.3523G>T	NP_001128303.1:p.Gly1175Ter	Nonsense variant	0	0	0.32	NF1	.	1	0	0	1	0	0	0.000621891	1	5.64e-05	17736	1	0	0	0	0	0	0	0	0	0	0	0	0	0	0	0	0	0	NA
LP	1B	AHI1	chr6:g.135394897C>T	NM_001134831.2:c.2989-1G>A	.	Splice acceptor variant	0	0	0.96	SS1	.	1	0	1	0	0	0.000515198	0	1	5.67e-05	17638	1	0	0	0	0	0	0	0	0	0	0	0	0	0	0	0	0	0	NA
P/LP	1A_TwoPlus	AHI1	chr6:g.135404954del	NM_001134831.2:c.2988del	NP_001128303.1:p.Val997SerfsTer20	Frameshift & splice region variant	0	0	0.8	.	Pathogenic/Likely_pathogenic	24	0	24	0	0	0.0123648	0	24	0.001353	17736	24	0	0.000703	0	0	0	0	0	0.00485	1	4.89e-05	2.38e-05	0	0	0	0	0.00164	0	NA
LP	1B	AHI1	chr6:g.135429930_135429931insGA	NM_001134831.2:c.2444_2445insCT	NP_001128303.1:p.Leu815PhefsTer3	Frameshift variant	0	0	0	NF1	.	1	1	0	0	0.000181752	0	0	1	5.64e-05	17724	1	0	0	0	0	0	0	0	0	0	0	0	0	0	0	0	0	0	NA
LP	1B	AHI1	chr6:g.135431309_135431312dup	NM_001134831.2:c.2269_2272dup	NP_001128303.1:p.His758ProfsTer22	Frameshift variant	0	0	0	NF1	.	1	1	0	0	0.000181752	0	0	1	5.64e-05	17738	1	0	0	0	0	0	0	0	0	0	0	0	0	0	0	0	0	0	NA
LP	1B	AHI1	chr6:g.135442666G>A	NM_001134831.2:c.1828C>T	NP_001128303.1:p.Arg610Ter	Nonsense variant	0	0	0.21	NF1	Pathogenic	1	1	0	0	0.000181752	0	0	1	5.61e-05	17812	1	0	9.39e-06	0	0	0	0.000117	0	0	0	1.4e-05	0	0	0	0	3.1e-05	0	0	NA
LP	1B	AHI1	chr6:g.135455766dup	NM_001134831.2:c.1312dup	NP_001128303.1:p.Asp438GlyfsTer2	Frameshift variant	0	0	0.02	NF1	Pathogenic	2	2	0	0	0.000363504	0	0	2	0.0001129	17716	2	0	1.95e-05	0	0	0	0.000243	0	0	0	6.98e-06	0	0	0	0.000319	0	0	0	NA
P	1A_TwoPlus	AHI1	chr6:g.135457660G>A	NM_001134831.2:c.985C>T	NP_001128303.1:p.Arg329Ter	Nonsense variant	0	0	0.05	.	Pathogenic	1	0	1	0	0	0.000515198	0	1	5.66e-05	17684	1	0	0	0	0	0	0	0	0	0	1.4e-05	2.38e-05	0	0	0	1.55e-05	0	0	NA
LP	1B	AHI1	chr6:g.135463295_135463298dup	NM_001134831.2:c.759_762dup	NP_001128303.1:p.Ser255HisfsTer4	Frameshift variant	0	0	0	NF1	.	1	0	0	1	0	0	0.000621891	1	5.71e-05	17502	1	0	0	0	0	0	0	0	0	0	0	0	0	0	0	0	0	0	NA
LP	1B	AHI1	chr6:g.135466029_135466030del	NM_001134831.2:c.533_534del	NP_001128303.1:p.Glu178GlyfsTer3	Frameshift variant	0	0	0	NF1	.	6	5	0	1	0.00090876	0	0.000621891	6	0.0003363	17840	6	0	7.37e-05	0	0	0	0.000926	0	0	0	2.09e-05	0	0	0	0.00096	0	0	0	NA
LP	1B	AHI1	chr6:g.135466280_135466281del	NM_001134831.2:c.285_286del	NP_001128303.1:p.Arg95SerfsTer3	Frameshift variant	0	0	0.03	NF1	.	2	2	0	0	0.000363504	0	0	2	0.0001133	17650	2	0	0	0	0	0	0	0	0	0	0	0	0	0	0	0	0	0	NA
LP	1B	AIMP1	chr4:g.106327456C>T	NM_001142416.2:c.115C>T	NP_001135888.2:p.Gln39Ter	Nonsense variant	0	0	0.04	NF1	Pathogenic	1	0	0	1	0	0	0.000621891	1	5.6e-05	17870	1	0	0	0	0	0	0	0	0	0	6.98e-06	0	0	0	0.000319	0	0	0	NA
LP	1B	AIMP1	chr4:g.106328088del	NM_001142416.2:c.236del	NP_001135888.2:p.Pro79HisfsTer18	Frameshift variant	0	0	0.04	NF1	.	1	1	0	0	0.000181752	0	0	1	5.59e-05	17876	1	0	0	0	0	0	0	0	0	0	0	0	0	0	0	0	0	0	NA
LP	1B	AIMP1	chr4:g.106336960C>A	NM_001142416.2:c.695C>A	NP_001135888.2:p.Ser232Ter	Nonsense variant	0	0	0	NF1	.	1	0	0	1	0	0	0.000621891	1	5.6e-05	17858	1	0	0	0	0	0	0	0	0	0	0	0	0	0	0	0	0	0	NA
P/LP	1A_TwoPlus	AIRE	chr21:g.44287135T>C	NM_000383.4:c.463+2T>C	.	Splice donor variant	0	0	0.78	.	Pathogenic/Likely_pathogenic	2	2	0	0	0.000363504	0	0	2	0.0001171	17084	2	0	9.29e-06	0	0	0	0	2.37e-05	0	0	6.99e-06	0	0	0	0.00032	0	0	0	NA
LP	1B	AIRE	chr21:g.44287542dup	NM_000383.4:c.489dup	NP_000374.1:p.Lys164GlnfsTer53	Frameshift variant	0	0	0.19	NF1	Pathogenic	1	1	0	0	0.000181752	0	0	1	5.75e-05	17378	1	0	1.43e-05	0	0	0	0.000191	0	0	0	0	0	0	0	0	0	0	0	NA
LP	1A_TwoPlus	AIRE	chr21:g.44288459G>T	NM_000383.4:c.652+1G>T	.	Splice donor variant	0	0	0.95	.	Likely_pathogenic	12	12	0	0	0.00218103	0	0	12	0.0006818	17600	12	0	0.000138	0	0	0	0.00166	0	0	0	4.19e-05	2.38e-05	0	0	0.00128	0	0	0	NA
P	1A_TwoPlus	AIRE	chr21:g.44291182_44291194del	NM_000383.4:c.967_979del	NP_000374.1:p.Leu323SerfsTer51	Frameshift variant	0	0	0	.	Pathogenic	1	0	1	0	0	0.000515198	0	1	5.72e-05	17496	1	0	0.000447	0.000141	5.86e-05	0	0	0.000962	6.38e-05	0	0.000559	0.00019	0.000293	0	0	0.000992	0	0	NA
LP	1B	AIRE	chr21:g.44292351C>T	NM_000383.4:c.1045C>T	NP_000374.1:p.Gln349Ter	Nonsense variant	0	0	0.17	NF1	.	1	0	1	0	0	0.000515198	0	1	5.71e-05	17518	1	0	0	0	0	0	0	0	0	0	6.98e-06	0	0	0	0	0	0.000328	0	NA
LP	1B	AKAP10	chr17:g.19977649_19977662dup	NM_007202.4:c.19_32dup	NP_009133.2:p.Thr14AlafsTer22	Frameshift variant	0	0	0	NF1	.	1	1	0	0	0.000181752	0	0	1	5.7e-05	17552	1	0	0	0	0	0	0	0	0	0	0	0	0	0	0	0	0	0	NA
LP	1B	ALDH1A3	chr15:g.100885287G>A	NM_000693.4:c.120G>A	NP_000684.2:p.Trp40Ter	Nonsense variant	0	0	0.03	NF1	.	1	1	0	0	0.000181752	0	0	1	5.63e-05	17748	1	0	0	0	0	0	0	0	0	0	0	0	0	0	0	0	0	0	NA
LP	1B	ALDH3A2	chr17:g.19649084_19649085insTCGC	NM_000382.3:c.113_114insTCGC	NP_000373.1:p.Glu38AspfsTer17	Frameshift variant	0	0	0	NF1	.	1	1	0	0	0.000181752	0	0	1	5.69e-05	17568	1	0	0	0	0	0	0	0	0	0	0	0	0	0	0	0	0	0	NA
LP	1B	ALDH3A2	chr17:g.19649097del	NM_000382.3:c.126del	NP_000373.1:p.Thr43ArgfsTer64	Frameshift variant	0	0	0	NF1	.	1	0	1	0	0	0.000515198	0	1	5.69e-05	17582	1	0	0	0	0	0	0	0	0	0	0	0	0	0	0	0	0	0	NA
LP	1B	ALDH3A2	chr17:g.19651728del	NM_000382.3:c.335del	NP_000373.1:p.Asn112IlefsTer11	Frameshift variant	0	0	0	NF1	.	1	0	0	1	0	0	0.000621891	1	5.66e-05	17656	1	0	0	0	0	0	0	0	0	0	0	0	0	0	0	0	0	0	NA
P	1A_TwoPlus	ALDH3A2	chr17:g.19657863del	NM_000382.3:c.798+1del	.	Frameshift & splice region variant	0	0	0.91	.	Pathogenic	1	1	0	0	0.000181752	0	0	1	5.62e-05	17796	1	0	9.16e-06	0	0	0	0	0	6.39e-05	0	6.98e-06	0	0	0	0	0	0.000328	0	NA
P/LP	1A_TwoPlus	ALDH3A2	chr17:g.19664997A>G	NM_000382.3:c.1157A>G	NP_000373.1:p.Asn386Ser	Missense variant	0.869	0.455611	0	.	Pathogenic/Likely_pathogenic	5	5	0	0	0.00090876	0	0	5	0.0002834	17644	5	0	2.74e-05	0	0	0	0.000332	0	0	0	1.4e-05	0	0	0	0.000319	1.55e-05	0	0	NA
LP	1B	ALDH3A2	chr17:g.19675557G>T	NM_000382.3:c.1444-1G>T	.	Splice acceptor variant	0	0	0.6	SS1	Likely_pathogenic	1	0	1	0	0	0.000515198	0	1	5.72e-05	17484	1	0	0	0	0	0	0	0	0	0	0	0	0	0	0	0	0	0	NA
LP	1B	ALDH5A1	chr6:g.24522817del	NM_001080.3:c.1065del	NP_001071.1:p.Phe356LeufsTer2	Frameshift variant	0	0	0.01	NF1	.	1	1	0	0	0.000181752	0	0	1	5.7e-05	17546	1	0	0	0	0	0	0	0	0	0	0	0	0	0	0	0	0	0	NA
P/LP	1A_TwoPlus	ALDH7A1	chr5:g.126552059C>G	NM_001182.5:c.1279G>C	NP_001173.2:p.Glu427Gln	Missense variant	0.944	0.709062	0	.	Pathogenic/Likely_pathogenic	2	2	0	0	0.000363504	0	0	2	0.0001127	17754	2	0	0.000311	0.000279	0.000117	0	0.000111	0.000608	0	0	0.000237	9.52e-05	0	0	0	0.000449	0	0	NA
LP	1B	ALDH7A1	chr5:g.126556016C>A	NM_001182.5:c.1009-1G>T	.	Splice acceptor variant	0	0	0.93	SS1	.	2	1	0	1	0.000181752	0	0.000621891	2	0.0001173	17048	2	0	9.16e-06	0	0	0	0	0	6.39e-05	0	0	0	0	0	0	0	0	0	NA
P	1A_TwoPlus	ALDH7A1	chr5:g.126592663C>T	NM_001182.5:c.312+1G>A	.	Splice donor variant	0	0	1	.	Pathogenic	1	0	1	0	0	0.000515198	0	1	5.61e-05	17834	1	0	1.83e-05	0	0	0	0	0	0.000127	0	6.98e-06	2.38e-05	0	0	0	0	0	0	NA
P/LP	1A_TwoPlus	ALDOB	chr9:g.101421891G>A	NM_000035.4:c.1013C>T	NP_000026.2:p.Ala338Val	Missense variant	0.92	0.530602	0.06	.	Pathogenic/Likely_pathogenic	8	7	1	0	0.00127226	0.000515198	0	8	0.0004501	17774	8	0	0.000174	0.00014	0	0	0.000553	7.02e-05	0.000639	0	0.000133	0.000309	0	0	0.000639	1.55e-05	0.00099	0	NA
LP	1B	ALDOB	chr9:g.101425491dup	NM_000035.4:c.761dup	NP_000026.2:p.Thr255AsnfsTer23	Frameshift variant	0	0	0	NF1	Likely_pathogenic	1	1	0	0	0.000181752	0	0	1	5.64e-05	17730	1	0	0	0	0	0	0	0	0	0	0	0	0	0	0	0	0	0	NA
LP	1B	ALDOB	chr9:g.101425580del	NM_000035.4:c.673del	NP_000026.2:p.Glu225ArgfsTer5	Frameshift variant	0	0	0	NF1	Pathogenic	4	4	0	0	0.000727008	0	0	4	0.0002263	17678	4	0	1.83e-05	0	0	0	0.000221	0	0	0	6.98e-06	0	0	0	0.000319	0	0	0	NA
LP	1B	ALDOB	chr9:g.101427558del	NM_000035.4:c.465del	NP_000026.2:p.Asp156ThrfsTer36	Frameshift variant	0	0	0	NF1	.	1	0	1	0	0	0.000515198	0	1	5.68e-05	17600	1	0	9.14e-06	0	0	0	0	0	6.37e-05	0	0	0	0	0	0	0	0	0	NA
P	1A_TwoPlus	ALDOB	chr9:g.101427574C>G	NM_000035.4:c.448G>C	NP_000026.2:p.Ala150Pro	Missense variant	0.701	0.461087	0	.	Pathogenic	2	0	2	0	0	0.0010304	0	2	0.0001134	17630	2	0	0.00272	0.000838	0.00169	0.00302	0	0.00447	0.000255	0	0.00313	0.000904	0.00139	0.000603	0	0.00525	0	2	NA
P/LP	1A_TwoPlus	ALDOB	chr9:g.101428491_101428494del	NM_000035.4:c.360_363del	NP_000026.2:p.Asn120LysfsTer32	Frameshift variant	0	0	0.01	.	Pathogenic/Likely_pathogenic	3	3	0	0	0.000545256	0	0	3	0.0001683	17824	3	0	1.83e-05	0	0	0	0	4.68e-05	0	0	6.98e-05	0.000119	7.32e-05	0	0	4.65e-05	0	0	NA
LP	1B	ALDOB	chr9:g.101428517G>A	NM_000035.4:c.331C>T	NP_000026.2:p.Gln111Ter	Nonsense variant	0	0	0.27	NF1	Pathogenic	1	1	0	0	0.000181752	0	0	1	5.62e-05	17804	1	0	9.14e-06	0	0	0	0.000111	0	0	0	0	0	0	0	0	0	0	0	NA
P/LP	1A_TwoPlus	ALDOB	chr9:g.101430878G>A	NM_000035.4:c.10C>T	NP_000026.2:p.Arg4Ter	Nonsense variant	0	0	0.08	.	Pathogenic/Likely_pathogenic	1	0	1	0	0	0.000515198	0	1	5.66e-05	17660	1	0	9.14e-06	0	0	0	0	0	6.38e-05	0	0	0	0	0	0	0	0	0	NA
LP	1B	ALG12	chr22:g.49907871del	NM_024105.4:c.842del	NP_077010.1:p.Leu281ArgfsTer4	Frameshift variant	0	0	0.05	NF1	.	1	1	0	0	0.000181752	0	0	1	5.74e-05	17410	1	0	0	0	0	0	0	0	0	0	0	0	0	0	0	0	0	0	NA
LP	1B	ALG12	chr22:g.49913489dup	NM_024105.4:c.191dup	NP_077010.1:p.Arg66GlnfsTer35	Frameshift variant	0	0	0	NF1	.	1	1	0	0	0.000181752	0	0	1	5.69e-05	17574	1	0	9.14e-06	0	0	0	0.000111	0	0	0	0	0	0	0	0	0	0	0	NA
LP	1B	ALG13	chrX:g.111708104dup	NM_001099922.3:c.461dup	NP_001093392.1:p.Thr155AsnfsTer17	Frameshift variant	0	0	0	NF1	.	1	0	1	0	0	0.000515198	0	1	7.83e-05	12779	1	0	0	0	0	0	0	0	0	0	0	0	0	0	0	0	0	0	NA
P	1A_TwoPlus	ALG6	chr1:g.63419380C>T	NM_013339.4:c.998C>T	NP_037471.2:p.Ala333Val	Missense variant	0.863	0.6704	0.12	.	Pathogenic	1	1	0	0	0.000181752	0	0	1	5.74e-05	17414	1	0	3.68e-05	0	0	0	0	7.02e-05	0	0	3.5e-05	2.39e-05	0	0	0	4.65e-05	0.000332	0	NA
P/LP	1A_TwoPlus	ALMS1	chr2:g.73408724C>T	NM_015120.4:c.430C>T	NP_055935.4:p.Gln144Ter	Nonsense variant	0	0	0.41	.	Pathogenic/Likely_pathogenic	1	1	0	0	0.000181752	0	0	1	6.45e-05	15496	1	0	8.29e-05	0	0	0	0.000926	0	0	0	0	0	0	0	0	0	0	0	NA
P	1A_TwoPlus	ALMS1	chr2:g.73451441_73451444del	NM_015120.4:c.4917_4920del	NP_055935.4:p.Asn1639LysfsTer4	Frameshift variant	0	0	0	.	Pathogenic	2	2	0	0	0.000363504	0	0	2	0.0001159	17262	2	0	2.76e-05	0	0	0	0.000232	2.35e-05	0	0	7.02e-06	0	0	0	0.000321	0	0	0	NA
P	1A_TwoPlus	ALMS1	chr2:g.73572699C>T	NM_015120.4:c.10825C>T	NP_055935.4:p.Arg3609Ter	Nonsense variant	0	0	0.04	.	Pathogenic	2	1	0	1	0.000181752	0	0.000621891	2	0.0001127	17742	2	0	0	0	0	0	0	0	0	0	6.98e-06	0	0	0	0	1.55e-05	0	0	NA
P	1A_TwoPlus	ALMS1	chr2:g.73572759C>T	NM_015120.4:c.10885C>T	NP_055935.4:p.Arg3629Ter	Nonsense variant	0	0	0	.	Pathogenic	1	0	1	0	0	0.000515198	0	1	5.67e-05	17624	1	0	9.21e-06	0	0	0	0	0	6.38e-05	0	0	0	0	0	0	0	0	0	NA
P	1A_TwoPlus	ALMS1	chr2:g.73572990_73573008del	NM_015120.4:c.11116_11134del	NP_055935.4:p.Arg3706LeufsTer11	Frameshift variant	0	0	0	.	Pathogenic	1	1	0	0	0.000181752	0	0	1	5.64e-05	17740	1	0	2.76e-05	0	0	0	0.000348	0	0	0	6.98e-06	0	0	0	0.000319	0	0	0	NA
LP	1B	ALPL	chr1:g.21561141C>T	NM_000478.6:c.226C>T	NP_000469.3:p.Gln76Ter	Nonsense variant	0	0	0.03	NF1	.	1	1	0	0	0.000181752	0	0	1	5.72e-05	17490	1	0	0	0	0	0	0	0	0	0	0	0	0	0	0	0	0	0	NA
P	1A_TwoPlus	ALPL	chr1:g.21563219G>A	NM_000478.6:c.407G>A	NP_000469.3:p.Arg136His	Missense variant	0.698	0.54747	0.01	.	Pathogenic	4	4	0	0	0.000727008	0	0	4	0.0002263	17678	4	0	0.00011	0	0	0	0.000111	0.000234	6.38e-05	0	6.28e-05	4.76e-05	7.32e-05	0	0	9.29e-05	0	0	NA
LP	1B	ALPL	chr1:g.21564053del	NM_000478.6:c.485del	NP_000469.3:p.Gly162AlafsTer3	Frameshift variant	0	0	0.04	NF1	.	1	0	0	1	0	0	0.000621891	1	5.77e-05	17330	1	0	0	0	0	0	0	0	0	0	0	0	0	0	0	0	0	0	NA
P/LP	1A_TwoPlus	ALPL	chr1:g.21564094G>A	NM_000478.6:c.526G>A	NP_000469.3:p.Ala176Thr	Missense variant	0.898	0.742607	0.04	.	Pathogenic/Likely_pathogenic	1	0	0	1	0	0	0.000621891	1	5.73e-05	17446	1	0	5.49e-05	0.00014	5.85e-05	0	0	9.36e-05	0	0	0.000154	0	7.32e-05	0	0.000319	0.000294	0	0	NA
LP	1A_Conflicting	ALPL	chr1:g.21564097G>A	NM_000478.6:c.529G>A	NP_000469.3:p.Ala177Thr	Missense variant	0.576	0.459224	0	.	Conflicting_interpretations_of_pathogenicity	4	4	0	0	0.000727008	0	0	4	0.0002281	17534	4	0	0.000128	0	0	0	0.00133	0	0.000127	0	3.49e-05	0	0	0.000301	0.00128	0	0	0	NA
P/LP	1A_TwoPlus	ALPL	chr1:g.21568123G>A	NM_000478.6:c.668G>A	NP_000469.3:p.Arg223Gln	Missense variant	0.969	0.600203	0	.	Pathogenic/Likely_pathogenic	3	2	0	1	0.000363504	0	0.000621891	3	0.0001723	17414	3	0	1.83e-05	0	0	0	0	4.68e-05	0	0	6.98e-06	0	0	0	0	1.55e-05	0	0	NA
LP	1B	ALPL	chr1:g.21568130del	NM_000478.6:c.675del	NP_000469.3:p.Tyr225Ter	Frameshift variant	0	0	0.01	NF1	.	1	1	0	0	0.000181752	0	0	1	5.71e-05	17522	1	0	0	0	0	0	0	0	0	0	0	0	0	0	0	0	0	0	NA
P/LP	1A_TwoPlus	ALPL	chr1:g.21573781T>C	NM_000478.6:c.979T>C	NP_000469.3:p.Phe327Leu	Missense variant	0.991	0.628745	0	.	Pathogenic/Likely_pathogenic	7	7	0	0	0.00127226	0	0	7	0.0004005	17476	7	0	0.000101	0	0	0	0.00122	0	0	0	4.19e-05	0	0	0	0.00192	0	0	0	NA
P	1A_TwoPlus	ALPL	chr1:g.21576614C>T	NM_000478.6:c.1282C>T	NP_000469.3:p.Arg428Ter	Nonsense variant	0	0	0.01	.	Pathogenic	1	0	1	0	0	0.000515198	0	1	5.73e-05	17450	1	0	2.74e-05	0	0	0	0	4.68e-05	6.37e-05	0	0	0	0	0	0	0	0	0	NA
P/LP	1A_TwoPlus	ALPL	chr1:g.21577401C>T	NM_000478.6:c.1328C>T	NP_000469.3:p.Ala443Val	Missense variant	0.735	0.726359	0.04	.	Pathogenic/Likely_pathogenic	1	1	0	0	0.000181752	0	0	1	5.65e-05	17692	1	0	0	0	0	0	0	0	0	0	0	0	0	0	0	0	0	0	NA
LP	1B	ALS2	chr2:g.201705138C>A	NM_020919.4:c.4688+1G>T	.	Splice donor variant	0	0	1	SS1	.	1	1	0	0	0.000181752	0	0	1	5.62e-05	17800	1	0	0	0	0	0	0	0	0	0	0	0	0	0	0	0	0	0	NA
LP	1B	ALS2	chr2:g.201706898G>A	NM_020919.4:c.4528C>T	NP_065970.2:p.Arg1510Ter	Nonsense variant	0	0	0	NF1	.	1	0	1	0	0	0.000515198	0	1	5.68e-05	17620	1	0	0	0	0	0	0	0	0	0	0	0	0	0	0	0	0	0	NA
P	1A_TwoPlus	ALS2	chr2:g.201707891G>A	NM_020919.4:c.4381C>T	NP_065970.2:p.Arg1461Ter	Nonsense variant	0	0	0	.	Pathogenic	1	1	0	0	0.000181752	0	0	1	5.69e-05	17568	1	0	0	0	0	0	0	0	0	0	0	0	0	0	0	0	0	0	NA
LP	1B	ALS2	chr2:g.201707927C>A	NM_020919.4:c.4345G>T	NP_065970.2:p.Glu1449Ter	Nonsense variant	0	0	0	NF1	.	1	1	0	0	0.000181752	0	0	1	5.73e-05	17454	1	0	0	0	0	0	0	0	0	0	0	0	0	0	0	0	0	0	NA
LP	1B	ALS2	chr2:g.201709900G>A	NM_020919.4:c.4261C>T	NP_065970.2:p.Arg1421Ter	Nonsense variant	0	0	0.03	NF1	Likely_pathogenic	2	2	0	0	0.000363504	0	0	2	0.0001134	17636	2	0	0	0	0	0	0	0	0	0	1.4e-05	0	0	0	0	3.1e-05	0	0	NA
LP	1B	ALS2	chr2:g.201749788del	NM_020919.4:c.1741del	NP_065970.2:p.Tyr581ThrfsTer26	Frameshift variant	0	0	0	NF1	.	1	1	0	0	0.000181752	0	0	1	5.74e-05	17428	1	0	0	0	0	0	0	0	0	0	0	0	0	0	0	0	0	0	NA
LP	1B	AMER1	chrX:g.64193061C>A	NM_152424.4:c.226G>T	NP_689637.3:p.Gly76Ter	Nonsense variant	0	0	0	NF5	.	1	0	0	1	0	0	0.000621891	1	7.74e-05	12918	1	0	0	0	0	0	0	0	0	0	0	0	0	0	0	0	0	0	NA
LP	1B	AMN	chr14:g.102929538T>C	NM_030943.4:c.760+2T>C	.	Splice donor variant	0	0	0.95	SS1	.	1	1	0	0	0.000181752	0	0	1	5.83e-05	17154	1	0	0	0	0	0	0	0	0	0	0	0	0	0	0	0	0	0	NA
LP	1B	AMN	chr14:g.102929942C>T	NM_030943.4:c.862C>T	NP_112205.2:p.Gln288Ter	Nonsense variant	0	0	0.21	NF1	.	1	1	0	0	0.000181752	0	0	1	5.72e-05	17492	1	0	0	0	0	0	0	0	0	0	0	0	0	0	0	0	0	0	NA
P/LP	1A_TwoPlus	AMT	chr3:g.49419022C>G	NM_000481.4:c.826G>C	NP_000472.2:p.Asp276His	Missense variant	0.948	0.780596	0	.	Pathogenic/Likely_pathogenic	3	3	0	0	0.000545256	0	0	3	0.0001722	17424	3	0	1.83e-05	0	0	0	0.000221	0	0	0	0	0	0	0	0	0	0	0	NA
P/LP	1A_TwoPlus	AMT	chr3:g.49422132G>A	NM_000481.4:c.230C>T	NP_000472.2:p.Ser77Leu	Missense variant	0.733	0.532341	0	.	Pathogenic/Likely_pathogenic	1	1	0	0	0.000181752	0	0	2	0.0001135	17624	0	1	1.83e-05	0	0	0	0	4.68e-05	0	0	6.28e-05	4.76e-05	0	0	0	4.65e-05	0	0	NA
LP	1B	ANK1	chr8:g.41672913C>A	NM_000037.4:c.4538-1G>T	.	Splice acceptor variant	0	0	0.71	SS1	.	1	1	0	0	0.000181752	0	0	1	5.62e-05	17788	1	0	0	0	0	0	0	0	0	0	0	0	0	0	0	0	0	0	NA
LP	1B	ANK2	chr4:g.113355375_113355379del	NM_001148.6:c.6757_6761del	NP_001139.3:p.Lys2253Ter	Frameshift variant	0	0	0	NF1	.	1	1	0	0	0.000181752	0	0	1	5.67e-05	17652	1	0	0	0	0	0	0	0	0	0	0	0	0	0	0	0	0	0	NA
LP	1B	ANK2	chr4:g.113356944G>T	NM_001148.6:c.8326G>T	NP_001139.3:p.Gly2776Ter	Nonsense variant	0	0	0	NF1	.	4	0	4	0	0	0.00206079	0	4	0.0002237	17882	4	0	2.74e-05	0	0	0	0	0	0.000191	0	6.98e-06	0	0	0	0	0	0.000329	0	NA
LP	1B	ANK3	chr10:g.60068911del	NM_020987.5:c.11971del	NP_066267.2:p.Glu3991LysfsTer18	Frameshift variant	0	0	0	NF1	.	1	1	0	0	0.000181752	0	0	1	5.63e-05	17772	1	0	0	0	0	0	0	0	0	0	0	0	0	0	0	0	0	0	NA
LP	1B	ANK3	chr10:g.60069943dup	NM_020987.5:c.10942dup	NP_066267.2:p.Glu3648GlyfsTer4	Frameshift variant	0	0	0.01	NF1	.	1	0	0	1	0	0	0.000621891	1	5.69e-05	17580	1	0	0	0	0	0	0	0	0	0	0	0	0	0	0	0	0	0	NA
LP	1B	ANK3	chr10:g.60263878del	NM_020987.5:c.658del	NP_066267.2:p.Leu220CysfsTer22	Frameshift variant	0	0	0	NF1	.	1	1	0	0	0.000181752	0	0	1	5.67e-05	17628	1	0	0	0	0	0	0	0	0	0	0	0	0	0	0	0	0	0	NA
LP	1B	ANK3	chr10:g.60389447del	NM_020987.5:c.93del	NP_066267.2:p.Ser32ProfsTer15	Frameshift variant	0	0	0	NF1	.	1	1	0	0	0.000181752	0	0	1	5.69e-05	17572	1	0	9.14e-06	0	0	0	0.000111	0	0	0	6.99e-06	0	0	0	0	1.55e-05	0	0	NA
LP	1B	ANKRD11	chr16:g.89283240dup	NM_013275.6:c.3309dup	NP_037407.4:p.Asp1104ArgfsTer2	Frameshift variant	0	0	0	NF1	Pathogenic	2	2	0	0	0.000363504	0	0	2	0.0001171	17076	2	0	1.83e-05	0	0	0	0	0	0	0	0	0	0	0	0	0	0	0	NA
LP	1B	ANLN	chr7:g.36396278C>T	NM_018685.5:c.31C>T	NP_061155.2:p.Arg11Ter	Nonsense variant	0	0	0	NF1	Uncertain_significance	2	0	2	0	0	0.0010304	0	2	0.0001138	17576	2	0	0.000222	0.00014	6.07e-05	0	0.000111	0.000141	0.000917	0	0.000223	4.76e-05	0.000293	0	0	0.000403	0	0	NA
LP	1B	ANLN	chr7:g.36406351_36406366del	NM_018685.5:c.658_673del	NP_061155.2:p.Phe220ValfsTer45	Frameshift variant	0	0	0	NF1	.	1	1	0	0	0.000181752	0	0	1	5.65e-05	17704	1	0	0	0	0	0	0	0	0	0	0	0	0	0	0	0	0	0	NA
LP	1B	ANLN	chr7:g.36422813_36422859dup	NM_018685.5:c.2476+4_2476+50dup	.	Splice donor variant	0	0	0	SS1	.	1	1	0	0	0.000181752	0	0	1	5.63e-05	17768	1	0	9.99e-06	0	0	0	0.000111	0	0	0	0	0	0	0	0	0	0	0	NA
LP	1B	ANLN	chr7:g.36449684del	NM_018685.5:c.3098del	NP_061155.2:p.Asn1033IlefsTer10	Frameshift variant	0	0	0.01	NF1	.	1	1	0	0	0.000181752	0	0	1	5.64e-05	17736	1	0	0	0	0	0	0	0	0	0	0	0	0	0	0	0	0	0	NA
LP	1B	ANO10	chr3:g.43555277C>G	NM_018075.5:c.1668+1G>C	.	Splice donor variant	0	0	0.99	SS1	.	1	1	0	0	0.000181752	0	0	1	5.68e-05	17620	1	0	0	0	0	0	0	0	0	0	0	0	0	0	0	0	0	0	NA
LP	1B	ANO10	chr3:g.43565702G>C	NM_018075.5:c.1244C>G	NP_060545.3:p.Ser415Ter	Nonsense variant	0	0	0	NF1	.	2	2	0	0	0.000363504	0	0	2	0.0001453	13768	2	0	0	0	0	0	0	0	0	0	7.26e-06	0	0	0	0	1.57e-05	0	0	NA
LP	1B	ANO10	chr3:g.43574866T>C	NM_018075.5:c.1163-2A>G	.	Splice acceptor variant	0	0	0.84	SS1	.	1	1	0	0	0.000181752	0	0	1	5.65e-05	17702	1	0	0	0	0	0	0	0	0	0	0	0	0	0	0	0	0	0	NA
P/LP	1A_TwoPlus	ANO10	chr3:g.43605729dup	NM_018075.5:c.132dup	NP_060545.3:p.Asp45ArgfsTer9	Frameshift variant	0	0	0	.	Pathogenic/Likely_pathogenic	1	1	0	0	0.000181752	0	0	1	6.18e-05	16176	1	0	0.000298	0.000446	0	0	0.000239	0.00048	0.00014	0	0.000457	0.000263	7.39e-05	0	0	0.000732	0.000333	0	NA
LP	1B	ANO5	chr11:g.22221136C>T	NM_213599.3:c.220C>T	NP_998764.1:p.Arg74Ter	Nonsense variant	0	0	0.02	NF1	Pathogenic	3	3	0	0	0.000545256	0	0	3	0.0001679	17866	3	0	4.58e-05	0.00028	5.86e-05	0	0	4.69e-05	0	0	2.1e-05	2.38e-05	0	0	0.000642	0	0	0	NA
LP	1B	ANO5	chr11:g.22236183del	NM_213599.3:c.669del	NP_998764.1:p.Arg223SerfsTer6	Frameshift variant	0	0	0.08	NF1	.	1	0	0	1	0	0	0.000621891	1	5.59e-05	17880	1	0	0	0	0	0	0	0	0	0	0	0	0	0	0	0	0	0	NA
LP	1B	ANO5	chr11:g.22250842C>A	NM_213599.3:c.1115C>A	NP_998764.1:p.Ser372Ter	Nonsense variant	0	0	0.02	NF1	.	1	0	1	0	0	0.000515198	0	1	5.6e-05	17862	1	0	9.14e-06	0	0	0	0	0	6.37e-05	0	0	0	0	0	0	0	0	0	NA
LP	1B	ANO5	chr11:g.22255463C>T	NM_213599.3:c.1273C>T	NP_998764.1:p.Gln425Ter	Nonsense variant	0	0	0.03	NF1	.	2	1	0	1	0.000181752	0	0.000621891	2	0.0001128	17732	2	0	0	0	0	0	0	0	0	0	0	0	0	0	0	0	0	0	NA
LP	1B	ANO5	chr11:g.22257724C>G	NM_213599.3:c.1377C>G	NP_998764.1:p.Tyr459Ter	Nonsense variant	0	0	0.09	NF1	.	1	1	0	0	0.000181752	0	0	1	5.64e-05	17728	1	0	0	0	0	0	0	0	0	0	0	0	0	0	0	0	0	0	NA
LP	1B	ANO5	chr11:g.22259663G>T	NM_213599.3:c.1552G>T	NP_998764.1:p.Gly518Ter	Nonsense variant	0	0	0.01	NF1	.	1	1	0	0	0.000181752	0	0	1	5.62e-05	17810	1	0	0	0	0	0	0	0	0	0	0	0	0	0	0	0	0	0	NA
LP	1B	ANO5	chr11:g.22262127_22262128insT	NM_213599.3:c.1631-2_1631-1insT	.	Splice acceptor variant	0	0	0.72	SS1	.	1	0	1	0	0	0.000515198	0	1	5.6e-05	17856	1	0	0	0	0	0	0	0	0	0	0	0	0	0	0	0	0	0	NA
P/LP	1A_TwoPlus	ANO5	chr11:g.22262137C>T	NM_213599.3:c.1639C>T	NP_998764.1:p.Arg547Ter	Nonsense variant	0	0	0.31	.	Pathogenic/Likely_pathogenic	1	1	0	0	0.000181752	0	0	1	5.64e-05	17734	1	0	0	0	0	0	0	0	0	0	2.79e-05	0	0.000293	0	0	0	0	0	NA
P	1A_TwoPlus	ANO5	chr11:g.22262231T>C	NM_213599.3:c.1733T>C	NP_998764.1:p.Phe578Ser	Missense variant	0.803	0.827405	0	.	Pathogenic	1	0	1	0	0	0.000515198	0	1	5.6e-05	17854	1	0	0.000165	0	0	0	0	0.00014	0.000765	0	0.000105	4.76e-05	0	0	0	0.000186	0.000329	0	NA
P	1A_TwoPlus	ANO5	chr11:g.22263044G>A	NM_213599.3:c.1898+1G>A	.	Splice donor variant	0	0	0.85	.	Pathogenic	1	1	0	0	0.000181752	0	0	1	5.63e-05	17760	1	0	0.000128	0	0.000234	0	0	0.000187	6.38e-05	0	8.38e-05	2.38e-05	0	0	0	0.000155	0	0	NA
LP	1B	ANO5	chr11:g.22272937del	NM_213599.3:c.2183del	NP_998764.1:p.Gly728ValfsTer32	Frameshift variant	0	0	0	NF1	.	1	1	0	0	0.000181752	0	0	1	5.66e-05	17674	1	0	0	0	0	0	0	0	0	0	0	0	0	0	0	0	0	0	NA
LP	1B	ANO5	chr11:g.22274568G>A	NM_213599.3:c.2236-1G>A	.	Splice acceptor variant	0	0	1	SS1	.	1	0	0	1	0	0	0.000621891	1	5.93e-05	16860	1	0	0	0	0	0	0	0	0	0	0	0	0	0	0	0	0	0	NA
P	1A_TwoPlus	ANO5	chr11:g.22274605C>T	NM_213599.3:c.2272C>T	NP_998764.1:p.Arg758Cys	Missense variant	0.818	0.681926	0	.	Pathogenic	1	1	0	0	0.000181752	0	0	1	5.7e-05	17532	1	0	0.000734	0	0	0	0	0.000281	6.39e-05	0	0.000483	7.16e-05	7.36e-05	0	0	0.00031	0	0	NA
LP	1B	ANTXR1	chr2:g.69102877C>T	NM_032208.2:c.739C>T	NP_115584.1:p.Arg247Ter	Nonsense variant	0	0	0	NF1	.	1	1	0	0	0.000181752	0	0	1	5.69e-05	17576	1	0	0	0	0	0	0	0	0	0	0	0	0	0	0	0	0	0	NA
LP	1B	ANTXR2	chr4:g.79977682C>T	NM_058172.6:c.1367G>A	NP_477520.2:p.Trp456Ter	Nonsense variant	0	0	0.21	NF1	.	1	0	1	0	0	0.000515198	0	1	5.63e-05	17764	1	0	0	0	0	0	0	0	0	0	0	0	0	0	0	0	0	0	NA
LP	1B	ANTXR2	chr4:g.79983907G>A	NM_058172.6:c.1150C>T	NP_477520.2:p.Arg384Ter	Nonsense variant	0	0	0.05	NF1	.	1	1	0	0	0.000181752	0	0	1	5.74e-05	17420	1	0	1.86e-05	0	0	0	0.000117	2.37e-05	0	0	0	0	0	0	0	0	0	0	NA
LP	1B	ANTXR2	chr4:g.79984835dup	NM_058172.6:c.1073dup	NP_477520.2:p.Ala359CysfsTer13	Frameshift variant	0	0	0.01	NF1	Pathogenic	6	5	1	0	0.00090876	0.000515198	0	6	0.0003566	16826	6	0	0.000124	0.000147	0.000302	0	0.000605	4.87e-05	0	0	0.000105	9.56e-05	7.36e-05	0	0.00032	0.000124	0	0	NA
LP	1B	ANTXR2	chr4:g.80033571C>T	NM_058172.6:c.698-1G>A	.	Splice acceptor variant	0	0	0.82	SS1	.	1	0	0	1	0	0	0.000621891	1	5.64e-05	17728	1	0	0	0	0	0	0	0	0	0	0	0	0	0	0	0	0	0	NA
LP	1B	ANTXR2	chr4:g.80036033C>A	NM_058172.6:c.637-1G>T	.	Splice acceptor variant	0	0	0.98	SS1	.	1	0	1	0	0	0.000515198	0	1	6.68e-05	14970	1	0	0	0	0	0	0	0	0	0	0	0	0	0	0	0	0	0	NA
LP	1B	ANTXR2	chr4:g.80036034T>A	NM_058172.6:c.637-2A>T	.	Splice acceptor variant	0	0	0.98	SS1	.	1	0	0	1	0	0	0.000621891	1	6.88e-05	14546	1	0	0	0	0	0	0	0	0	0	7.2e-06	0	0	0	0	0	0	0	NA
LP	1B	AP1B1	chr22:g.29349255del	NM_001127.3:c.1400del	NP_001118.3:p.Glu467GlyfsTer19	Frameshift variant	0	0	0	NF1	.	1	1	0	0	0.000181752	0	0	1	5.7e-05	17540	1	0	0	0	0	0	0	0	0	0	0	0	0	0	0	0	0	0	NA
LP	1B	AP1B1	chr22:g.29358944G>A	NM_001127.3:c.307C>T	NP_001118.3:p.Arg103Ter	Nonsense variant	0	0	0.13	NF1	.	1	1	0	0	0.000181752	0	0	1	5.73e-05	17462	1	0	9.38e-06	0.000147	0	0	0	0	0	0	0	0	0	0	0	0	0	0	NA
LP	1B	AP3B1	chr5:g.78015549C>T	NM_003664.5:c.2993-1G>A	.	Splice acceptor variant	0	0	0.99	SS1	.	1	1	0	0	0.000181752	0	0	1	5.65e-05	17694	1	0	0	0	0	0	0	0	0	0	0	0	0	0	0	0	0	0	NA
LP	1B	AP3B1	chr5:g.78039090del	NM_003664.5:c.2769del	NP_003655.3:p.Lys923AsnfsTer4	Frameshift variant	0	0	0.21	NF1	.	1	1	0	0	0.000181752	0	0	1	5.76e-05	17352	1	0	0	0	0	0	0	0	0	0	6.99e-06	2.38e-05	0	0	0	0	0	0	NA
LP	1B	AP3B1	chr5:g.78116150_78116151del	NM_003664.5:c.2054_2055del	NP_003655.3:p.Ser685PhefsTer2	Frameshift variant	0	0	0.02	NF1	.	1	1	0	0	0.000181752	0	0	1	5.63e-05	17752	1	0	0	0	0	0	0	0	0	0	0	0	0	0	0	0	0	0	NA
LP	1B	AP4B1	chr1:g.113900066del	NM_001253852.3:c.958del	NP_001240781.1:p.Cys320AlafsTer21	Frameshift variant	0	0	0.04	NF1	.	1	1	0	0	0.000181752	0	0	1	5.81e-05	17218	1	0	9.14e-06	0	0	0	0.000111	0	0	0	0	0	0	0	0	0	0	0	NA
LP	1B	AP4B1	chr1:g.113900093del	NM_001253852.3:c.926del	NP_001240781.1:p.Gly309ValfsTer32	Frameshift variant	0	0	0.06	NF1	.	2	2	0	0	0.000363504	0	0	2	0.0001133	17650	2	0	0	0	0	0	0	0	0	0	0	0	0	0	0	0	0	0	NA
LP	1B	AP4B1	chr1:g.113900354del	NM_001253852.3:c.664del	NP_001240781.1:p.Leu222CysfsTer31	Frameshift variant	0	0	0.03	NF1	Pathogenic	1	1	0	0	0.000181752	0	0	1	5.63e-05	17754	1	0	0	0	0	0	0	0	0	0	0	0	0	0	0	0	0	0	NA
LP	1B	AP4B1	chr1:g.113900384G>A	NM_001253852.3:c.634C>T	NP_001240781.1:p.Gln212Ter	Nonsense variant	0	0	0.03	NF1	.	1	1	0	0	0.000181752	0	0	1	5.66e-05	17674	1	0	0	0	0	0	0	0	0	0	0	0	0	0	0	0	0	0	NA
LP	1B	AP4E1	chr15:g.50958708del	NM_007347.5:c.1765del	NP_031373.2:p.His589MetfsTer5	Frameshift variant	0	0	0	NF1	.	1	0	1	0	0	0.000515198	0	1	5.61e-05	17814	1	0	0	0	0	0	0	0	0	0	0	0	0	0	0	0	0	0	NA
LP	1B	AP4M1	chr7:g.100102782G>C	NM_004722.4:c.254+1G>C	.	Splice donor variant	0	0	0.99	SS1	.	1	0	0	1	0	0	0.000621891	1	5.68e-05	17592	1	0	0	0	0	0	0	0	0	0	0	0	0	0	0	0	0	0	NA
LP	1B	AP4M1	chr7:g.100104114dup	NM_004722.4:c.566dup	NP_004713.2:p.Leu189PhefsTer14	Frameshift variant	0	0	0.02	NF1	.	1	1	0	0	0.000181752	0	0	1	5.88e-05	17008	1	0	0	0	0	0	0	0	0	0	0	0	0	0	0	0	0	0	NA
LP	1B	AP4M1	chr7:g.100105480_100105496del	NM_004722.4:c.870_886del	NP_004713.2:p.Ser292AlafsTer23	Frameshift variant	0	0	0	NF1	.	1	1	0	0	0.000181752	0	0	1	6.11e-05	16372	1	0	9.14e-06	0	0	0	0.000111	0	0	0	0	0	0	0	0	0	0	0	NA
LP	1B	AP4S1	chr14:g.31072923G>T	NM_001128126.3:c.244G>T	NP_001121598.1:p.Glu82Ter	Nonsense variant	0	0	0.07	NF1	.	1	0	1	0	0	0.000515198	0	1	5.68e-05	17612	1	0	0	0	0	0	0	0	0	0	0	0	0	0	0	0	0	0	NA
LP	1A_Conflicting	AP4S1	chr14:g.31072968C>T	NM_001128126.3:c.289C>T	NP_001121598.1:p.Arg97Ter	Nonsense variant	0	0	0.01	.	Conflicting_interpretations_of_pathogenicity	1	1	0	0	0.000181752	0	0	1	5.68e-05	17614	1	0	0.000101	0	0.000117	0	0.000111	0.00014	6.37e-05	0	0.000105	9.53e-05	0.00022	0	0	6.2e-05	0.000988	0	NA
LP	1B	APC	chr5:g.112839653del	NM_000038.6:c.4059del	NP_000029.2:p.Glu1353AspfsTer62	Frameshift variant	0	0	0	NF5	.	1	0	1	0	0	0.000515198	0	1	5.64e-05	17732	1	0	0	0	0	0	0	0	0	0	0	0	0	0	0	0	0	0	NA
LP	1B	APOB	chr2:g.21004643_21004647del	NM_000384.3:c.11819_11823del	NP_000375.3:p.Thr3940SerfsTer3	Frameshift variant	0	0	0	NF1	.	1	0	1	0	0	0.000515198	0	1	5.62e-05	17800	1	0	9.14e-06	0	0	0	0	0	6.37e-05	0	0	0	0	0	0	0	0	0	NA
LP	1B	APOB	chr2:g.21005227G>A	NM_000384.3:c.11641C>T	NP_000375.3:p.Gln3881Ter	Nonsense variant	0	0	0	NF1	.	1	1	0	0	0.000181752	0	0	1	5.65e-05	17714	1	0	0	0	0	0	0	0	0	0	0	0	0	0	0	0	0	0	NA
LP	1B	APOB	chr2:g.21005970C>T	NM_000384.3:c.10898G>A	NP_000375.3:p.Trp3633Ter	Nonsense variant	0	0	0	NF1	.	1	1	0	0	0.000181752	0	0	1	5.68e-05	17600	1	0	0	0	0	0	0	0	0	0	6.98e-06	0	0	0	0	1.55e-05	0	0	NA
P	1A_Conflicting	APOB	chr2:g.21006289G>A	NM_000384.3:c.10579C>T	NP_000375.3:p.Arg3527Trp	Missense variant	0.854	0.457268	0	.	Conflicting_interpretations_of_pathogenicity	17	16	0	1	0.00290803	0	0.000621891	17	0.0009581	17744	17	0	0.000165	0	0	0	0.00111	4.68e-05	0.000383	0	6.28e-05	2.38e-05	0	0	0.000639	7.74e-05	0.000329	0	NA
LP	1B	APOB	chr2:g.21008306del	NM_000384.3:c.8564del	NP_000375.3:p.Asn2855ThrfsTer19	Frameshift variant	0	0	0	NF1	.	1	0	1	0	0	0.000515198	0	1	5.62e-05	17780	1	0	9.15e-06	0	0	0	0	0	0	0	0	0	0	0	0	0	0	0	NA
LP	1B	APOB	chr2:g.21008591G>T	NM_000384.3:c.8277C>A	NP_000375.3:p.Tyr2759Ter	Nonsense variant	0	0	0.01	NF1	.	1	0	1	0	0	0.000515198	0	1	5.63e-05	17764	1	0	0	0	0	0	0	0	0	0	0	0	0	0	0	0	0	0	NA
LP	1B	APOB	chr2:g.21009164A>C	NM_000384.3:c.7704T>G	NP_000375.3:p.Tyr2568Ter	Nonsense variant	0	0	0	NF1	.	1	0	0	1	0	0	0.000621891	1	5.62e-05	17790	1	0	0	0	0	0	0	0	0	0	0	0	0	0	0	0	0	0	NA
LP	1B	APOB	chr2:g.21009814G>A	NM_000384.3:c.7054C>T	NP_000375.3:p.Gln2352Ter	Nonsense variant	0	0	0	NF1	.	1	0	1	0	0	0.000515198	0	1	5.62e-05	17806	1	0	0	0	0	0	0	0	0	0	0	0	0	0	0	0	0	0	NA
LP	1B	APOB	chr2:g.21010592del	NM_000384.3:c.6277del	NP_000375.3:p.Glu2093LysfsTer7	Frameshift variant	0	0	0	NF1	.	2	0	0	2	0	0	0.00124378	2	0.0001121	17836	2	0	0	0	0	0	0	0	0	0	0	0	0	0	0	0	0	0	NA
LP	1B	AR	chrX:g.67545387_67545388insCAGCAGCAAA	NM_000044.6:c.241_242insCAGCAGCAAA	NP_000035.2:p.Glu81AlafsTer6	Frameshift variant	0	0	0	NF1	.	1	0	1	0	0	0.000515198	0	1	0.0001386	7217	1	0	3.05e-05	0	0	0	0	0	0.000229	0	0	0	0	0	0	0	0	0	NA
P/LP	1A_TwoPlus	ARG1	chr6:g.131573284T>C	NM_000045.4:c.2T>C	NP_000036.2:p.Met1?	Start-lost	0.61	0	0	.	Pathogenic/Likely_pathogenic	1	0	1	0	0	0.000515198	0	1	5.65e-05	17716	1	0	0	0	0	0	0	0	0	0	0	0	0	0	0	0	0	0	NA
LP	1B	ARG1	chr6:g.131576729G>T	NM_000045.4:c.124G>T	NP_000036.2:p.Glu42Ter	Nonsense variant	0	0	0.27	NF1	.	1	1	0	0	0.000181752	0	0	1	5.65e-05	17688	1	0	0	0	0	0	0	0	0	0	0	0	0	0	0	0	0	0	NA
LP	1B	ARG1	chr6:g.131579226dup	NM_000045.4:c.246dup	NP_000036.2:p.Lys83GlnfsTer35	Frameshift variant	0	0	0.02	NF1	.	1	1	0	0	0.000181752	0	0	1	5.64e-05	17728	1	0	0	0	0	0	0	0	0	0	0	0	0	0	0	0	0	0	NA
LP	1B	ARG1	chr6:g.131583362del	NM_000045.4:c.673del	NP_000036.2:p.Arg225GlyfsTer5	Frameshift variant	0	0	0.67	NF1	.	2	2	0	0	0.000363504	0	0	2	0.0001122	17832	2	0	9.14e-06	0	0	0	0.000111	0	0	0	0	0	0	0	0	0	0	0	NA
P/LP	1A_TwoPlus	ARG1	chr6:g.131583810C>T	NM_000045.4:c.871C>T	NP_000036.2:p.Arg291Ter	Nonsense variant	0	0	0	.	Pathogenic/Likely_pathogenic	1	1	0	0	0.000181752	0	0	1	5.6e-05	17846	1	0	2.74e-05	0.000419	0	0	0	0	0	0	2.79e-05	4.76e-05	0	0	0	3.1e-05	0	0	NA
LP	1B	ARHGAP29	chr1:g.94208858G>A	NM_004815.4:c.484C>T	NP_004806.3:p.Arg162Ter	Nonsense variant	0	0	0.21	NF1	.	1	1	0	0	0.000181752	0	0	1	5.66e-05	17656	1	0	0	0	0	0	0	0	0	0	0	0	0	0	0	0	0	0	NA
LP	1B	ARHGEF1	chr19:g.41902864C>A	NM_004706.4:c.1704C>A	NP_004697.2:p.Tyr568Ter	Nonsense variant	0	0	0.08	NF1	.	1	1	0	0	0.000181752	0	0	1	5.83e-05	17168	1	0	0	0	0	0	0	0	0	0	0	0	0	0	0	0	0	0	NA
LP	1B	ARHGEF18	chr19:g.7373020C>G	NM_001367823.1:c.224C>G	NP_001354752.1:p.Ser75Ter	Nonsense variant	0	0	0.07	NF1	.	3	3	0	0	0.000545256	0	0	3	0.0001715	17488	3	0	0	0	0	0	0	0	0	0	1.4e-05	0	0	0	0.000639	0	0	0	NA
LP	1B	ARHGEF18	chr19:g.7373022del	NM_001367823.1:c.226del	NP_001354752.1:p.Arg76GlyfsTer40	Frameshift variant	0	0	0.03	NF1	.	2	0	2	0	0	0.0010304	0	2	0.0001144	17488	2	0	0	0	0	0	0	0	0	0	0	0	0	0	0	0	0	0	NA
LP	1B	ARHGEF18	chr19:g.7375738dup	NM_001367823.1:c.294dup	NP_001354752.1:p.Ala99SerfsTer4	Frameshift variant	0	0	0	NF1	.	8	8	0	0	0.00145402	0	0	8	0.000457	17504	8	0	0	0	0	0	0	0	0	0	1.4e-05	0	0	0	0.000639	0	0	0	NA
LP	1B	ARHGEF18	chr19:g.7376758G>T	NM_001367823.1:c.541+1G>T	.	Splice donor variant	0	0	0.96	SS1	.	1	0	0	1	0	0	0.000621891	1	5.73e-05	17456	1	0	0	0	0	0	0	0	0	0	0	0	0	0	0	0	0	0	NA
LP	1B	ARHGEF18	chr19:g.7382871C>T	NM_001367823.1:c.802C>T	NP_001354752.1:p.Arg268Ter	Nonsense variant	0	0	0.01	NF1	.	1	1	0	0	0.000181752	0	0	1	5.71e-05	17526	1	0	0	0	0	0	0	0	0	0	1.4e-05	0	0	0	0	3.1e-05	0	0	NA
LP	1B	ARHGEF18	chr19:g.7383061G>A	NM_001367823.1:c.826-1G>A	.	Splice acceptor variant	0	0	1	SS1	.	36	3	4	29	0.000545256	0.00206079	0.0180348	36	0.002071	17384	36	0	0	0	0	0	0	0	0	0	4.19e-05	0	0	0	0.00192	0	0	0	NA
LP	1B	ARHGEF18	chr19:g.7467229C>T	NM_001367823.1:c.3025C>T	NP_001354752.1:p.Gln1009Ter	Nonsense variant	0	0	0.03	NF1	.	1	0	0	1	0	0	0.000621891	1	5.71e-05	17512	1	0	0	0	0	0	0	0	0	0	0	0	0	0	0	0	0	0	NA
LP	1B	ARHGEF18	chr19:g.7467250C>T	NM_001367823.1:c.3046C>T	NP_001354752.1:p.Gln1016Ter	Nonsense variant	0	0	0.05	NF1	.	1	1	0	0	0.000181752	0	0	1	5.74e-05	17410	1	0	0	0	0	0	0	0	0	0	0	0	0	0	0	0	0	0	NA
LP	1B	ARID2	chr12:g.45811416A>T	NM_152641.4:c.285-2A>T	.	Splice acceptor variant	0	0	1	SS1	.	1	0	1	0	0	0.000515198	0	1	5.7e-05	17546	1	0	0	0	0	0	0	0	0	0	0	0	0	0	0	0	0	0	NA
LP	1B	ARID2	chr12:g.45811417G>T	NM_152641.4:c.285-1G>T	.	Splice acceptor variant	0	0	1	SS1	.	1	0	1	0	0	0.000515198	0	1	5.71e-05	17518	1	0	0	0	0	0	0	0	0	0	0	0	0	0	0	0	0	0	NA
LP	1B	ARL6	chr3:g.97788004C>T	NM_001278293.3:c.364C>T	NP_001265222.1:p.Arg122Ter	Nonsense variant	0	0	0.08	NF1	Pathogenic	1	1	0	0	0.000181752	0	0	1	5.6e-05	17860	1	0	9.15e-06	0	0	0	0.000111	0	0	0	0	0	0	0	0	0	0	0	NA
LP	1B	ARMC4	chr10:g.27862495del	NM_018076.5:c.2741del	NP_060546.2:p.Asn914IlefsTer2	Frameshift variant	0	0	0	NF1	.	4	4	0	0	0.000727008	0	0	4	0.0002244	17822	4	0	6.44e-05	0	0.000119	0	0.000556	0	0	0	0	0	0	0	0	0	0	0	NA
LP	1B	ARMC4	chr10:g.27936758C>T	NM_018076.5:c.2220G>A	NP_060546.2:p.Trp740Ter	Nonsense variant	0	0	0.02	NF1	.	1	0	1	0	0	0.000515198	0	1	5.66e-05	17676	1	0	0	0	0	0	0	0	0	0	0	0	0	0	0	0	0	0	NA
LP	1B	ARMC4	chr10:g.27961717T>G	NM_018076.5:c.1239-2A>C	.	Splice acceptor variant	0	0	0.99	SS1	.	1	1	0	0	0.000181752	0	0	1	5.66e-05	17674	1	0	9.45e-06	0	0	0	0.000111	0	0	0	0	0	0	0	0	0	0	0	NA
LP	1B	ARMC4	chr10:g.27981548_27981549del	NM_018076.5:c.857_858del	NP_060546.2:p.Arg286LysfsTer6	Frameshift variant	0	0	0.18	NF1	Pathogenic	1	0	1	0	0	0.000515198	0	1	5.65e-05	17716	1	0	4.77e-05	0	0	0	0	0	0.000369	0	6.98e-06	0	0	0	0	0	0.000328	0	NA
LP	1B	ARMC4	chr10:g.27985018C>T	NM_018076.5:c.575+1G>A	.	Splice donor variant	0	0	0.94	SS1	.	1	0	0	1	0	0	0.000621891	1	5.71e-05	17518	1	0	9.53e-06	0	0	0	0	0	6.74e-05	0	0	0	0	0	0	0	0	0	NA
P/LP	1A_TwoPlus	ARSA	chr22:g.50625332dup	NM_000487.6:c.1344dup	NP_000478.3:p.Gly449ArgfsTer124	Frameshift variant	0	0	0.05	.	Pathogenic/Likely_pathogenic	2	2	0	0	0.000363504	0	0	2	0.0001129	17714	2	0	9.15e-06	0	0	0	0.000111	0	0	0	1.4e-05	0	0	0	0.00064	0	0	0	NA
P/LP	1A_TwoPlus	ARSA	chr22:g.50625675G>A	NM_000487.6:c.1114C>T	NP_000478.3:p.Arg372Trp	Missense variant	0.924	0.538729	0.1	.	Pathogenic/Likely_pathogenic	1	1	0	0	0.000181752	0	0	1	5.67e-05	17634	1	0	9.14e-06	0	0	0	0.000111	0	0	0	0	0	0	0	0	0	0	0	NA
LP	1B	ARSA	chr22:g.50626173C>T	NM_000487.6:c.960G>A	NP_000478.3:p.Trp320Ter	Nonsense variant	0	0	0.42	NF1	Pathogenic	4	4	0	0	0.000727008	0	0	4	0.0002254	17746	4	0	9.81e-06	0	0	0	0.000124	0	0	0	2.09e-05	0	0	0	0.000957	0	0	0	NA
P/LP	1A_TwoPlus	ARSA	chr22:g.50626195C>T	NM_000487.6:c.938G>A	NP_000478.3:p.Arg313Gln	Missense variant	0.964	0.533564	0.05	.	Pathogenic/Likely_pathogenic	1	0	0	1	0	0	0.000621891	1	5.64e-05	17724	1	0	0	0	0	0	0	0	0	0	0	0	0	0	0	0	0	0	NA
LP	1A_Conflicting	ARSA	chr22:g.50626202C>T	NM_000487.6:c.931G>A	NP_000478.3:p.Gly311Ser	Missense variant	0.97	0.599811	0.06	.	Conflicting_interpretations_of_pathogenicity	1	0	1	0	0	0.000515198	0	1	5.63e-05	17748	1	0	2.8e-05	0	0	0	0	4.77e-05	6.52e-05	0	6.98e-06	0	0	0	0	0	0.000328	0	NA
P	1A_TwoPlus	ARSA	chr22:g.50626208C>T	NM_000487.6:c.925G>A	NP_000478.3:p.Glu309Lys	Missense variant	0.93	0.695868	0.04	.	Pathogenic	1	0	0	1	0	0	0.000621891	1	5.66e-05	17668	1	0	9.27e-06	0	0	0	0.000112	0	0	0	4.19e-05	9.51e-05	0	0	0	0	0	0	NA
LP	1A_Conflicting	ARSA	chr22:g.50626216G>A	NM_000487.6:c.917C>T	NP_000478.3:p.Thr306Met	Missense variant	0.922	0.666214	0.07	.	Conflicting_interpretations_of_pathogenicity	1	1	0	0	0.000181752	0	0	1	5.64e-05	17724	1	0	0	0	0	0	0	0	0	0	0	0	0	0	0	0	0	0	NA
P/LP	1A_TwoPlus	ARSA	chr22:g.50626265G>A	NM_000487.6:c.868C>T	NP_000478.3:p.Arg290Cys	Missense variant	0.878	0.66481	0.07	.	Pathogenic/Likely_pathogenic	2	2	0	0	0.000363504	0	0	2	0.0001131	17682	2	0	9.23e-06	0	0	0	0.000111	0	0	0	6.98e-06	0	0	0	0	1.55e-05	0	0	NA
P/LP	1A_TwoPlus	ARSA	chr22:g.50626618G>A	NM_000487.6:c.827C>T	NP_000478.3:p.Thr276Met	Missense variant	0.978	0.626547	0	.	Pathogenic/Likely_pathogenic	1	0	0	1	0	0	0.000621891	1	5.66e-05	17682	1	0	0	0	0	0	0	0	0	0	1.4e-05	2.38e-05	0	0	0	1.55e-05	0	0	NA
LP	1B	ARSA	chr22:g.50626701_50626708dup	NM_000487.6:c.737_744dup	NP_000478.3:p.Phe249AlafsTer8	Frameshift variant	0	0	0	NF1	.	1	1	0	0	0.000181752	0	0	1	5.67e-05	17634	1	0	0	0	0	0	0	0	0	0	0	0	0	0	0	0	0	0	NA
P/LP	1A_TwoPlus	ARSA	chr22:g.50626709G>A	NM_000487.6:c.736C>T	NP_000478.3:p.Arg246Cys	Missense variant	0.936	0.718164	0.02	.	Pathogenic/Likely_pathogenic	1	0	1	0	0	0.000515198	0	1	5.66e-05	17658	1	0	0	0	0	0	0	0	0	0	6.98e-06	0	0	0	0	1.55e-05	0	0	NA
LP	1B	ARSA	chr22:g.50627198G>A	NM_000487.6:c.433C>T	NP_000478.3:p.Arg145Ter	Nonsense variant	0	0	0.35	NF1	Pathogenic	1	0	0	1	0	0	0.000621891	1	5.71e-05	17528	1	0	0	0	0	0	0	0	0	0	6.98e-06	2.38e-05	0	0	0	0	0	0	NA
P	1A_TwoPlus	ARSA	chr22:g.50627285G>A	NM_000487.6:c.346C>T	NP_000478.3:p.Arg116Ter	Nonsense variant	0	0	0.04	.	Pathogenic	1	0	1	0	0	0.000515198	0	1	5.68e-05	17592	1	0	1.14e-05	0	0	0	0	0	0	0	2.79e-05	0	0	0	0	4.65e-05	0.000328	0	NA
P	1A_TwoPlus	ARSA	chr22:g.50627335dup	NM_000487.6:c.302dup	NP_000478.3:p.Leu102ProfsTer32	Frameshift variant	0	0	0	.	Pathogenic	1	0	0	1	0	0	0.000621891	1	5.81e-05	17206	1	0	3.53e-05	0.000218	0	0.000547	0	0	0	0	1.4e-05	4.76e-05	0	0	0	0	0	0	NA
LP	1B	ARSA	chr22:g.50627764del	NM_000487.6:c.17del	NP_000478.3:p.Pro6ArgfsTer22	Frameshift variant	0	0	0.16	NF1	.	1	1	0	0	0.000181752	0	0	1	5.75e-05	17392	1	0	0	0	0	0	0	0	0	0	0	0	0	0	0	0	0	0	NA
P/LP	1A_TwoPlus	ARSB	chr5:g.78885782C>T	NM_000046.5:c.944G>A	NP_000037.2:p.Arg315Gln	Missense variant	0.977	0.726831	0	.	Pathogenic/Likely_pathogenic	1	1	0	0	0.000181752	0	0	1	5.68e-05	17594	1	0	1.83e-05	0	0	0	0	4.68e-05	0	0	0	0	0	0	0	0	0	0	NA
P/LP	1A_TwoPlus	ARSB	chr5:g.78955428A>T	NM_000046.5:c.765T>A	NP_000037.2:p.Tyr255Ter	Nonsense variant	0	0	0.03	.	Pathogenic/Likely_pathogenic	1	1	0	0	0.000181752	0	0	1	5.6e-05	17872	1	0	0	0	0	0	0	0	0	0	0	0	0	0	0	0	0	0	NA
P	1A_TwoPlus	ARSB	chr5:g.78964517G>A	NM_000046.5:c.589C>T	NP_000037.2:p.Arg197Ter	Nonsense variant	0	0	0	.	Pathogenic	1	0	0	1	0	0	0.000621891	1	5.63e-05	17758	1	0	0	0	0	0	0	0	0	0	0	0	0	0	0	0	0	0	NA
P	1A_TwoPlus	ARSB	chr5:g.78964535G>A	NM_000046.5:c.571C>T	NP_000037.2:p.Arg191Ter	Nonsense variant	0	0	0	.	Pathogenic	4	0	0	4	0	0	0.00248756	4	0.0002244	17824	4	0	0	0	0	0	0	0	0	0	1.4e-05	0	0	0	0	1.55e-05	0.000328	0	NA
LP	1B	ARSB	chr5:g.78985113_78985135del	NM_000046.5:c.114_136del	NP_000037.2:p.Ala39ProfsTer80	Frameshift variant	0	0	0	NF1	.	1	0	0	1	0	0	0.000621891	1	6.07e-05	16468	1	0	0	0	0	0	0	0	0	0	0	0	0	0	0	0	0	0	NA
LP	1B	ARX	chrX:g.25013410del	NM_139058.3:c.590del	NP_620689.1:p.Gly197AlafsTer128	Frameshift variant	0	0	0	NF1	.	2	0	1	1	0	0.000515198	0.000621891	2	0.0002091	9564	2	0	0	0	0	0	0	0	0	0	0	0	0	0	0	0	0	0	NA
LP	1B	ASAH1	chr8:g.18059587G>T	NM_177924.5:c.902C>A	NP_808592.2:p.Ser301Ter	Nonsense variant	0	0	0.05	NF1	.	3	0	0	3	0	0	0.00186567	3	0.0001689	17760	3	0	0	0	0	0	0	0	0	0	0	0	0	0	0	0	0	0	NA
LP	1B	ASAH1	chr8:g.18075550dup	NM_177924.5:c.116dup	NP_808592.2:p.Gly40ArgfsTer16	Frameshift variant	0	0	0.01	NF1	.	2	0	2	0	0	0.0010304	0	2	0.000112	17854	2	0	9.14e-06	0	0	0	0	0	6.37e-05	0	0	0	0	0	0	0	0	0	NA
LP	1B	ASAH1	chr8:g.18075589T>G	NM_177924.5:c.79-2A>C	.	Splice acceptor variant	0	0	0.99	SS1	.	1	1	0	0	0.000181752	0	0	1	5.6e-05	17854	1	0	0	0	0	0	0	0	0	0	0	0	0	0	0	0	0	0	NA
P/LP	1A_TwoPlus	ASL	chr7:g.66081825G>A	NM_000048.4:c.35G>A	NP_000039.2:p.Arg12Gln	Missense variant	0.976	0.721952	0.17	.	Pathogenic/Likely_pathogenic	1	0	1	0	0	0.000515198	0	1	5.69e-05	17584	1	0	0.00109	0.000558	0.000351	0	0	0.00194	0	1	0.00117	0.000666	0.000293	0	0	0.00192	0	0	NA
P/LP	1A_TwoPlus	ASL	chr7:g.66081965G>A	NM_000048.4:c.175G>A	NP_000039.2:p.Glu59Lys	Missense variant	0.965	0.667296	0	.	Pathogenic/Likely_pathogenic	1	0	0	1	0	0	0.000621891	1	5.68e-05	17608	1	0	0	0	0	0	0	0	0	0	0	0	0	0	0	0	0	0	NA
LP	1B	ASL	chr7:g.66082386C>T	NM_000048.4:c.226C>T	NP_000039.2:p.Gln76Ter	Nonsense variant	0	0	0	NF1	.	1	0	0	1	0	0	0.000621891	1	5.71e-05	17524	1	0	0	0	0	0	0	0	0	0	0	0	0	0	0	0	0	0	NA
LP	1A_Conflicting	ASL	chr7:g.66082440C>T	NM_000048.4:c.280C>T	NP_000039.2:p.Arg94Cys	Missense variant	0.961	0.811507	0	.	Conflicting_interpretations_of_pathogenicity	1	1	0	0	0.000181752	0	0	1	5.71e-05	17504	1	0	9.37e-06	0	0	0	0	2.38e-05	0	0	6.98e-06	0	0	0	0	1.55e-05	0	0	NA
P	1A_TwoPlus	ASL	chr7:g.66082443C>T	NM_000048.4:c.283C>T	NP_000039.2:p.Arg95Cys	Missense variant	0.894	0.785795	0	.	Pathogenic	1	1	0	0	0.000181752	0	0	1	5.69e-05	17586	1	0	9.39e-06	0	0	0	0	2.38e-05	0	0	1.4e-05	0	0	0	0.00032	1.55e-05	0	0	NA
P/LP	1A_TwoPlus	ASL	chr7:g.66082925C>T	NM_000048.4:c.337C>T	NP_000039.2:p.Arg113Trp	Missense variant	0.854	0.740726	0.12	.	Pathogenic/Likely_pathogenic	1	0	1	0	0	0.000515198	0	1	5.72e-05	17470	1	0	0.00021	0	0	0	0	0	0	0	7.68e-05	0	0	0	0	0	0	0	NA
LP	1B	ASL	chr7:g.66083076G>A	NM_000048.4:c.349-1G>A	.	Splice acceptor variant	0	0	0.91	SS1	Likely_pathogenic	2	2	0	0	0.000363504	0	0	2	0.0001137	17586	2	0	9.14e-06	0	0	0	0.000111	0	0	0	1.4e-05	0	0	0	0.00032	0	0.000328	0	NA
LP	1A_TwoPlus	ASL	chr7:g.66089335G>C	NM_000048.4:c.978G>C	NP_000039.2:p.Gln326His	Missense & splice region variant	0.954	0.832233	0.82	.	Likely_pathogenic	3	1	2	0	0.000181752	0.0010304	0	3	0.0001707	17574	3	0	9.99e-06	0	0	0	0	0	6.76e-05	0	0	0	0	0	0	0	0	0	NA
P/LP	1A_TwoPlus	ASPA	chr17:g.3498966G>A	NM_000049.4:c.820G>A	NP_000040.1:p.Gly274Arg	Missense variant	0.901	0.532602	0	.	Pathogenic/Likely_pathogenic	1	0	1	0	0	0.000515198	0	1	5.65e-05	17716	1	0	9.15e-06	0	0	0	0	2.34e-05	0	0	2.09e-05	2.38e-05	0	0	0	3.1e-05	0	0	NA
LP	1B	ASPM	chr1:g.197092032G>A	NM_018136.5:c.9319C>T	NP_060606.3:p.Arg3107Ter	Nonsense variant	0	0	0.23	NF1	Pathogenic	1	1	0	0	0.000181752	0	0	1	5.79e-05	17262	1	0	0	0	0	0	0	0	0	0	0	0	0	0	0	0	0	0	NA
LP	1B	ASPM	chr1:g.197096125_197096126dup	NM_018136.5:c.8859_8860dup	NP_060606.3:p.Lys2954IlefsTer3	Frameshift variant	0	0	0	NF1	.	1	1	0	0	0.000181752	0	0	1	5.63e-05	17764	1	0	0	0	0	0	0	0	0	0	0	0	0	0	0	0	0	0	NA
LP	1B	ASPM	chr1:g.197101055del	NM_018136.5:c.8201del	NP_060606.3:p.Asn2734ThrfsTer3	Frameshift variant	0	0	0	NF1	.	1	1	0	0	0.000181752	0	0	1	5.61e-05	17818	1	0	9.21e-06	0	0	0	0	2.36e-05	0	0	0	0	0	0	0	0	0	0	NA
LP	1B	ASPM	chr1:g.197101425del	NM_018136.5:c.7826del	NP_060606.3:p.Gln2609ArgfsTer7	Frameshift variant	0	0	0	NF1	.	1	1	0	0	0.000181752	0	0	1	5.6e-05	17848	1	0	0	0	0	0	0	0	0	0	0	0	0	0	0	0	0	0	NA
LP	1B	ASPM	chr1:g.197101426G>A	NM_018136.5:c.7825C>T	NP_060606.3:p.Gln2609Ter	Nonsense variant	0	0	0	NF1	Pathogenic	1	1	0	0	0.000181752	0	0	1	5.6e-05	17862	1	0	0	0	0	0	0	0	0	0	0	0	0	0	0	0	0	0	NA
P	1A_TwoPlus	ASPM	chr1:g.197101469_197101470del	NM_018136.5:c.7782_7783del	NP_060606.3:p.Lys2595SerfsTer6	Frameshift variant	0	0	0	.	Pathogenic	6	4	1	1	0.000727008	0.000515198	0.000621891	6	0.0003372	17792	6	0	0.000243	0	0.00053	0	0.000447	0.00026	6.38e-05	0	0.000175	0.000214	0.000221	0.000302	0.000324	0.000171	0	0	NA
LP	1B	ASPM	chr1:g.197102042dup	NM_018136.5:c.7211dup	NP_060606.3:p.Leu2404PhefsTer14	Frameshift variant	0	0	0	NF1	.	1	1	0	0	0.000181752	0	0	1	5.6e-05	17852	1	0	0	0	0	0	0	0	0	0	0	0	0	0	0	0	0	0	NA
LP	1B	ASPM	chr1:g.197102257G>A	NM_018136.5:c.6994C>T	NP_060606.3:p.Arg2332Ter	Nonsense variant	0	0	0	NF1	Pathogenic	1	0	1	0	0	0.000515198	0	1	5.62e-05	17790	1	0	0	0	0	0	0	0	0	0	0	0	0	0	0	0	0	0	NA
LP	1B	ASPM	chr1:g.197102640_197102643del	NM_018136.5:c.6612_6615del	NP_060606.3:p.Arg2204SerfsTer8	Frameshift variant	0	0	0	NF1	.	1	0	1	0	0	0.000515198	0	1	5.62e-05	17802	1	0	0	0	0	0	0	0	0	0	7e-06	0	0	0	0	1.55e-05	0	0	NA
LP	1B	ASPM	chr1:g.197103281C>T	NM_018136.5:c.5970G>A	NP_060606.3:p.Trp1990Ter	Nonsense variant	0	0	0	NF1	.	1	1	0	0	0.000181752	0	0	1	5.62e-05	17804	1	0	9.15e-06	0	0	0	0.000111	0	0	0	0	0	0	0	0	0	0	0	NA
LP	1B	ASPM	chr1:g.197103354dup	NM_018136.5:c.5897dup	NP_060606.3:p.Leu1967AlafsTer6	Frameshift variant	0	0	0	NF1	.	1	1	0	0	0.000181752	0	0	1	5.61e-05	17838	1	0	0	0	0	0	0	0	0	0	0	0	0	0	0	0	0	0	NA
LP	1B	ASPM	chr1:g.197103505G>A	NM_018136.5:c.5746C>T	NP_060606.3:p.Gln1916Ter	Nonsense variant	0	0	0	NF1	.	1	1	0	0	0.000181752	0	0	1	5.62e-05	17788	1	0	0	0	0	0	0	0	0	0	0	0	0	0	0	0	0	0	NA
LP	1B	ASPM	chr1:g.197103976G>A	NM_018136.5:c.5275C>T	NP_060606.3:p.Gln1759Ter	Nonsense variant	0	0	0	NF1	.	1	1	0	0	0.000181752	0	0	1	5.59e-05	17882	1	0	9.18e-06	0	0	0	0.000111	0	0	0	0	0	0	0	0	0	0	0	NA
LP	1B	ASPM	chr1:g.197104237T>A	NM_018136.5:c.5014A>T	NP_060606.3:p.Lys1672Ter	Nonsense variant	0	0	0	NF1	.	1	1	0	0	0.000181752	0	0	1	5.6e-05	17844	1	0	0	0	0	0	0	0	0	0	0	0	0	0	0	0	0	0	NA
LP	1B	ASPM	chr1:g.197104975del	NM_018136.5:c.4276del	NP_060606.3:p.Ile1426Ter	Frameshift variant	0	0	0	NF1	.	1	1	0	0	0.000181752	0	0	1	5.63e-05	17762	1	0	0	0	0	0	0	0	0	0	0	0	0	0	0	0	0	0	NA
P	1A_TwoPlus	ASPM	chr1:g.197117910_197117911del	NM_018136.5:c.3945_3946del	NP_060606.3:p.Arg1315SerfsTer2	Frameshift variant	0	0	0.01	.	Pathogenic	1	1	0	0	0.000181752	0	0	1	5.62e-05	17784	1	0	0	0	0	0	0	0	0	0	0	0	0	0	0	0	0	0	NA
LP	1B	ASPM	chr1:g.197124295C>A	NM_018136.5:c.3205G>T	NP_060606.3:p.Glu1069Ter	Nonsense variant	0	0	0.06	NF1	.	1	0	0	1	0	0	0.000621891	1	5.66e-05	17670	1	0	0	0	0	0	0	0	0	0	0	0	0	0	0	0	0	0	NA
LP	1B	ASPM	chr1:g.197135192C>A	NM_018136.5:c.2077G>T	NP_060606.3:p.Glu693Ter	Nonsense variant	0	0	0.43	NF1	.	1	1	0	0	0.000181752	0	0	1	5.62e-05	17786	1	0	0	0	0	0	0	0	0	0	0	0	0	0	0	0	0	0	NA
LP	1B	ASPM	chr1:g.197142463G>A	NM_018136.5:c.1789C>T	NP_060606.3:p.Arg597Ter	Nonsense variant	0	0	0.09	NF1	.	1	0	0	1	0	0	0.000621891	1	5.62e-05	17792	1	0	1.83e-05	0	0	0	0	4.68e-05	0	0	6.99e-06	0	0	0	0.00032	0	0	0	NA
LP	1B	ASPM	chr1:g.197142657_197142660del	NM_018136.5:c.1592_1595del	NP_060606.3:p.Val531GlufsTer17	Frameshift variant	0	0	0.03	NF1	.	2	2	0	0	0.000363504	0	0	2	0.0001119	17868	2	0	0	0	0	0	0	0	0	0	0	0	0	0	0	0	0	0	NA
LP	1B	ASPM	chr1:g.197143016_197143020del	NM_018136.5:c.1235_1239del	NP_060606.3:p.Lys412ThrfsTer5	Frameshift variant	0	0	0	NF1	Pathogenic	1	0	1	0	0	0.000515198	0	1	5.63e-05	17752	1	0	9.15e-06	0	0	0	0	0	6.37e-05	0	1.4e-05	4.76e-05	0	0	0	0	0	0	NA
P	1A_TwoPlus	ASS1	chr9:g.130466723A>G	NM_054012.4:c.421-2A>G	.	Splice acceptor variant	0	0	0.99	.	Pathogenic	1	1	0	0	0.000181752	0	0	1	5.67e-05	17632	1	0	1.83e-05	0	0	0	0.000221	0	0	0	0	0	0	0	0	0	0	0	NA
LP	1A_Conflicting	ASS1	chr9:g.130466774G>A	NM_054012.4:c.470G>A	NP_446464.1:p.Arg157His	Missense variant	0.93	0.610525	0	.	Conflicting_interpretations_of_pathogenicity	1	1	0	0	0.000181752	0	0	1	5.68e-05	17602	1	0	9.14e-05	0	0	0	0	9.35e-05	0.000382	0	6.28e-05	2.38e-05	0	0	0.000319	0.000108	0	0	NA
P/LP	1A_TwoPlus	ASS1	chr9:g.130480398G>A	NM_054012.4:c.787G>A	NP_446464.1:p.Val263Met	Missense variant	0.928	0.713467	0	.	Pathogenic/Likely_pathogenic	1	0	1	0	0	0.000515198	0	1	5.65e-05	17692	1	0	7.32e-05	0	0	0	0.000111	0.000117	0.000127	0	4.88e-05	2.38e-05	0	0	0	7.74e-05	0	0	NA
P/LP	1A_TwoPlus	ASS1	chr9:g.130480447G>A	NM_054012.4:c.836G>A	NP_446464.1:p.Arg279Gln	Missense & splice region variant	0.966	0.814203	0	.	Pathogenic/Likely_pathogenic	1	1	0	0	0.000181752	0	0	1	5.68e-05	17622	1	0	1.83e-05	0	0.000117	0	0	0	0	0	2.09e-05	4.76e-05	7.32e-05	0	0	0	0	0	NA
P/LP	1A_TwoPlus	ASS1	chr9:g.130489469G>A	NM_054012.4:c.970+5G>A	.	Intron & splice region variant	0	0	0.92	.	Pathogenic/Likely_pathogenic	3	0	0	3	0	0	0.00186567	3	0.0001754	17106	3	0	1.83e-05	0	0	0	0	2.34e-05	6.37e-05	0	1.4e-05	0	0	0	0.000319	1.55e-05	0	0	NA
LP	1B	ASS1	chr9:g.130494940del	NM_054012.4:c.1044del	NP_446464.1:p.Val349CysfsTer27	Frameshift variant	0	0	0	NF1	.	1	1	0	0	0.000181752	0	0	1	5.7e-05	17540	1	0	0	0	0	0	0	0	0	0	0	0	0	0	0	0	0	0	NA
P/LP	1A_TwoPlus	ASS1	chr9:g.130499545G>A	NM_054012.4:c.1168G>A	NP_446464.1:p.Gly390Arg	Missense variant	0.967	0.828546	0	.	Pathogenic/Likely_pathogenic	2	0	2	0	0	0.0010304	0	2	0.0001139	17562	2	0	0.000358	0	0.000293	0	0	0.000375	0.00115	0	0.000265	9.51e-05	0.000146	0	0	0.000449	0.000986	0	NA
LP	1B	ASXL1	chr20:g.32433492C>T	NM_015338.6:c.1294C>T	NP_056153.2:p.Gln432Ter	Nonsense variant	0	0	0	NF1	.	1	0	0	1	0	0	0.000621891	1	5.69e-05	17582	1	0	0	0	0	0	0	0	0	0	0	0	0	0	0	0	0	0	NA
LP	1B	ASXL1	chr20:g.32434638_32434642del	NM_015338.6:c.1926_1930del	NP_056153.2:p.Gly644TrpfsTer12	Frameshift variant	0	0	0	NF5	.	1	1	0	0	0.000181752	0	0	1	5.8e-05	17254	1	0	0	0	0	0	0	0	0	0	0	0	0	0	0	0	0	0	NA
LP	1B	ASXL1	chr20:g.32434644_32434645insT	NM_015338.6:c.1932_1933insT	NP_056153.2:p.Gly645TrpfsTer13	Frameshift variant	0	0	0	NF5	.	1	1	0	0	0.000181752	0	0	1	5.75e-05	17384	1	0	9.88e-06	0	0	0	0.000124	0	0	0	0	0	0	0	0	0	0	0	NA
LP	1B	ASXL1	chr20:g.32435119C>T	NM_015338.6:c.2407C>T	NP_056153.2:p.Gln803Ter	Nonsense variant	0	0	0	NF5	.	1	1	0	0	0.000181752	0	0	1	5.69e-05	17568	1	0	0	0	0	0	0	0	0	0	0	0	0	0	0	0	0	0	NA
LP	1B	ASXL1	chr20:g.32436944G>A	NM_015338.6:c.4232G>A	NP_056153.2:p.Trp1411Ter	Nonsense variant	0	0	0	NF6	.	1	1	0	0	0.000181752	0	0	1	5.69e-05	17570	1	0	0	0	0	0	0	0	0	0	0	0	0	0	0	0	0	0	NA
LP	1B	ASXL2	chr2:g.25749830C>A	NM_018263.6:c.1726G>T	NP_060733.4:p.Glu576Ter	Nonsense variant	0	0	0	NF1	.	1	1	0	0	0.000181752	0	0	1	5.75e-05	17394	1	0	0	0	0	0	0	0	0	0	0	0	0	0	0	0	0	0	NA
LP	1B	ASXL3	chr18:g.33661654C>T	NM_030632.3:c.394C>T	NP_085135.1:p.Arg132Ter	Nonsense variant	0	0	0	NF1	.	1	1	0	0	0.000181752	0	0	1	5.63e-05	17752	1	0	0	0	0	0	0	0	0	0	0	0	0	0	0	0	0	0	NA
LP	1B	ATF6	chr1:g.161778321G>T	NM_007348.4:c.159+1G>T	.	Splice donor variant	0	0	1	SS1	.	1	1	0	0	0.000181752	0	0	1	5.6e-05	17854	1	0	0	0	0	0	0	0	0	0	0	0	0	0	0	0	0	0	NA
LP	1B	ATF6	chr1:g.161791471_161791480del	NM_007348.4:c.418_427del	NP_031374.2:p.Asn140LeufsTer6	Frameshift variant	0	0	0	NF1	.	1	1	0	0	0.000181752	0	0	1	5.71e-05	17518	1	0	0	0	0	0	0	0	0	0	0	0	0	0	0	0	0	0	NA
LP	1B	ATF6	chr1:g.161821100C>T	NM_007348.4:c.1126C>T	NP_031374.2:p.Arg376Ter	Nonsense variant	0	0	0.03	NF1	.	1	1	0	0	0.000181752	0	0	1	5.72e-05	17470	1	0	9.16e-06	0	5.87e-05	0	0	0	0	0	6.99e-06	0	0	0	0	1.55e-05	0	0	NA
LP	1B	ATL1	chr14:g.50623230C>A	NM_015915.5:c.1101C>A	NP_056999.2:p.Tyr367Ter	Nonsense variant	0	0	0	NF1	.	1	1	0	0	0.000181752	0	0	1	5.89e-05	16980	1	0	0	0	0	0	0	0	0	0	0	0	0	0	0	0	0	0	NA
LP	1B	ATL1	chr14:g.50628361_50628377del	NM_015915.5:c.1450_1466del	NP_056999.2:p.Thr484HisfsTer33	Frameshift variant	0	0	0	NF1	.	1	0	0	1	0	0	0.000621891	1	5.65e-05	17704	1	0	0	0	0	0	0	0	0	0	0	0	0	0	0	0	0	0	NA
P/LP	1A_TwoPlus	ATM	chr11:g.108227806C>T	NM_000051.3:c.103C>T	NP_000042.3:p.Arg35Ter	Nonsense variant	0	0	0.03	.	Pathogenic/Likely_pathogenic	1	0	0	1	0	0	0.000621891	1	5.65e-05	17708	1	0	2.74e-05	0	0.000175	0	0	0	0	0	1.4e-05	0	0.000147	0	0	0	0	0	NA
P/LP	1A_TwoPlus	ATM	chr11:g.108229328G>A	NM_000051.3:c.331+5G>A	.	Intron & splice region variant	0	0	0.98	.	Pathogenic/Likely_pathogenic	1	0	1	0	0	0.000515198	0	1	6.1e-05	16392	1	0	0	0	0	0	0	0	0	0	0	0	0	0	0	0	0	0	NA
P	1A_TwoPlus	ATM	chr11:g.108235825C>T	NM_000051.3:c.487C>T	NP_000042.3:p.Gln163Ter	Nonsense variant	0	0	0.34	.	Pathogenic	1	0	0	1	0	0	0.000621891	1	5.64e-05	17730	1	0	0	0	0	0	0	0	0	0	0	0	0	0	0	0	0	0	NA
P/LP	1A_TwoPlus	ATM	chr11:g.108244867C>T	NM_000051.3:c.742C>T	NP_000042.3:p.Arg248Ter	Nonsense variant	0	0	0.02	.	Pathogenic/Likely_pathogenic	1	0	1	0	0	0.000515198	0	1	5.71e-05	17518	1	0	1.83e-05	0	0	0	0.000111	0	6.37e-05	0	0	0	0	0	0	0	0	0	NA
P/LP	1A_TwoPlus	ATM	chr11:g.108245000C>T	NM_000051.3:c.875C>T	NP_000042.3:p.Pro292Leu	Missense variant	0.752	0.552843	0	.	Pathogenic/Likely_pathogenic	1	1	0	0	0.000181752	0	0	1	5.66e-05	17654	1	0	9.31e-06	0	0	0	0.000111	0	0	0	1.4e-05	2.38e-05	0	0	0	1.55e-05	0	0	NA
LP	1B	ATM	chr11:g.108247010T>A	NM_000051.3:c.948T>A	NP_000042.3:p.Tyr316Ter	Nonsense variant	0	0	0.04	NF1	.	2	1	1	0	0.000181752	0.000515198	0	2	0.000112	17852	2	0	0	0	0	0	0	0	0	0	0	0	0	0	0	0	0	0	NA
LP	1B	ATM	chr11:g.108250709_108250710dup	NM_000051.3:c.1244_1245dup	NP_000042.3:p.Ala416LeufsTer5	Frameshift variant	0	0	0	NF1	.	1	1	0	0	0.000181752	0	0	1	7.35e-05	13604	1	0	0	0	0	0	0	0	0	0	0	0	0	0	0	0	0	0	NA
P/LP	1A_TwoPlus	ATM	chr11:g.108250867_108250868del	NM_000051.3:c.1402_1403del	NP_000042.3:p.Lys468GlufsTer18	Frameshift variant	0	0	0.08	.	Pathogenic/Likely_pathogenic	2	2	0	0	0.000363504	0	0	2	0.0001142	17518	2	0	6.4e-05	0.000279	0	0	0.000221	4.68e-05	0	0	3.49e-05	2.38e-05	0	0	0.00064	3.1e-05	0	0	NA
P/LP	1A_TwoPlus	ATM	chr11:g.108251982_108251985del	NM_000051.3:c.1753_1756del	NP_000042.3:p.Leu585ArgfsTer4	Frameshift variant	0	0	0.29	.	Pathogenic/Likely_pathogenic	1	1	0	0	0.000181752	0	0	1	5.63e-05	17770	1	0	0	0	0	0	0	0	0	0	0	0	0	0	0	0	0	0	NA
LP	1A_TwoPlus	ATM	chr11:g.108258984A>G	NM_000051.3:c.2377-2A>G	.	Splice acceptor variant	0	0	0.99	.	Likely_pathogenic	4	1	0	3	0.000181752	0	0.00186567	4	0.0002238	17870	4	0	0	0	0	0	0	0	0	0	0	0	0	0	0	0	0	0	NA
LP	1B	ATM	chr11:g.108272599_108272600del	NM_000051.3:c.3145_3146del	NP_000042.3:p.Leu1049AlafsTer2	Frameshift variant	0	0	0.03	NF1	Pathogenic	1	1	0	0	0.000181752	0	0	1	5.64e-05	17746	1	0	0	0	0	0	0	0	0	0	0	0	0	0	0	0	0	0	NA
LP	1B	ATM	chr11:g.108281134_108281135del	NM_000051.3:c.3542_3543del	NP_000042.3:p.Lys1181ArgfsTer18	Frameshift variant	0	0	0.24	NF1	Likely_pathogenic	1	0	1	0	0	0.000515198	0	1	5.67e-05	17626	1	0	9.14e-06	0	0	0	0	0	6.37e-05	0	0	0	0	0	0	0	0	0	NA
LP	1B	ATM	chr11:g.108282866G>T	NM_000051.3:c.3733G>T	NP_000042.3:p.Glu1245Ter	Nonsense variant	0	0	0.15	NF1	Pathogenic	1	0	0	1	0	0	0.000621891	1	5.64e-05	17736	1	0	0	0	0	0	0	0	0	0	0	0	0	0	0	0	0	0	NA
LP	1B	ATM	chr11:g.108294994_108294998del	NM_000051.3:c.4844_4848del	NP_000042.3:p.Lys1615ThrfsTer9	Frameshift variant	0	0	0	NF1	.	1	1	0	0	0.000181752	0	0	1	5.61e-05	17828	1	0	0	0	0	0	0	0	0	0	0	0	0	0	0	0	0	0	NA
P	1A_TwoPlus	ATM	chr11:g.108307914C>T	NM_000051.3:c.5692C>T	NP_000042.3:p.Arg1898Ter	Nonsense variant	0	0	0.08	.	Pathogenic	2	2	0	0	0.000363504	0	0	2	0.0001138	17582	2	0	9.15e-06	0	0	0	0	0	6.38e-05	0	0	0	0	0	0	0	0	0	NA
LP	1A_Conflicting	ATM	chr11:g.108316030G>A	NM_000051.3:c.6115G>A	NP_000042.3:p.Glu2039Lys	Missense variant	0.572	0.74177	0.01	.	Conflicting_interpretations_of_pathogenicity	1	1	0	0	0.000181752	0	0	1	5.62e-05	17784	1	0	0	0	0	0	0	0	0	0	0	0	0	0	0	0	0	0	NA
LP	1A_Conflicting	ATM	chr11:g.108316069G>A	NM_000051.3:c.6154G>A	NP_000042.3:p.Glu2052Lys	Missense variant	0.208	0.609133	0.01	.	Conflicting_interpretations_of_pathogenicity	1	0	1	0	0	0.000515198	0	1	5.64e-05	17724	1	0	6.4e-05	0.00014	0	0	0	0	0.000382	0	6.98e-06	0	0	0	0	1.55e-05	0	0	NA
LP	1B	ATM	chr11:g.108329185_108329186del	NM_000051.3:c.7254_7255del	NP_000042.3:p.Arg2419SerfsTer9	Frameshift variant	0	0	0.05	NF1	.	1	0	0	1	0	0	0.000621891	1	5.68e-05	17600	1	0	0	0	0	0	0	0	0	0	0	0	0	0	0	0	0	0	NA
P	1A_TwoPlus	ATM	chr11:g.108330217C>A	NM_000051.3:c.7311C>A	NP_000042.3:p.Tyr2437Ter	Nonsense variant	0	0	0.06	.	Pathogenic	1	0	1	0	0	0.000515198	0	1	5.61e-05	17822	1	0	0	0	0	0	0	0	0	0	0	0	0	0	0	0	0	0	NA
LP	1B	ATM	chr11:g.108330308G>T	NM_000051.3:c.7402G>T	NP_000042.3:p.Glu2468Ter	Nonsense variant	0	0	0.21	NF1	.	1	0	0	1	0	0	0.000621891	1	5.61e-05	17812	1	0	0	0	0	0	0	0	0	0	0	0	0	0	0	0	0	0	NA
LP	1B	ATM	chr11:g.108331951A>T	NM_000051.3:c.7702A>T	NP_000042.3:p.Arg2568Ter	Nonsense variant	0	0	0.01	NF1	.	1	1	0	0	0.000181752	0	0	1	5.62e-05	17786	1	0	0	0	0	0	0	0	0	0	0	0	0	0	0	0	0	0	NA
LP	1B	ATM	chr11:g.108331968dup	NM_000051.3:c.7719dup	NP_000042.3:p.Lys2574Ter	Frameshift variant	0	0	0.01	NF1	.	1	1	0	0	0.000181752	0	0	1	5.64e-05	17722	1	0	0	0	0	0	0	0	0	0	0	0	0	0	0	0	0	0	NA
LP	1B	ATM	chr11:g.108333884A>G	NM_000051.3:c.7928-2A>G	.	Splice acceptor variant	0	0	0.99	SS1	Likely_pathogenic	1	0	0	1	0	0	0.000621891	1	5.61e-05	17814	1	0	0	0	0	0	0	0	0	0	0	0	0	0	0	0	0	0	NA
P/LP	1A_TwoPlus	ATM	chr11:g.108335080G>A	NM_000051.3:c.8122G>A	NP_000042.3:p.Asp2708Asn	Missense variant	0.688	0.726115	0	.	Pathogenic/Likely_pathogenic	1	0	0	1	0	0	0.000621891	1	5.64e-05	17730	1	0	0	0	0	0	0	0	0	0	6.98e-06	0	0	0	0	0	0.000328	0	NA
LP	1B	ATM	chr11:g.108343237C>T	NM_000051.3:c.8284C>T	NP_000042.3:p.Gln2762Ter	Nonsense variant	0	0	0.32	NF1	Pathogenic	1	1	0	0	0.000181752	0	0	1	5.66e-05	17680	1	0	9.14e-06	0	0	0	0.000111	0	0	0	0	0	0	0	0	0	0	0	NA
P	1A_TwoPlus	ATM	chr11:g.108343326C>A	NM_000051.3:c.8373C>A	NP_000042.3:p.Tyr2791Ter	Nonsense variant	0	0	0.03	.	Pathogenic	3	0	0	3	0	0	0.00186567	3	0.0001685	17802	3	0	0	0	0	0	0	0	0	0	0	0	0	0	0	0	0	0	NA
P/LP	1A_TwoPlus	ATM	chr11:g.108343348_108343357del	NM_000051.3:c.8395_8404del	NP_000042.3:p.Phe2799LysfsTer4	Frameshift variant	0	0	0	.	Pathogenic/Likely_pathogenic	1	1	0	0	0.000181752	0	0	1	5.62e-05	17788	1	0	9.14e-06	0	0	0	0	2.34e-05	0	0	1.4e-05	0	0	0	0	3.1e-05	0	0	NA
LP	1B	ATM	chr11:g.108345759_108345760del	NM_000051.3:c.8435_8436del	NP_000042.3:p.Ser2812PhefsTer2	Frameshift variant	0	0	0.02	NF1	Pathogenic	1	1	0	0	0.000181752	0	0	1	5.63e-05	17762	1	0	1.83e-05	0	0	0	0.000222	0	0	0	0	0	0	0	0	0	0	0	NA
LP	1B	ATM	chr11:g.108345762_108345763del	NM_000051.3:c.8438_8439del	NP_000042.3:p.Phe2813Ter	Frameshift variant	0	0	0.01	NF1	Pathogenic	1	1	0	0	0.000181752	0	0	1	5.63e-05	17752	1	0	0	0	0	0	0	0	0	0	0	0	0	0	0	0	0	0	NA
P/LP	1A_TwoPlus	ATM	chr11:g.108345818C>T	NM_000051.3:c.8494C>T	NP_000042.3:p.Arg2832Cys	Missense variant	0.83	0.676121	0.01	.	Pathogenic/Likely_pathogenic	1	1	0	0	0.000181752	0	0	1	5.62e-05	17786	1	0	9.14e-06	0	0	0	0	0	6.37e-05	0	1.4e-05	2.38e-05	0	0	0	1.55e-05	0	0	NA
P/LP	1A_TwoPlus	ATM	chr11:g.108345869C>T	NM_000051.3:c.8545C>T	NP_000042.3:p.Arg2849Ter	Nonsense variant	0	0	0.1	.	Pathogenic/Likely_pathogenic	1	1	0	0	0.000181752	0	0	1	5.63e-05	17758	1	0	0	0	0	0	0	0	0	0	6.98e-06	2.38e-05	0	0	0	0	0	0	NA
P	1A_TwoPlus	ATM	chr11:g.108353766del	NM_000051.3:c.8672del	.	Splice acceptor variant	0	0	0.99	.	Pathogenic	1	1	0	0	0.000181752	0	0	1	5.63e-05	17762	1	0	9.14e-06	0	0	0	0.000111	0	0	0	0	0	0	0	0	0	0	0	NA
P/LP	1A_TwoPlus	ATM	chr11:g.108365142C>T	NM_000051.3:c.8911C>T	NP_000042.3:p.Gln2971Ter	Nonsense variant	0	0	0.02	.	Pathogenic/Likely_pathogenic	1	1	0	0	0.000181752	0	0	1	5.61e-05	17836	1	0	0	0	0	0	0	0	0	0	0	0	0	0	0	0	0	0	NA
LP	1B	ATN1	chr12:g.6936737del	NM_001940.4:c.1470del	NP_001931.2:p.Gln490HisfsTer50	Frameshift variant	0	0	0.01	NF1	.	1	1	0	0	0.000181752	0	0	1	7.08e-05	14124	1	0	0	0	0	0	0	0	0	0	1.48e-05	7.71e-05	0	0	0	0	0	0	NA
LP	1B	ATN1	chr12:g.6936778_6936779insGCAGCAGCAGCAGCAG	NM_001940.4:c.1511_1512insGCAGCAGCAGCAGCAG	NP_001931.2:p.His504GlnfsTer25	Frameshift variant	0	0	0	NF1	.	1	1	0	0	0.000181752	0	0	1	6e-05	16658	1	0	1.84e-05	0	0	0	0	4.7e-05	0	0	0	0	0	0	0	0	0	0	NA
LP	1B	ATN1	chr12:g.6936778_6936779insGCAGCAGCAGCAGCAGCAGCAGCAGCAGCAGCAGCAG	NM_001940.4:c.1511_1512insGCAGCAGCAGCAGCAGCAGCAGCAGCAGCAGCAGCAG	NP_001931.2:p.His504GlnfsTer32	Frameshift variant	0	0	0	NF1	.	1	1	0	0	0.000181752	0	0	1	6e-05	16662	1	0	0	0	0	0	0	0	0	0	7.06e-06	0	0	0	0.000322	0	0	0	NA
LP	1B	ATN1	chr12:g.6936779del	NM_001940.4:c.1512del	NP_001931.2:p.His504GlnfsTer36	Frameshift variant	0	0	0	NF1	.	1	1	0	0	0.000181752	0	0	1	6e-05	16660	1	0	0	0	0	0	0	0	0	0	0	0	0	0	0	0	0	0	NA
LP	1B	ATN1	chr12:g.6937501_6937507del	NM_001940.4:c.2234_2240del	NP_001931.2:p.Arg745ProfsTer8	Frameshift variant	0	0	0	NF1	.	1	0	1	0	0	0.000515198	0	1	5.87e-05	17038	1	0	1.64e-05	0	0	0	0	5.08e-05	0	0	0	0	0	0	0	0	0	0	NA
LP	1B	ATN1	chr12:g.6937986_6937987del	NM_001940.4:c.2436_2437del	NP_001931.2:p.Glu813ArgfsTer23	Frameshift variant	0	0	0	NF1	.	1	1	0	0	0.000181752	0	0	1	5.74e-05	17416	1	0	1.53e-05	0	0	0	0	0	0	0	0	0	0	0	0	0	0	0	NA
LP	1B	ATP11C	chrX:g.139802279G>A	NM_001353812.2:c.616C>T	NP_001340741.2:p.Arg206Ter	Nonsense variant	0	0	0	NF1	.	1	0	1	0	0	0.000515198	0	1	7.76e-05	12894	1	0	0	0	0	0	0	0	0	0	0	0	0	0	0	0	0	0	NA
LP	1B	ATP11C	chrX:g.139826783_139826786del	NM_001353812.2:c.69_72del	NP_001340741.2:p.Phe23LeufsTer22	Frameshift variant	0	0	0	NF1	.	1	1	0	0	0.000181752	0	0	1	7.7e-05	12981	1	0	0	0	0	0	0	0	0	0	0	0	0	0	0	0	0	0	NA
LP	1B	ATP13A3	chr3:g.194437406dup	NM_001367549.1:c.1904dup	NP_001354478.1:p.Met635IlefsTer11	Frameshift variant	0	0	0.08	NF1	.	1	0	1	0	0	0.000515198	0	1	5.75e-05	17382	1	0	0	0	0	0	0	0	0	0	0	0	0	0	0	0	0	0	NA
LP	1B	ATP1A1	chr1:g.116395199_116395200del	NM_000701.8:c.1750_1751del	NP_000692.2:p.Cys584LeufsTer9	Frameshift variant	0	0	0	NF1	.	1	1	0	0	0.000181752	0	0	1	5.66e-05	17664	1	0	0	0	0	0	0	0	0	0	0	0	0	0	0	0	0	0	NA
LP	1B	ATP1A1	chr1:g.116397886A>T	NM_000701.8:c.1974-2A>T	.	Splice acceptor variant	0	0	1	SS1	.	1	0	1	0	0	0.000515198	0	2	0.0001498	13354	2	0	0	0	0	0	0	0	0	0	0	0	0	0	0	0	0	0	NA
LP	1A_TwoPlus	ATP1A3	chr19:g.41982028C>G	NM_152296.5:c.1072G>C	NP_689509.1:p.Gly358Arg	Missense variant	0.976	0.901577	0	.	Likely_pathogenic	1	0	0	1	0	0	0.000621891	1	5.72e-05	17476	1	0	0	0	0	0	0	0	0	0	0	0	0	0	0	0	0	0	NA
LP	1B	ATP2A1	chr16:g.28894837G>T	NM_004320.6:c.1303G>T	NP_004311.1:p.Glu435Ter	Nonsense variant	0	0	0.01	NF1	.	2	2	0	0	0.000363504	0	0	2	0.000146	13702	2	0	0	0	0	0	0	0	0	0	4.31e-05	9.1e-05	9.02e-05	0	0	1.9e-05	0	0	NA
LP	1B	ATP2A1	chr16:g.28894851_28894852del	NM_004320.6:c.1317_1318del	NP_004311.1:p.Glu439AspfsTer80	Frameshift variant	0	0	0	NF1	.	1	0	0	1	0	0	0.000621891	1	6.78e-05	14752	1	0	0	0	0	0	0	0	0	0	0.000659	0.00133	0.000543	0	0.000442	0.000379	0.000917	0	NA
LP	1B	ATP2A1	chr16:g.28898399dup	NM_004320.6:c.1712dup	NP_004311.1:p.Lys572GlufsTer9	Frameshift variant	0	0	0	NF1	.	2	0	1	1	0	0.000515198	0.000621891	2	0.0001178	16978	2	0	9.15e-06	0	0	0	0	2.34e-05	0	0	1.4e-05	0	7.36e-05	0	0.00032	0	0	0	NA
LP	1B	ATP2A1	chr16:g.28901882_28901883dup	NM_004320.6:c.2120_2121dup	NP_004311.1:p.Ala708ThrfsTer5	Frameshift variant	0	0	0	NF1	.	1	0	1	0	0	0.000515198	0	1	5.67e-05	17628	1	0	0	0	0	0	0	0	0	0	0	0	0	0	0	0	0	0	NA
LP	1B	ATP2A1	chr16:g.28902011del	NM_004320.6:c.2249del	NP_004311.1:p.Gly750AlafsTer8	Frameshift variant	0	0	0.01	NF1	.	1	0	0	1	0	0	0.000621891	1	5.75e-05	17402	1	0	0	0	0	0	0	0	0	0	0	0	0	0	0	0	0	0	NA
LP	1B	ATP2A1	chr16:g.28903142del	NM_004320.6:c.2857del	NP_004311.1:p.Leu953CysfsTer3	Frameshift variant	0	0	0.03	NF1	.	1	1	0	0	0.000181752	0	0	1	6.18e-05	16184	1	0	9.17e-06	0	0	0	0.000111	0	0	0	0	0	0	0	0	0	0	0	NA
LP	1B	ATP2A2	chr12:g.110296677_110296680del	NM_170665.4:c.403_406del	NP_733765.1:p.Lys135ValfsTer10	Frameshift variant	0	0	0	NF1	.	1	1	0	0	0.000181752	0	0	1	5.64e-05	17728	1	0	0	0	0	0	0	0	0	0	0	0	0	0	0	0	0	0	NA
LP	1B	ATP5F1A	chr18:g.46089733C>A	NM_004046.6:c.484-1G>T	.	Splice acceptor variant	0	0	1	SS1	.	1	0	1	0	0	0.000515198	0	1	5.75e-05	17384	1	0	0	0	0	0	0	0	0	0	0	0	0	0	0	0	0	0	NA
LP	1B	ATP6V0A2	chr12:g.123724737dup	NM_012463.4:c.378dup	NP_036595.2:p.Glu127ArgfsTer18	Frameshift variant	0	0	0	NF1	.	1	1	0	0	0.000181752	0	0	1	5.9e-05	16942	1	0	0	0	0	0	0	0	0	0	0	0	0	0	0	0	0	0	NA
LP	1B	ATP6V0A2	chr12:g.123724739_123724740dup	NM_012463.4:c.380_381dup	NP_036595.2:p.Tyr128SerfsTer6	Frameshift variant	0	0	0	NF1	.	1	1	0	0	0.000181752	0	0	1	5.9e-05	16942	1	0	9.14e-06	0	0	0	0.000111	0	0	0	0	0	0	0	0	0	0	0	NA
LP	1B	ATP6V0A2	chr12:g.123726231_123726234del	NM_012463.4:c.467_470del	NP_036595.2:p.Glu156ValfsTer23	Frameshift variant	0	0	0.45	NF1	.	1	0	1	0	0	0.000515198	0	1	5.71e-05	17528	1	0	0	0	0	0	0	0	0	0	0	0	0	0	0	0	0	0	NA
LP	1B	ATP6V0A2	chr12:g.123744962del	NM_012463.4:c.1595del	NP_036595.2:p.Gly532AlafsTer16	Frameshift variant	0	0	0.01	NF1	.	1	0	1	0	0	0.000515198	0	1	5.68e-05	17618	1	0	0	0	0	0	0	0	0	0	0	0	0	0	0	0	0	0	NA
LP	1B	ATP6V0A2	chr12:g.123748769del	NM_012463.4:c.1919del	NP_036595.2:p.Gly640AlafsTer44	Frameshift variant	0	0	0.02	NF1	.	1	1	0	0	0.000181752	0	0	1	5.64e-05	17728	1	0	0	0	0	0	0	0	0	0	0	0	0	0	0	0	0	0	NA
LP	1B	ATP6V1B1	chr2:g.70936073del	NM_001692.4:c.118+1del	.	Splice donor variant	0	0	0.98	SS1	.	1	0	0	1	0	0	0.000621891	1	5.69e-05	17580	1	0	0	0	0	0	0	0	0	0	0	0	0	0	0	0	0	0	NA
LP	1B	ATP6V1B1	chr2:g.70960034C>T	NM_001692.4:c.541C>T	NP_001683.2:p.Gln181Ter	Nonsense variant	0	0	0	NF1	.	1	0	1	0	0	0.000515198	0	1	5.66e-05	17676	1	0	9.14e-06	0	0	0	0	0	6.37e-05	0	0	0	0	0	0	0	0	0	NA
LP	1B	ATP6V1B1	chr2:g.70963239C>G	NM_001692.4:c.987C>G	NP_001683.2:p.Tyr329Ter	Nonsense variant	0	0	0	NF1	.	1	0	1	0	0	0.000515198	0	1	5.71e-05	17500	1	0	0	0	0	0	0	0	0	0	0	0	0	0	0	0	0	0	NA
LP	1B	ATP6V1B1	chr2:g.70964843del	NM_001692.4:c.1356del	NP_001683.2:p.Phe452LeufsTer35	Frameshift variant	0	0	0.05	NF5	Pathogenic	1	1	0	0	0.000181752	0	0	1	5.74e-05	17422	1	0	2.74e-05	0	0	0	0.000332	0	0	0	0	0	0	0	0	0	0	0	NA
LP	1B	ATP6V1B1	chr2:g.70964862C>T	NM_001692.4:c.1375C>T	NP_001683.2:p.Gln459Ter	Nonsense variant	0	0	0.03	NF5	.	1	1	0	0	0.000181752	0	0	1	5.76e-05	17368	1	0	0	0	0	0	0	0	0	0	0	0	0	0	0	0	0	0	NA
LP	1B	ATP7B	chr13:g.51935603G>A	NM_000053.4:c.4114C>T	NP_000044.2:p.Gln1372Ter	Nonsense variant	0	0	0.01	NF6	Pathogenic	1	1	0	0	0.000181752	0	0	1	5.61e-05	17834	1	0	0	0	0	0	0	0	0	0	0	0	0	0	0	0	0	0	NA
P/LP	1A_TwoPlus	ATP7B	chr13:g.51937484G>A	NM_000053.4:c.3895C>T	NP_000044.2:p.Leu1299Phe	Missense variant	0.915	0.645714	0	.	Pathogenic/Likely_pathogenic	1	0	1	0	0	0.000515198	0	1	5.69e-05	17578	1	0	4.61e-05	0	0	0	0	0	0.000319	0	0	0	0	0	0	0	0	0	NA
P/LP	1A_TwoPlus	ATP7B	chr13:g.51937561G>T	NM_000053.4:c.3818C>A	NP_000044.2:p.Pro1273Gln	Missense variant	0.945	0.568238	0	.	Pathogenic/Likely_pathogenic	1	0	0	1	0	0	0.000621891	1	5.65e-05	17692	1	0	0	0	0	0	0	0	0	0	6.98e-06	0	0	0	0.000319	0	0	0	NA
P/LP	1A_TwoPlus	ATP7B	chr13:g.51939104C>T	NM_000053.4:c.3646G>A	NP_000044.2:p.Val1216Met	Missense variant	0.948	0.718303	0	.	Pathogenic/Likely_pathogenic	1	1	0	0	0.000181752	0	0	1	5.65e-05	17690	1	0	0.000147	0	0	0	0.000232	0	0	0	5.58e-05	0	0	0	0.000638	0	0	0	NA
P	1A_TwoPlus	ATP7B	chr13:g.51941194A>G	NM_000053.4:c.3443T>C	NP_000044.2:p.Ile1148Thr	Missense variant	0.979	0.677062	0.01	.	Pathogenic	16	16	0	0	0.00290803	0	0	16	0.0009026	17726	16	0	5.52e-05	0	0	0	0.000579	2.35e-05	0	0	3.49e-05	4.76e-05	0	0	0	3.1e-05	0	0	NA
P/LP	1A_TwoPlus	ATP7B	chr13:g.51942497C>T	NM_000053.4:c.3301G>A	NP_000044.2:p.Gly1101Arg	Missense variant	0.978	0.716621	0.01	.	Pathogenic/Likely_pathogenic	1	0	1	0	0	0.000515198	0	1	5.67e-05	17640	1	0	0	0	0	0	0	0	0	0	0	0	0	0	0	0	0	0	NA
P	1A_TwoPlus	ATP7B	chr13:g.51944170C>T	NM_000053.4:c.3182G>A	NP_000044.2:p.Gly1061Glu	Missense variant	0.928	0.781598	0	.	Pathogenic	1	1	0	0	0.000181752	0	0	1	5.67e-05	17644	1	0	7.37e-05	0	0	0	0	0	0.00051	0	0	0	0	0	0	0	0	0	NA
LP	1B	ATP7B	chr13:g.51944185del	NM_000053.4:c.3168del	NP_000044.2:p.Leu1057TrpfsTer64	Frameshift variant	0	0	0	NF1	.	1	0	0	1	0	0	0.000621891	1	5.67e-05	17634	1	0	0	0	0	0	0	0	0	0	0	0	0	0	0	0	0	0	NA
P/LP	1A_TwoPlus	ATP7B	chr13:g.51946291G>A	NM_000053.4:c.3053C>T	NP_000044.2:p.Ala1018Val	Missense variant	0.89	0.815677	0	.	Pathogenic/Likely_pathogenic	1	1	0	0	0.000181752	0	0	1	5.64e-05	17734	1	0	5.67e-05	0	0.000137	0	0	0	7.35e-05	0	2.79e-05	0	0	0	0	3.1e-05	0.000329	0	NA
P/LP	1A_TwoPlus	ATP7B	chr13:g.51946337C>T	NM_000053.4:c.3007G>A	NP_000044.2:p.Ala1003Thr	Missense variant	0.86	0.703699	0	.	Pathogenic/Likely_pathogenic	1	0	1	0	0	0.000515198	0	1	5.63e-05	17764	1	0	4.79e-05	0	0.00012	0	0	4.91e-05	6.57e-05	0	2.79e-05	2.38e-05	7.32e-05	0	0	1.55e-05	0.000328	0	NA
P	1A_TwoPlus	ATP7B	chr13:g.51946369G>A	NM_000053.4:c.2975C>T	NP_000044.2:p.Pro992Leu	Missense variant	0.905	0.896744	0	.	Pathogenic	10	10	0	0	0.00181752	0	0	10	0.0005621	17790	10	0	2.77e-05	0	0	0	0.000347	0	0	0	1.4e-05	0	0	0	0.000639	0	0	0	NA
P	1A_TwoPlus	ATP7B	chr13:g.51946414G>A	NM_000053.4:c.2930C>T	NP_000044.2:p.Thr977Met	Missense variant	0.89	0.750681	0.01	.	Pathogenic	1	1	0	0	0.000181752	0	0	1	5.65e-05	17688	1	0	0.000101	0.00014	0	0	0	0.000188	0.000128	0	0.000119	0.000214	0	0	0	9.29e-05	0.000656	0	NA
P	1A_TwoPlus	ATP7B	chr13:g.51946438C>T	NM_000053.4:c.2906G>A	NP_000044.2:p.Arg969Gln	Missense variant	0.754	0.553999	0.47	.	Pathogenic	5	0	4	1	0	0.00206079	0.000621891	5	0.0002841	17602	5	0	1.84e-05	0	0	0	0	0	0.000128	0	5.58e-05	4.76e-05	0	0	0	9.29e-05	0	0	Indian-specific
LP	1A_TwoPlus	ATP7B	chr13:g.51946439G>A	NM_000053.4:c.2905C>T	NP_000044.2:p.Arg969Trp	Missense variant	0.849	0.690033	0.23	.	Likely_pathogenic	1	0	0	1	0	0	0.000621891	1	5.66e-05	17654	1	0	5.52e-05	0	0.000117	0	0.000116	2.35e-05	0.000128	0	6.98e-06	0	0	0	0	1.55e-05	0	0	NA
P/LP	1A_TwoPlus	ATP7B	chr13:g.51949699C>T	NM_000053.4:c.2828G>A	NP_000044.2:p.Gly943Asp	Missense variant	0.806	0.764151	0	.	Pathogenic/Likely_pathogenic	5	5	0	0	0.00090876	0	0	5	0.0002804	17834	5	0	1.84e-05	0	0	0	0.000232	0	0	0	2.09e-05	0	0	0	0.00096	0	0	0	NA
P/LP	1A_TwoPlus	ATP7B	chr13:g.51949717del	NM_000053.4:c.2810del	NP_000044.2:p.Val937GlyfsTer5	Frameshift variant	0	0	0.54	.	Pathogenic/Likely_pathogenic	1	1	0	0	0.000181752	0	0	1	5.62e-05	17810	1	0	0	0	0	0	0	0	0	0	0	0	0	0	0	0	0	0	NA
P/LP	1A_TwoPlus	ATP7B	chr13:g.51949723G>A	NM_000053.4:c.2804C>T	NP_000044.2:p.Thr935Met	Missense variant	0.842	0.62167	0.04	.	Pathogenic/Likely_pathogenic	18	18	0	0	0.00327154	0	0	18	0.001014	17746	18	0	0.000203	0	0	0	0.00255	0	0	0	3.49e-05	2.38e-05	7.32e-05	0	0.000319	1.55e-05	0.00033	0	NA
LP	1A_Conflicting	ATP7B	chr13:g.51949772G>A	NM_000053.4:c.2755C>T	NP_000044.2:p.Arg919Trp	Missense variant	0.75	0.605831	0.02	.	Conflicting_interpretations_of_pathogenicity	1	1	0	0	0.000181752	0	0	1	5.63e-05	17758	1	0	8.29e-05	0.000281	0.000117	0	0	0.000117	0	0	4.89e-05	0.000143	0	0	0	1.55e-05	0	0	NA
P	1A_TwoPlus	ATP7B	chr13:g.51949772G>C	NM_000053.4:c.2755C>G	NP_000044.2:p.Arg919Gly	Missense variant	0.762	0.516022	0.01	.	Pathogenic	6	5	0	1	0.00090876	0	0.000621891	6	0.0003379	17758	6	0	5.53e-05	0	0	0	0.000695	0	0	0	2.79e-05	0	0	0	0.00128	0	0	0	Chinese-specific
LP	1B	ATP7B	chr13:g.51950006C>T	NM_000053.4:c.2730+1G>A	.	Splice donor variant	0	0	0.99	SS1	Likely_pathogenic	2	0	0	2	0	0	0.00124378	2	0.0001124	17796	2	0	0	0	0	0	0	0	0	0	0	0	0	0	0	0	0	0	NA
LP	1A_Conflicting	ATP7B	chr13:g.51950069C>T	NM_000053.4:c.2668G>A	NP_000044.2:p.Val890Met	Missense variant	0.825	0.756875	0	.	Conflicting_interpretations_of_pathogenicity	1	1	0	0	0.000181752	0	0	1	5.63e-05	17776	1	0	9.21e-06	0	0	0	0	0	0	0	2.79e-05	4.76e-05	0	0	0	3.1e-05	0	0	NA
P/LP	1A_TwoPlus	ATP7B	chr13:g.51950075T>G	NM_000053.4:c.2662A>C	NP_000044.2:p.Thr888Pro	Missense variant	0.934	0.623193	0	.	Pathogenic/Likely_pathogenic	1	1	0	0	0.000181752	0	0	1	5.65e-05	17700	1	0	0	0	0	0	0	0	0	0	0	0	0	0	0	0	0	0	NA
P	1A_Conflicting	ATP7B	chr13:g.51950116G>A	NM_000053.4:c.2621C>T	NP_000044.2:p.Ala874Val	Missense variant	0.783	0.694169	0.01	.	Conflicting_interpretations_of_pathogenicity	3	3	0	0	0.000545256	0	0	3	0.0001691	17738	3	0	9.21e-05	0.00014	5.86e-05	0	0.000463	4.69e-05	6.38e-05	0	1.4e-05	0	0	0	0	1.55e-05	0.000329	0	NA
LP	1A_Conflicting	ATP7B	chr13:g.51950132C>T	NM_000053.4:c.2605G>A	NP_000044.2:p.Gly869Arg	Missense variant	0.876	0.726254	0.02	.	Conflicting_interpretations_of_pathogenicity	2	2	0	0	0.000363504	0	0	2	0.0001132	17666	2	0	0.000617	0.00014	0.000762	0	0.000232	0.00115	0	0	0.000991	0.000357	0.000586	0	0.000319	0.00175	0	0	NA
P/LP	1A_TwoPlus	ATP7B	chr13:g.51950298G>A	NM_000053.4:c.2549C>T	NP_000044.2:p.Thr850Ile	Missense variant	0.778	0.593015	0	.	Pathogenic/Likely_pathogenic	2	2	0	0	0.000363504	0	0	2	0.0001134	17642	2	0	0	0	0	0	0	0	0	0	6.98e-06	0	0	0	0.000319	0	0	0	NA
P/LP	1A_TwoPlus	ATP7B	chr13:g.51957580G>A	NM_000053.4:c.2383C>T	NP_000044.2:p.Leu795Phe	Missense variant	0.914	0.811527	0	.	Pathogenic/Likely_pathogenic	1	0	1	0	0	0.000515198	0	1	5.62e-05	17804	1	0	9.21e-06	0	0	0	0	0	6.38e-05	0	1.4e-05	0	0	0	0	3.1e-05	0	0	NA
P	1A_TwoPlus	ATP7B	chr13:g.51958333C>A	NM_000053.4:c.2333G>T	NP_000044.2:p.Arg778Leu	Missense variant	0.947	0.79861	0	.	Pathogenic	13	13	0	0	0.00236278	0	0	13	0.0007356	17672	13	0	0.000138	0	0	0	0.00174	0	0	0	4.89e-05	0	0	0	0.00223	0	0	0	NA
P	1A_TwoPlus	ATP7B	chr13:g.51958333C>T	NM_000053.4:c.2333G>A	NP_000044.2:p.Arg778Gln	Missense variant	0.931	0.742772	0	.	Pathogenic	2	1	1	0	0.000181752	0.000515198	0	2	0.0001132	17674	2	0	3.68e-05	0	0	0	0.000232	2.35e-05	6.38e-05	0	6.98e-06	0	0	0	0	0	0	0	NA
P	1A_TwoPlus	ATP7B	chr13:g.51958367dup	NM_000053.4:c.2304dup	NP_000044.2:p.Met769HisfsTer26	Frameshift variant	0	0	0.02	.	Pathogenic	6	4	0	2	0.000727008	0	0.00124378	6	0.0003417	17560	6	0	0.00012	0.00014	0.000117	0	0.000347	0.000164	0	0	0.000112	4.76e-05	7.33e-05	0	0	0.000186	0.000329	0	NA
P	1A_TwoPlus	ATP7B	chr13:g.51958517G>A	NM_000053.4:c.2149C>T	NP_000044.2:p.Gln717Ter	Nonsense variant	0	0	0.05	.	Pathogenic	1	1	0	0	0.000181752	0	0	1	5.66e-05	17666	1	0	0	0	0	0	0	0	0	0	0	0	0	0	0	0	0	0	NA
LP	1A_Conflicting	ATP7B	chr13:g.51960191G>C	NM_000053.4:c.2078C>G	NP_000044.2:p.Ser693Cys	Missense variant	0.958	0.538501	0	.	Conflicting_interpretations_of_pathogenicity	2	2	0	0	0.000363504	0	0	2	0.0001131	17690	2	0	0	0	0	0	0	0	0	0	0	0	0	0	0	0	0	0	NA
P/LP	1A_TwoPlus	ATP7B	chr13:g.51965034C>G	NM_000053.4:c.1708-1G>C	.	Splice acceptor variant	0	0	0.95	.	Pathogenic/Likely_pathogenic	4	4	0	0	0.000727008	0	0	4	0.0002274	17594	4	0	2.76e-05	0	0	0	0.000232	0	6.38e-05	0	6.98e-06	0	0	0	0.000319	0	0	0	NA
LP	1B	ATP7B	chr13:g.51968507_51968513del	NM_000053.4:c.1639_1645del	NP_000044.2:p.Gln547TrpfsTer20	Frameshift variant	0	0	0	NF1	.	1	0	0	1	0	0	0.000621891	1	5.71e-05	17526	1	0	0	0	0	0	0	0	0	0	0	0	0	0	0	0	0	0	NA
P	1A_TwoPlus	ATP7B	chr13:g.51970491C>A	NM_000053.4:c.1543+1G>T	.	Splice donor variant	0	0	0.94	.	Pathogenic	1	1	0	0	0.000181752	0	0	1	5.64e-05	17738	1	0	0	0	0	0	0	0	0	0	0	0	0	0	0	0	0	0	NA
P	1A_TwoPlus	ATP7B	chr13:g.51974226C>A	NM_000053.4:c.994G>T	NP_000044.2:p.Glu332Ter	Nonsense variant	0	0	0	.	Pathogenic	1	1	0	0	0.000181752	0	0	1	5.69e-05	17570	1	0	0	0	0	0	0	0	0	0	0	0	0	0	0	0	0	0	NA
P	1A_TwoPlus	ATP7B	chr13:g.51974407G>T	NM_000053.4:c.813C>A	NP_000044.2:p.Cys271Ter	Nonsense variant	0	0	0.02	.	Pathogenic	1	0	1	0	0	0.000515198	0	1	5.66e-05	17680	1	0	0.00012	0	0	0	0	0	0.00083	0	2.09e-05	0	0	0	0	0	0.000985	0	NA
P/LP	1A_TwoPlus	ATP7B	chr13:g.51974906G>T	NM_000053.4:c.314C>A	NP_000044.2:p.Ser105Ter	Nonsense variant	0	0	0.04	.	Pathogenic/Likely_pathogenic	1	1	0	0	0.000181752	0	0	1	5.63e-05	17750	1	0	0	0	0	0	0	0	0	0	0	0	0	0	0	0	0	0	NA
LP	1B	ATP7B	chr13:g.51975134C>T	NM_000053.4:c.86G>A	NP_000044.2:p.Trp29Ter	Nonsense variant	0	0	0.79	NF1	Likely_pathogenic	2	0	2	0	0	0.0010304	0	2	0.0001122	17818	2	0	9.21e-06	0	0	0	0	0	6.38e-05	0	0	0	0	0	0	0	0	0	NA
LP	1A_TwoPlus	ATP7B	chr13:g.51944145G>C	NM_000053.4:c.3207C>G	NP_000044.2:p.His1069Gln	Missense variant	0.914	0.684326	0	.	.	1	1	0	0	0.000181752	0	0	1	0.000227998	4386	1	0	0	0	0	0	0	0	0	0	0	0	0	0	0	0	0	0	NA
LP	1B	ATPAF2	chr17:g.18021760dup	NM_145691.4:c.601dup	NP_663729.1:p.Thr201AsnfsTer8	Frameshift variant	0	0	0.03	NF1	.	1	1	0	0	0.000181752	0	0	1	5.65e-05	17686	1	0	0	0	0	0	0	0	0	0	0	0	0	0	0	0	0	0	NA
LP	1B	ATPAF2	chr17:g.18039009C>T	NM_145691.4:c.5G>A	NP_663729.1:p.Trp2Ter	Nonsense variant	0	0	0	NF1	.	1	1	0	0	0.000181752	0	0	1	5.7e-05	17556	1	0	0	0	0	0	0	0	0	0	0	0	0	0	0	0	0	0	NA
P	1A_TwoPlus	AUH	chr9:g.91297993G>A	NM_001698.3:c.589C>T	NP_001689.1:p.Arg197Ter	Nonsense variant	0	0	0	.	Pathogenic	1	0	0	1	0	0	0.000621891	1	5.65e-05	17716	1	0	1.83e-05	0	5.84e-05	0	0.000111	0	0	0	2.79e-05	2.38e-05	7.33e-05	0	0	3.1e-05	0	0	NA
LP	1B	AXIN2	chr17:g.65537400_65537428del	NM_004655.4:c.1614_1642del	NP_004646.3:p.His540LeufsTer78	Frameshift variant	0	0	0	NF1	.	1	1	0	0	0.000181752	0	0	1	5.79e-05	17260	1	0	0	0	0	0	0	0	0	0	0	0	0	0	0	0	0	0	NA
LP	1B	B4GALT1	chr9:g.33135249_33135253del	NM_001497.3:c.587_591del	NP_001488.2:p.Tyr196PhefsTer29	Frameshift variant	0	0	0	NF1	.	1	1	0	0	0.000181752	0	0	1	5.67e-05	17642	1	0	0	0	0	0	0	0	0	0	0	0	0	0	0	0	0	0	NA
LP	1A_Conflicting	B4GALT7	chr5:g.177604405dup	NM_007255.3:c.277dup	NP_009186.1:p.His93ProfsTer73	Frameshift variant	0	0	0.01	.	Conflicting_interpretations_of_pathogenicity	5	3	2	0	0.000545256	0.0010304	0	5	0.0002882	17348	5	0	0.00023	0.000842	0	0	0.00067	0.000118	0.000128	0	0.000272	0.000262	0	0	0.00128	0.000294	0.000329	0	NA
LP	1B	B4GALT7	chr5:g.177607485T>A	NM_007255.3:c.597T>A	NP_009186.1:p.Tyr199Ter	Nonsense variant	0	0	0	NF1	.	1	1	0	0	0.000181752	0	0	1	5.68e-05	17592	1	0	1.83e-05	0.00014	0	0	0.000111	0	0	0	0	0	0	0	0	0	0	0	NA
LP	1B	B9D1	chr17:g.19347824G>A	NM_015681.5:c.301C>T	NP_056496.1:p.Arg101Ter	Nonsense variant	0	0	0.11	NF1	.	1	0	1	0	0	0.000515198	0	1	5.73e-05	17462	1	0	9.14e-06	0	0	0	0	0	6.37e-05	0	0	0	0	0	0	0	0	0	NA
LP	1B	B9D1	chr17:g.19357902dup	NM_015681.5:c.183dup	NP_056496.1:p.Gln62AlafsTer10	Frameshift variant	0	0	0	NF1	.	1	0	1	0	0	0.000515198	0	1	5.71e-05	17524	1	0	0	0	0	0	0	0	0	0	0	0	0	0	0	0	0	0	NA
LP	1B	BAP1	chr3:g.52404544_52404554del	NM_004656.4:c.1152_1162del	NP_004647.1:p.Arg385ProfsTer9	Frameshift variant	0	0	0	NF1	.	1	1	0	0	0.000181752	0	0	1	5.7e-05	17556	1	0	0	0	0	0	0	0	0	0	0	0	0	0	0	0	0	0	NA
LP	1B	BARD1	chr2:g.214752446C>T	NM_000465.4:c.1677+1G>A	.	Splice donor variant	0	0	0.92	SS1	.	1	1	0	0	0.000181752	0	0	1	5.61e-05	17834	1	0	0	0	0	0	0	0	0	0	0	0	0	0	0	0	0	0	NA
LP	1B	BARD1	chr2:g.214769289G>T	NM_000465.4:c.1338C>A	NP_000456.2:p.Tyr446Ter	Nonsense variant	0	0	0.08	NF1	Pathogenic	2	2	0	0	0.000363504	0	0	2	0.0001119	17876	2	0	9.14e-06	0	0	0	0.000111	0	0	0	0	0	0	0	0	0	0	0	NA
LP	1B	BARD1	chr2:g.214780896_214780897del	NM_000465.4:c.978_979del	NP_000456.2:p.Asn326LysfsTer8	Frameshift variant	0	0	0	NF1	.	1	1	0	0	0.000181752	0	0	1	5.6e-05	17854	1	0	0	0	0	0	0	0	0	0	0	0	0	0	0	0	0	0	NA
P	1A_TwoPlus	BARD1	chr2:g.214781257dup	NM_000465.4:c.623dup	NP_000456.2:p.Lys209GlufsTer5	Frameshift variant	0	0	0	.	Pathogenic	1	1	0	0	0.000181752	0	0	1	5.67e-05	17626	1	0	9.7e-06	0	6.9e-05	0	0	0	0	0	0	0	0	0	0	0	0	0	NA
LP	1B	BARD1	chr2:g.214781327del	NM_000465.4:c.547del	NP_000456.2:p.Val183PhefsTer29	Frameshift variant	0	0	0.03	NF1	.	1	1	0	0	0.000181752	0	0	1	5.63e-05	17770	1	0	9.17e-06	0	0	0	0.000111	0	0	0	0	0	0	0	0	0	0	0	NA
LP	1B	BARD1	chr2:g.214809499_214809500insAC	NM_000465.4:c.70_71insGT	NP_000456.2:p.Pro24ArgfsTer35	Frameshift variant	0	0	0	NF1	Pathogenic	1	1	0	0	0.000181752	0	0	1	5.66e-05	17662	1	0	2.99e-05	0	0	0	0.000362	0	0	0	0	0	0	0	0	0	0	0	NA
LP	1B	BBS1	chr11:g.66511012G>T	NM_024649.5:c.48-1G>T	.	Splice acceptor variant	0	0	0.97	SS1	Likely_pathogenic	2	0	2	0	0	0.0010304	0	2	0.0001158	17276	2	0	9.14e-06	0	0	0	0	0	6.37e-05	0	0	0	0	0	0	0	0	0	NA
LP	1B	BBS1	chr11:g.66514580_66514581del	NM_024649.5:c.334_335del	NP_078925.3:p.Val112LeufsTer4	Frameshift variant	0	0	0.01	NF1	.	1	1	0	0	0.000181752	0	0	1	5.71e-05	17528	1	0	0	0	0	0	0	0	0	0	0	0	0	0	0	0	0	0	NA
LP	1B	BBS1	chr11:g.66514584_66514585del	NM_024649.5:c.338_339del	NP_078925.3:p.Tyr113CysfsTer3	Frameshift variant	0	0	0.01	NF1	.	2	0	0	2	0	0	0.00124378	2	0.0001142	17510	2	0	0	0	0	0	0	0	0	0	0	0	0	0	0	0	0	0	NA
LP	1A_Conflicting	BBS1	chr11:g.66515549G>A	NM_024649.5:c.442G>A	NP_078925.3:p.Asp148Asn	Missense variant	0.52	0.558984	0.02	.	Conflicting_interpretations_of_pathogenicity	7	0	7	0	0	0.00360639	0	7	0.0004042	17318	7	0	0.000338	0	0	0	0	0	0.00236	0	6.98e-05	2.38e-05	0	0	0	1.55e-05	0.00263	0	NA
LP	1B	BBS1	chr11:g.66526189C>T	NM_024649.5:c.1177C>T	NP_078925.3:p.Arg393Ter	Nonsense variant	0	0	0	NF1	Pathogenic	1	1	0	0	0.000181752	0	0	1	5.7e-05	17552	1	0	0	0	0	0	0	0	0	0	6.98e-06	2.38e-05	0	0	0	0	0	0	NA
P/LP	1A_TwoPlus	BBS1	chr11:g.66526753C>T	NM_024649.5:c.1285C>T	NP_078925.3:p.Arg429Ter	Nonsense variant	0	0	0.05	.	Pathogenic/Likely_pathogenic	1	0	0	1	0	0	0.000621891	1	5.72e-05	17498	1	0	9.14e-06	0	0	0	0	0	6.37e-05	0	6.98e-06	0	0	0	0	1.55e-05	0	0	NA
LP	1B	BBS1	chr11:g.66530970del	NM_024649.5:c.1550del	NP_078925.3:p.Leu517ArgfsTer62	Frameshift variant	0	0	0.02	NF5	.	1	0	0	1	0	0	0.000621891	1	5.69e-05	17584	1	0	0	0	0	0	0	0	0	0	0	0	0	0	0	0	0	0	NA
LP	1B	BBS10	chr12:g.76345961dup	NM_024685.4:c.2024dup	NP_078961.3:p.Thr676AspfsTer9	Frameshift variant	0	0	0	NF4	.	1	1	0	0	0.000181752	0	0	1	5.61e-05	17832	1	0	0	0	0	0	0	0	0	0	0	0	0	0	0	0	0	0	NA
LP	1A_Conflicting	BBS10	chr12:g.76346037del	NM_024685.4:c.1949del	NP_078961.3:p.Gly650GlufsTer10	Frameshift variant	0	0	0	.	Conflicting_interpretations_of_pathogenicity	1	1	0	0	0.000181752	0	0	1	5.59e-05	17890	1	0	9.15e-06	0	0	0	0.000111	0	0	0	0	0	0	0	0	0	0	0	NA
LP	1B	BBS10	chr12:g.76347541dup	NM_024685.4:c.445dup	NP_078961.3:p.Leu149ProfsTer3	Frameshift variant	0	0	0	NF4	Pathogenic	6	6	0	0	0.00109051	0	0	6	0.0003356	17880	6	0	4.58e-05	0	0	0	0.000553	0	0	0	1.4e-05	0	0	0	0.000638	0	0	0	NA
P	1A_TwoPlus	BBS10	chr12:g.76347716dup	NM_024685.4:c.271dup	NP_078961.3:p.Cys91LeufsTer5	Frameshift variant	0	0	0.07	.	Pathogenic	1	0	1	0	0	0.000515198	0	1	5.69e-05	17570	1	0	0.000604	0.00014	5.89e-05	0	0	0.00126	0.000447	0	0.000601	0.000238	0.000294	0	0	0.00108	0	0	NA
LP	1B	BBS12	chr4:g.122742046del	NM_152618.3:c.154del	NP_689831.2:p.Ser52GlnfsTer3	Frameshift variant	0	0	0	NF5	.	1	0	0	1	0	0	0.000621891	1	5.59e-05	17892	1	0	0	0	0	0	0	0	0	0	0	0	0	0	0	0	0	0	NA
LP	1B	BBS12	chr4:g.122742265_122742272dup	NM_152618.3:c.373_380dup	NP_689831.2:p.Val128LysfsTer3	Frameshift variant	0	0	0	NF5	.	1	0	0	1	0	0	0.000621891	1	5.59e-05	17900	1	0	0	0	0	0	0	0	0	0	0	0	0	0	0	0	0	0	NA
P	1A_TwoPlus	BBS12	chr4:g.122742955C>T	NM_152618.3:c.1063C>T	NP_689831.2:p.Arg355Ter	Nonsense variant	0	0	0	.	Pathogenic	3	0	0	3	0	0	0.00186567	3	0.0001682	17838	3	0	2.74e-05	0	0	0	0	7.02e-05	0	0	1.4e-05	2.38e-05	0	0.000301	0	0	0	0	NA
LP	1B	BBS12	chr4:g.122743412del	NM_152618.3:c.1520del	NP_689831.2:p.Pro507GlnfsTer24	Frameshift variant	0	0	0	NF5	.	1	0	1	0	0	0.000515198	0	1	5.62e-05	17792	1	0	0	0	0	0	0	0	0	0	0	0	0	0	0	0	0	0	NA
P/LP	1A_TwoPlus	BBS12	chr4:g.122743915C>T	NM_152618.3:c.2023C>T	NP_689831.2:p.Arg675Ter	Nonsense variant	0	0	0	.	Pathogenic/Likely_pathogenic	3	3	0	0	0.000545256	0	0	3	0.0001693	17722	3	0	1.86e-05	0	0	0	0	4.73e-05	0	0	6.98e-06	0	0	0	0	0	0	0	NA
P/LP	1A_TwoPlus	BBS2	chr16:g.56484820G>A	NM_031885.4:c.2107C>T	NP_114091.3:p.Arg703Ter	Nonsense variant	0	0	0	.	Pathogenic/Likely_pathogenic	2	2	0	0	0.000363504	0	0	2	0.0001129	17722	2	0	3.66e-05	0	0	0	0.000221	2.34e-05	6.37e-05	0	1.4e-05	4.76e-05	0	0	0	0	0	0	NA
P/LP	1A_TwoPlus	BBS2	chr16:g.56497063G>C	NM_031885.4:c.1814C>G	NP_114091.3:p.Ser605Ter	Nonsense variant	0	0	0.1	.	Pathogenic/Likely_pathogenic	1	0	1	0	0	0.000515198	0	1	5.65e-05	17694	1	0	1.83e-05	0	0	0	0.000111	0	6.37e-05	0	6.98e-06	2.38e-05	0	0	0	0	0	0	NA
LP	1B	BBS2	chr16:g.56506225C>A	NM_031885.4:c.613-1G>T	.	Splice acceptor variant	0	0	0.92	SS1	.	1	1	0	0	0.000181752	0	0	1	5.61e-05	17820	1	0	0	0	0	0	0	0	0	0	0	0	0	0	0	0	0	0	NA
P/LP	1A_TwoPlus	BBS2	chr16:g.56510006del	NM_031885.4:c.563del	NP_114091.3:p.Ile188ThrfsTer13	Frameshift variant	0	0	0	.	Pathogenic/Likely_pathogenic	1	1	0	0	0.000181752	0	0	1	5.67e-05	17634	1	0	1.83e-05	0	0	0	0.000221	0	0	0	1.4e-05	0	0	0	0.000641	0	0	0	NA
P/LP	1A_TwoPlus	BBS2	chr16:g.56510858C>A	NM_031885.4:c.534+1G>T	.	Splice donor variant	0	0	0.99	.	Pathogenic/Likely_pathogenic	12	12	0	0	0.00218103	0	0	12	0.0006781	17696	12	0	0.000101	0	0	0	0.00122	0	0	0	3.49e-05	0	0	0	0.0016	0	0	0	NA
P/LP	1A_TwoPlus	BBS4	chr15:g.72731573C>T	NM_033028.5:c.883C>T	NP_149017.2:p.Arg295Ter	Nonsense variant	0	0	0.01	.	Pathogenic/Likely_pathogenic	1	1	0	0	0.000181752	0	0	1	5.66e-05	17658	1	0	1.83e-05	0	5.84e-05	0	0.000111	0	0	0	0	0	0	0	0	0	0	0	NA
LP	1B	BBS5	chr2:g.169487111del	NM_152384.3:c.185del	NP_689597.1:p.Leu62TrpfsTer16	Frameshift variant	0	0	0.09	NF1	.	1	1	0	0	0.000181752	0	0	1	5.65e-05	17710	1	0	9.15e-06	0	0	0	0.000111	0	0	0	0	0	0	0	0	0	0	0	NA
LP	1B	BBS5	chr2:g.169488115G>T	NM_152384.3:c.386+1G>T	.	Splice donor variant	0	0	0.82	SS1	Likely_pathogenic	1	1	0	0	0.000181752	0	0	1	5.65e-05	17702	1	0	0	0	0	0	0	0	0	0	0	0	0	0	0	0	0	0	NA
LP	1B	BBS7	chr4:g.121828703del	NM_176824.3:c.1702del	NP_789794.1:p.Asp568ThrfsTer9	Frameshift variant	0	0	0.33	NF1	.	1	1	0	0	0.000181752	0	0	1	5.67e-05	17650	1	0	0	0	0	0	0	0	0	0	0	0	0	0	0	0	0	0	NA
LP	1B	BBS7	chr4:g.121833249del	NM_176824.3:c.1659del	NP_789794.1:p.Gln553HisfsTer24	Frameshift variant	0	0	0.02	NF1	.	1	1	0	0	0.000181752	0	0	1	5.64e-05	17730	1	0	9.14e-06	0	0	0	0.000111	0	0	0	0	0	0	0	0	0	0	0	NA
LP	1B	BBS7	chr4:g.121847440del	NM_176824.3:c.1002del	NP_789794.1:p.Asn335IlefsTer47	Frameshift variant	0	0	0	NF1	Pathogenic	2	2	0	0	0.000363504	0	0	2	0.0001118	17884	2	0	2.74e-05	0	0	0	0.000332	0	0	0	0	0	0	0	0	0	0	0	NA
LP	1B	BBS7	chr4:g.121852955C>G	NM_176824.3:c.849+1G>C	.	Splice donor variant	0	0	0.99	SS1	.	5	5	0	0	0.00090876	0	0	5	0.0002816	17754	5	0	2.75e-05	0	0	0	0.000332	0	0	0	1.4e-05	0	0	0	0.000639	0	0	0	NA
LP	1B	BBS9	chr7:g.33257351C>G	NM_198428.3:c.558C>G	NP_940820.1:p.Tyr186Ter	Nonsense variant	0	0	0	NF1	Uncertain_significance	1	1	0	0	0.000181752	0	0	1	5.67e-05	17632	1	0	0	0	0	0	0	0	0	0	0	0	0	0	0	0	0	0	NA
LP	1B	BBS9	chr7:g.33388019G>T	NM_198428.3:c.1990G>T	NP_940820.1:p.Glu664Ter	Nonsense variant	0	0	0.04	NF1	.	1	0	1	0	0	0.000515198	0	1	5.66e-05	17678	1	0	0	0	0	0	0	0	0	0	0	0	0	0	0	0	0	0	NA
LP	1B	BBS9	chr7:g.33604889C>G	NM_198428.3:c.2546C>G	NP_940820.1:p.Ser849Ter	Nonsense variant	0	0	0.03	NF1	.	1	0	1	0	0	0.000515198	0	1	5.61e-05	17832	1	0	0	0	0	0	0	0	0	0	0	0	0	0	0	0	0	0	NA
LP	1A_Conflicting	BCHE	chr3:g.165829962A>T	NM_000055.4:c.1072T>A	NP_000046.1:p.Leu358Ile	Missense variant	0.365	0.604469	0	.	Conflicting_interpretations_of_pathogenicity	1	1	0	0	0.000181752	0	0	1	5.61e-05	17812	1	0	7.33e-05	0	0	0	0.000888	0	0	0	1.4e-05	0	0	0	0.000639	0	0	0	NA
LP	1A_TwoPlus	BCHE	chr3:g.165830399G>A	NM_000055.4:c.635C>T	NP_000046.1:p.Ala212Val	Missense variant	0.365	0.424034	0	.	Likely_pathogenic	1	0	0	1	0	0	0.000621891	1	5.62e-05	17800	1	0	0.00174	0.00112	0.000995	0.00345	0	0.00344	0.000191	1	0.0025	0.00112	0.0014	0.00452	0	0.00418	0.000658	0	NA
P/LP	1A_TwoPlus	BCHE	chr3:g.165830741T>C	NM_000055.4:c.293A>G	NP_000046.1:p.Asp98Gly	Missense variant	0.56	0.482943	0	.	Pathogenic/Likely_pathogenic	13	3	9	1	0.000545256	0.00463679	0.000621891	13	0.0007288	17838	13	0	0.0114	0.00335	0.00891	0.0216	0.000111	0.0183	0.00338	15	0.0124	0.00373	0.0133	0.0156	0	0.0185	0.00295	17	NA
LP	1B	BCKDHA	chr19:g.41397868del	NM_000709.4:c.41del	NP_000700.1:p.Asn14ThrfsTer4	Frameshift variant	0	0	0	NF1	.	1	1	0	0	0.000181752	0	0	1	5.74e-05	17408	1	0	0	0	0	0	0	0	0	0	0	0	0	0	0	0	0	0	NA
LP	1B	BCKDHA	chr19:g.41397905del	NM_000709.4:c.78del	NP_000700.1:p.Gln27SerfsTer36	Frameshift variant	0	0	0.06	NF1	.	1	0	0	1	0	0	0.000621891	1	5.74e-05	17424	1	0	0	0	0	0	0	0	0	0	0	0	0	0	0	0	0	0	NA
P	1A_TwoPlus	BCKDHA	chr19:g.41410645dup	NM_000709.4:c.117dup	NP_000700.1:p.Arg40GlnfsTer11	Frameshift & splice region variant	0	0	0.01	.	Pathogenic	1	1	0	0	0.000181752	0	0	1	5.96e-05	16782	1	0	9.15e-06	0	0	0	0	0	6.37e-05	0	7.01e-06	2.39e-05	0	0	0	0	0	0	NA
LP	1A_Conflicting	BCKDHA	chr19:g.41410825C>T	NM_000709.4:c.288+9C>T	.	Intron variant	0	0	0.91	.	Conflicting_interpretations_of_pathogenicity	3	3	0	0	0.000545256	0	0	3	0.0001723	17414	3	0	5.49e-05	0.000279	5.85e-05	0	0	7.02e-05	0	0	2.79e-05	0	7.32e-05	0	0	4.65e-05	0	0	NA
P/LP	1A_TwoPlus	BCKDHA	chr19:g.41419282C>T	NM_000709.4:c.632C>T	NP_000700.1:p.Thr211Met	Missense variant	0.967	0.659331	0	.	Pathogenic/Likely_pathogenic	1	1	0	0	0.000181752	0	0	1	5.71e-05	17526	1	0	9.2e-06	0	0	0	0	2.35e-05	0	0	6.98e-06	0	0	0	0	1.55e-05	0	0	NA
P/LP	1A_TwoPlus	BCKDHA	chr19:g.41422754G>A	NM_000709.4:c.979G>A	NP_000700.1:p.Glu327Lys	Missense variant	0.969	0.787592	0	.	Pathogenic/Likely_pathogenic	1	1	0	0	0.000181752	0	0	1	5.73e-05	17460	1	0	9.18e-06	0	0	0	0	2.34e-05	0	0	6.98e-06	0	7.33e-05	0	0	0	0	0	NA
P/LP	1A_TwoPlus	BCKDHA	chr19:g.41423038C>T	NM_000709.4:c.1036C>T	NP_000700.1:p.Arg346Cys	Missense variant	0.95	0.835228	0	.	Pathogenic/Likely_pathogenic	2	1	1	0	0.000181752	0.000515198	0	2	0.0001147	17444	2	0	2.93e-05	0	6.1e-05	0	0	2.52e-05	6.79e-05	0	6.98e-06	0	0	0	0	1.55e-05	0	0	NA
LP	1A_TwoPlus	BCKDHA	chr19:g.41424436A>G	NM_000709.4:c.1168-2A>G	.	Splice acceptor variant	0	0	0.99	.	Likely_pathogenic	1	1	0	0	0.000181752	0	0	1	5.73e-05	17444	1	0	0	0	0	0	0	0	0	0	0	0	0	0	0	0	0	0	NA
LP	1B	BCKDHB	chr6:g.80106867dup	NM_183050.4:c.174dup	NP_898871.1:p.Asp59ArgfsTer25	Frameshift variant	0	0	0.02	NF1	.	1	1	0	0	0.000181752	0	0	1	5.74e-05	17438	1	0	9.63e-06	0	0	0	0.000117	0	0	0	0	0	0	0	0	0	0	0	NA
P/LP	1A_TwoPlus	BCKDHB	chr6:g.80273153C>T	NM_183050.4:c.970C>T	NP_898871.1:p.Arg324Ter	Nonsense variant	0	0	0	.	Pathogenic/Likely_pathogenic	1	0	0	1	0	0	0.000621891	1	5.62e-05	17808	1	0	5.49e-05	0.00014	0.000175	0	0	4.68e-05	0	0	1.4e-05	0	0	0	0	3.1e-05	0	0	NA
P	1A_TwoPlus	BCKDHB	chr6:g.80273199C>T	NM_183050.4:c.1016C>T	NP_898871.1:p.Ser339Leu	Missense variant	0.787	0.731985	0	.	Pathogenic	2	0	1	1	0	0.000515198	0.000621891	2	0.0001126	17764	2	0	0	0	0	0	0	0	0	0	2.09e-05	0	7.33e-05	0	0.00032	1.55e-05	0	0	NA
LP	1A_Conflicting	BCS1L	chr2:g.218661255C>T	NM_001079866.2:c.268C>T	NP_001073335.1:p.Arg90Cys	Missense variant	0.684	0.608644	0.01	.	Conflicting_interpretations_of_pathogenicity	1	1	0	0	0.000181752	0	0	1	5.66e-05	17678	1	0	9.14e-06	0	0	0	0	0	6.37e-05	0	0	0	0	0	0	0	0	0	NA
LP	1A_TwoPlus	BCS1L	chr2:g.218661256G>A	NM_001079866.2:c.269G>A	NP_001073335.1:p.Arg90His	Missense variant	0.248	0.536201	0	.	Likely_pathogenic	1	1	0	0	0.000181752	0	0	1	5.65e-05	17714	1	0	1.83e-05	0.00014	0	0	0.000111	0	0	0	3.49e-05	9.52e-05	0	0	0	0	0	0	NA
LP	1B	BCS1L	chr2:g.218661440C>T	NM_001079866.2:c.355C>T	NP_001073335.1:p.Arg119Ter	Nonsense variant	0	0	0.04	NF1	Pathogenic	1	1	0	0	0.000181752	0	0	1	5.68e-05	17600	1	0	5.48e-05	0	0	0	0	2.34e-05	0.000319	0	0	0	0	0	0	0	0	0	NA
LP	1A_Conflicting	BCS1L	chr2:g.218661484del	NM_001079866.2:c.399del	NP_001073335.1:p.Glu133AspfsTer25	Frameshift variant	0	0	0.03	.	Conflicting_interpretations_of_pathogenicity	1	0	1	0	0	0.000515198	0	1	5.67e-05	17638	1	0	6.4e-05	0	0	0	0	9.35e-05	0.000191	0	7.68e-05	2.38e-05	0	0	0	0.000124	0.000328	0	NA
LP	1B	BCS1L	chr2:g.218661515C>T	NM_001079866.2:c.430C>T	NP_001073335.1:p.Arg144Ter	Nonsense variant	0	0	0.18	NF1	Pathogenic	1	1	0	0	0.000181752	0	0	1	5.69e-05	17586	1	0	0	0	0	0	0	0	0	0	0	0	0	0	0	0	0	0	NA
P/LP	1A_TwoPlus	BCS1L	chr2:g.218661854C>T	NM_001079866.2:c.556C>T	NP_001073335.1:p.Arg186Ter	Nonsense variant	0	0	0.34	.	Pathogenic/Likely_pathogenic	1	1	0	0	0.000181752	0	0	1	5.66e-05	17656	1	0	9.14e-06	0	0	0	0	2.34e-05	0	0	6.98e-06	0	0	0	0	1.55e-05	0	0	NA
LP	1B	BCS1L	chr2:g.218662258del	NM_001079866.2:c.717del	NP_001073335.1:p.Phe239LeufsTer16	Frameshift variant	0	0	0.02	NF1	.	1	1	0	0	0.000181752	0	0	1	5.68e-05	17614	1	0	0	0	0	0	0	0	0	0	0	0	0	0	0	0	0	0	NA
LP	1B	BCS1L	chr2:g.218662666del	NM_001079866.2:c.876del	NP_001073335.1:p.Leu293TrpfsTer7	Frameshift variant	0	0	0.01	NF1	.	1	1	0	0	0.000181752	0	0	1	5.7e-05	17558	1	0	0	0	0	0	0	0	0	0	0	0	0	0	0	0	0	0	NA
LP	1B	BCS1L	chr2:g.218662681T>G	NM_001079866.2:c.889+2T>G	.	Splice donor variant	0	0	1	SS1	.	1	1	0	0	0.000181752	0	0	1	5.94e-05	16850	1	0	0	0	0	0	0	0	0	0	0	0	0	0	0	0	0	0	NA
LP	1B	BEST1	chr11:g.61955189dup	NM_004183.4:c.235dup	NP_004174.1:p.Ser79PhefsTer153	Frameshift variant	0	0	0.02	NF1	.	1	1	0	0	0.000181752	0	0	1	5.91e-05	16912	1	0	0	0	0	0	0	0	0	0	0	0	0	0	0	0	0	0	NA
LP	1B	BEST1	chr11:g.61955749G>A	NM_004183.4:c.279G>A	NP_004174.1:p.Trp93Ter	Nonsense variant	0	0	0.03	NF1	.	1	0	0	1	0	0	0.000621891	1	5.7e-05	17550	1	0	0	0	0	0	0	0	0	0	0	0	0	0	0	0	0	0	NA
LP	1B	BEST1	chr11:g.61955825G>T	NM_004183.4:c.355G>T	NP_004174.1:p.Glu119Ter	Nonsense variant	0	0	0.01	NF1	.	1	0	0	1	0	0	0.000621891	1	5.7e-05	17556	1	0	0	0	0	0	0	0	0	0	1.4e-05	4.75e-05	0	0	0	0	0	0	NA
LP	1B	BEST1	chr11:g.61956870C>T	NM_004183.4:c.508C>T	NP_004174.1:p.Gln170Ter	Nonsense variant	0	0	0.15	NF1	.	2	0	0	2	0	0	0.00124378	2	0.0001143	17498	2	0	9.14e-06	0	5.84e-05	0	0	0	0	0	0	0	0	0	0	0	0	0	NA
P/LP	1A_TwoPlus	BEST1	chr11:g.61956946C>T	NM_004183.4:c.584C>T	NP_004174.1:p.Ala195Val	Missense variant	0.935	0.479459	0.51	.	Pathogenic/Likely_pathogenic	13	11	0	2	0.00199927	0	0.00124378	13	0.0007466	17412	13	0	0.000265	0	5.84e-05	0	0.00221	0.000117	0.000127	1	0.000154	0	0	0	0.00287	0.000201	0	0	NA
LP	1B	BEST1	chr11:g.61956960C>T	NM_004183.4:c.598C>T	NP_004174.1:p.Arg200Ter	Nonsense variant	0	0	0.08	NF1	Pathogenic	1	1	0	0	0.000181752	0	0	1	5.76e-05	17366	1	0	9.14e-06	0	0	0	0.000111	0	0	0	3.49e-05	2.38e-05	0	0	0.000638	3.1e-05	0	0	NA
LP	1B	BEST1	chr11:g.61962662dup	NM_004183.4:c.1508dup	NP_004174.1:p.Thr504AspfsTer11	Frameshift variant	0	0	0.03	NF1	.	1	1	0	0	0.000181752	0	0	1	5.72e-05	17472	1	0	0	0	0	0	0	0	0	0	0	0	0	0	0	0	0	0	NA
LP	1B	BEST1	chr11:g.61962704_61962705del	NM_004183.4:c.1550_1551del	NP_004174.1:p.Ser517Ter	Frameshift variant	0	0	0.05	NF1	.	1	1	0	0	0.000181752	0	0	1	5.69e-05	17576	1	0	0	0	0	0	0	0	0	0	0	0	0	0	0	0	0	0	NA
LP	1B	BEST1	chr11:g.61962704C>G	NM_004183.4:c.1550C>G	NP_004174.1:p.Ser517Ter	Nonsense variant	0	0	0.01	NF1	Likely_pathogenic	1	1	0	0	0.000181752	0	0	1	5.68e-05	17608	1	0	0	0	0	0	0	0	0	0	0	0	0	0	0	0	0	0	NA
P/LP	1A_TwoPlus	BLM	chr15:g.90749588dup	NM_000057.4:c.320dup	NP_000048.1:p.Leu107PhefsTer36	Frameshift variant	0	0	0.01	.	Pathogenic/Likely_pathogenic	3	3	0	0	0.000545256	0	0	3	0.0001695	17702	3	0	1.83e-05	0	0	0	0.000221	0	0	0	6.98e-06	0	0	0	0.000319	0	0	0	NA
P/LP	1A_TwoPlus	BLM	chr15:g.90749747_90749748del	NM_000057.4:c.479_480del	NP_000048.1:p.Phe160Ter	Frameshift variant	0	0	0	.	Pathogenic/Likely_pathogenic	1	0	1	0	0	0.000515198	0	1	5.64e-05	17744	1	0	0	0	0	0	0	0	0	0	6.98e-06	2.38e-05	0	0	0	0	0	0	NA
LP	1B	BLM	chr15:g.90749825C>A	NM_000057.4:c.557C>A	NP_000048.1:p.Ser186Ter	Nonsense variant	0	0	0.01	NF1	.	1	0	1	0	0	0.000515198	0	1	5.96e-05	16784	1	0	0	0	0	0	0	0	0	0	0	0	0	0	0	0	0	0	NA
P/LP	1A_TwoPlus	BLM	chr15:g.90750040_90750041del	NM_000057.4:c.772_773del	NP_000048.1:p.Leu258GlufsTer7	Frameshift variant	0	0	0	.	Pathogenic/Likely_pathogenic	2	1	1	0	0.000181752	0.000515198	0	2	0.000113	17698	2	0	4.57e-05	0.00028	5.85e-05	0	0.000111	0	6.38e-05	0	6.28e-05	0.000119	0.000147	0	0	1.55e-05	0.000329	0	NA
LP	1B	BLM	chr15:g.90765314_90765315dup	NM_000057.4:c.2093_2094dup	NP_000048.1:p.Tyr699ValfsTer19	Frameshift variant	0	0	0	NF1	.	1	1	0	0	0.000181752	0	0	1	5.69e-05	17576	1	0	0	0	0	0	0	0	0	0	0	0	0	0	0	0	0	0	NA
LP	1B	BLM	chr15:g.90769228_90769231del	NM_000057.4:c.2403_2406del	NP_000048.1:p.Gln802GlyfsTer12	Frameshift variant	0	0	0.01	NF1	Pathogenic	2	2	0	0	0.000363504	0	0	2	0.0001133	17654	2	0	0	0	0	0	0	0	0	0	0	0	0	0	0	0	0	0	NA
LP	1B	BLM	chr15:g.90790751G>T	NM_000057.4:c.2926G>T	NP_000048.1:p.Glu976Ter	Nonsense variant	0	0	0	NF1	.	1	1	0	0	0.000181752	0	0	1	5.67e-05	17636	1	0	9.14e-06	0	0	0	0.000111	0	0	0	0	0	0	0	0	0	0	0	NA
LP	1B	BLM	chr15:g.90794238G>T	NM_000057.4:c.3091G>T	NP_000048.1:p.Glu1031Ter	Nonsense variant	0	0	0.01	NF1	.	1	1	0	0	0.000181752	0	0	1	5.7e-05	17554	1	0	0	0	0	0	0	0	0	0	0	0	0	0	0	0	0	0	NA
LP	1B	BLM	chr15:g.90798230_90798234del	NM_000057.4:c.3251_3255del	NP_000048.1:p.Ile1084LysfsTer7	Frameshift variant	0	0	0	NF1	.	1	1	0	0	0.000181752	0	0	1	5.66e-05	17674	1	0	0	0	0	0	0	0	0	0	0	0	0	0	0	0	0	0	NA
P	1A_TwoPlus	BLM	chr15:g.90803577C>T	NM_000057.4:c.3415C>T	NP_000048.1:p.Arg1139Ter	Nonsense variant	0	0	0	.	Pathogenic	1	0	1	0	0	0.000515198	0	1	5.67e-05	17636	1	0	0	0	0	0	0	0	0	0	2.09e-05	0	0	0	0	4.65e-05	0	0	NA
LP	1B	BLM	chr15:g.90809179del	NM_000057.4:c.3794del	NP_000048.1:p.Gly1265ValfsTer14	Frameshift variant	0	0	0.01	NF1	.	1	0	1	0	0	0.000515198	0	1	5.65e-05	17702	1	0	0	0	0	0	0	0	0	0	0	0	0	0	0	0	0	0	NA
LP	1B	BLNK	chr10:g.96196985G>A	NM_013314.4:c.1174C>T	NP_037446.1:p.Arg392Ter	Nonsense variant	0	0	0.05	NF1	.	1	1	0	0	0.000181752	0	0	1	5.65e-05	17712	1	0	9.15e-06	0	0	0	0.000111	0	0	0	6.99e-06	0	0	0	0	1.55e-05	0	0	NA
LP	1B	BLNK	chr10:g.96201042del	NM_013314.4:c.953del	NP_037446.1:p.Asn318ThrfsTer68	Frameshift variant	0	0	0.02	NF1	.	1	1	0	0	0.000181752	0	0	1	5.64e-05	17736	1	0	0	0	0	0	0	0	0	0	0	0	0	0	0	0	0	0	NA
LP	1B	BLNK	chr10:g.96227567C>G	NM_013314.4:c.205-1G>C	.	Splice acceptor variant	0	0	1	SS1	.	1	1	0	0	0.000181752	0	0	1	5.62e-05	17794	1	0	0	0	0	0	0	0	0	0	0	0	0	0	0	0	0	0	NA
LP	1B	BMPR1B	chr4:g.95104434C>T	NM_001203.3:c.10C>T	NP_001194.1:p.Arg4Ter	Nonsense variant	0	0	0.03	NF1	.	1	0	1	0	0	0.000515198	0	1	5.66e-05	17666	1	0	0	0	0	0	0	0	0	0	0	0	0	0	0	0	0	0	NA
LP	1B	BMPR2	chr2:g.202555894T>A	NM_001204.7:c.2229T>A	NP_001195.2:p.Tyr743Ter	Nonsense variant	0	0	0	NF1	.	1	0	0	1	0	0	0.000621891	1	5.67e-05	17648	1	0	0	0	0	0	0	0	0	0	0	0	0	0	0	0	0	0	NA
LP	1B	BMS1	chr10:g.42784361G>C	NM_014753.4:c.-33-1G>C	.	Splice acceptor variant	0	0	1	SS1	.	1	1	0	0	0.000181752	0	0	1	5.61e-05	17830	1	0	0	0	0	0	0	0	0	0	0	0	0	0	0	0	0	0	NA
LP	1B	BMS1	chr10:g.42798626G>T	NM_014753.4:c.2247+1G>T	.	Splice donor variant	0	0	1	SS1	.	1	1	0	0	0.000181752	0	0	1	5.62e-05	17804	1	0	0	0	0	0	0	0	0	0	0	0	0	0	0	0	0	0	NA
LP	1B	BMS1	chr10:g.42823776_42823777del	NM_014753.4:c.3448_3449del	NP_055568.3:p.Leu1150ValfsTer2	Frameshift variant	0	0	0	NF1	.	1	1	0	0	0.000181752	0	0	1	5.68e-05	17602	1	0	0	0	0	0	0	0	0	0	0	0	0	0	0	0	0	0	NA
P/LP	1A_TwoPlus	BRAT1	chr7:g.2538410_2538413del	NM_152743.4:c.2125_2128del	NP_689956.2:p.Phe709ThrfsTer17	Frameshift variant	0	0	0	.	Pathogenic/Likely_pathogenic	1	0	0	1	0	0	0.000621891	1	5.79e-05	17274	1	0	1.83e-05	0	5.85e-05	0	0	2.34e-05	0	0	3.49e-05	2.38e-05	0	0	0	6.2e-05	0	0	NA
LP	1B	BRAT1	chr7:g.2538451_2538454del	NM_152743.4:c.2083_2086del	NP_689956.2:p.Leu695AlafsTer31	Frameshift variant	0	0	0	NF5	.	2	0	0	2	0	0	0.00124378	2	0.0001136	17610	2	0	0	0	0	0	0	0	0	0	0	0	0	0	0	0	0	0	NA
LP	1B	BRAT1	chr7:g.2538681_2538684del	NM_152743.4:c.1853_1856del	NP_689956.2:p.Glu618GlyfsTer74	Frameshift variant	0	0	0.05	NF5	.	1	0	0	1	0	0	0.000621891	1	5.67e-05	17648	1	0	0	0	0	0	0	0	0	0	0	0	0	0	0	0	0	0	NA
LP	1B	BRAT1	chr7:g.2541386dup	NM_152743.4:c.1238dup	NP_689956.2:p.His414ProfsTer76	Frameshift variant	0	0	0.01	NF1	.	1	1	0	0	0.000181752	0	0	1	5.76e-05	17358	1	0	0	0	0	0	0	0	0	0	0	0	0	0	0	0	0	0	NA
LP	1B	BRAT1	chr7:g.2541716A>G	NM_152743.4:c.1134+2T>C	.	Splice donor variant	0	0	0.99	SS1	.	2	2	0	0	0.000363504	0	0	2	0.0001136	17606	2	0	9.89e-06	0	0	0	0.000125	0	0	0	0	0	0	0	0	0	0	0	NA
LP	1B	BRAT1	chr7:g.2543282_2543283del	NM_152743.4:c.845_846del	NP_689956.2:p.Thr282SerfsTer120	Frameshift variant	0	0	0.07	NF1	.	1	1	0	0	0.000181752	0	0	1	5.7e-05	17542	1	0	0	0	0	0	0	0	0	0	0	0	0	0	0	0	0	0	NA
LP	1B	BRAT1	chr7:g.2554394_2554395del	NM_152743.4:c.39_40del	NP_689956.2:p.Ala14CysfsTer12	Frameshift variant	0	0	0.01	NF1	.	1	1	0	0	0.000181752	0	0	1	5.62e-05	17796	1	0	0	0	0	0	0	0	0	0	0	0	0	0	0	0	0	0	NA
P/LP	1A_TwoPlus	BRCA1	chr17:g.43049119_43049121del	NM_007294.4:c.5406+1_5406+3del	.	Splice donor variant	0	0	0.99	.	Pathogenic/Likely_pathogenic	1	1	0	0	0.000181752	0	0	1	5.75e-05	17378	1	0	0	0	0	0	0	0	0	0	0	0	0	0	0	0	0	0	NA
P	1A_TwoPlus	BRCA1	chr17:g.43049161del	NM_007294.4:c.5366del	NP_009225.1:p.Ala1789ValfsTer4	Frameshift variant	0	0	0	.	Pathogenic	1	0	1	0	0	0.000515198	0	1	5.72e-05	17474	1	0	9.14e-06	0	0	0	0	0	6.37e-05	0	0	0	0	0	0	0	0	0	NA
LP	1A_Conflicting	BRCA1	chr17:g.43049162C>T	NM_007294.4:c.5365G>A	NP_009225.1:p.Ala1789Thr	Missense variant	0.793	0.420962	0	.	Conflicting_interpretations_of_pathogenicity	1	0	1	0	0	0.000515198	0	1	5.72e-05	17486	1	0	9.14e-06	0	0	0	0	0	6.37e-05	0	0	0	0	0	0	0	0	0	NA
LP	1A_TwoPlus	BRCA1	chr17:g.43067610G>T	NM_007294.4:c.5072C>A	NP_009225.1:p.Thr1691Lys	Missense & splice region variant	0.816	0.776647	0.05	.	Likely_pathogenic	1	1	0	0	0.000181752	0	0	1	5.93e-05	16866	1	0	0	0	0	0	0	0	0	0	0	0	0	0	0	0	0	0	NA
P	1A_TwoPlus	BRCA1	chr17:g.43090966dup	NM_007294.4:c.4163dup	NP_009225.1:p.Ser1389GlufsTer2	Frameshift variant	0	0	0.01	.	Pathogenic	1	1	0	0	0.000181752	0	0	1	5.68e-05	17616	1	0	0	0	0	0	0	0	0	0	0	0	0	0	0	0	0	0	NA
LP	1B	BRCA1	chr17:g.43091033C>G	NM_007294.4:c.4097-1G>C	.	Splice acceptor variant	0	0	0.98	SS1	.	1	1	0	0	0.000181752	0	0	1	5.7e-05	17540	1	0	0	0	0	0	0	0	0	0	0	0	0	0	0	0	0	0	NA
P	1A_TwoPlus	BRCA1	chr17:g.43091870C>A	NM_007294.4:c.3661G>T	NP_009225.1:p.Glu1221Ter	Nonsense variant	0	0	0.04	.	Pathogenic	1	1	0	0	0.000181752	0	0	1	5.68e-05	17594	1	0	9.14e-06	0	0	0	0.000111	0	0	0	0	0	0	0	0	0	0	0	NA
P	1A_TwoPlus	BRCA1	chr17:g.43092736_43092739del	NM_007294.4:c.2796_2799del	NP_009225.1:p.Gly933ArgfsTer66	Frameshift variant	0	0	0	.	Pathogenic	1	1	0	0	0.000181752	0	0	1	5.67e-05	17638	1	0	9.14e-06	0	0	0	0.000111	0	0	0	0	0	0	0	0	0	0	0	NA
P	1A_TwoPlus	BRCA1	chr17:g.43092808dup	NM_007294.4:c.2726dup	NP_009225.1:p.Asn909LysfsTer6	Frameshift variant	0	0	0	.	Pathogenic	5	1	0	4	0.000181752	0	0.00248756	5	0.0002851	17538	5	0	0	0	0	0	0	0	0	0	0	0	0	0	0	0	0	0	Malay-specific
P/LP	1A_TwoPlus	BRCA1	chr17:g.43093236del	NM_007294.4:c.2295del	NP_009225.1:p.Ser766ValfsTer26	Frameshift variant	0	0	0	.	Pathogenic/Likely_pathogenic	1	0	1	0	0	0.000515198	0	1	5.65e-05	17692	1	0	0	0	0	0	0	0	0	0	0	0	0	0	0	0	0	0	NA
P	1A_TwoPlus	BRCA1	chr17:g.43093553_43093554del	NM_007294.4:c.1977_1978del	NP_009225.1:p.Val660GlnfsTer12	Frameshift variant	0	0	0	.	Pathogenic	1	0	1	0	0	0.000515198	0	1	5.73e-05	17454	1	0	9.15e-06	0	0	0	0	0	6.37e-05	0	0	0	0	0	0	0	0	0	NA
P	1A_TwoPlus	BRCA1	chr17:g.43093577dup	NM_007294.4:c.1961dup	NP_009225.1:p.Tyr655ValfsTer18	Frameshift variant	0	0	0	.	Pathogenic	1	0	1	0	0	0.000515198	0	1	5.79e-05	17270	1	0	1.83e-05	0	0	0	0	0	0.000128	0	0	0	0	0	0	0	0	0	NA
P	1A_TwoPlus	BRCA1	chr17:g.43094675C>A	NM_007294.4:c.856G>T	NP_009225.1:p.Glu286Ter	Nonsense variant	0	0	0	.	Pathogenic	1	0	0	1	0	0	0.000621891	1	5.7e-05	17534	1	0	0	0	0	0	0	0	0	0	0	0	0	0	0	0	0	0	NA
LP	1A_Conflicting	BRCA1	chr17:g.43124026C>T	NM_007294.4:c.71G>A	NP_009225.1:p.Cys24Tyr	Missense variant	0.946	0.806559	0.01	.	Conflicting_interpretations_of_pathogenicity	1	1	0	0	0.000181752	0	0	1	5.68e-05	17622	1	0	0	0	0	0	0	0	0	0	0	0	0	0	0	0	0	0	NA
P	1A_TwoPlus	BRCA1	chr17:g.43124030_43124031del	NM_007294.4:c.68_69del	NP_009225.1:p.Glu23ValfsTer17	Frameshift variant	0	0	0.04	.	Pathogenic	1	0	1	0	0	0.000515198	0	1	5.69e-05	17578	1	0	0.000183	0	0	0.00474	0	0.00014	0.000191	0	0.000154	0	7.32e-05	0.00573	0	3.1e-05	0	0	NA
LP	1A_TwoPlus	BRCA2	chr13:g.32316421_32316422del	NM_000059.3:c.-39-1_-39del	.	Splice acceptor variant	0	0	0.97	.	Likely_pathogenic	1	1	0	0	0.000181752	0	0	1	5.63e-05	17774	1	0	9.24e-06	0	0	0	0.000111	0	0	0	0	0	0	0	0	0	0	0	NA
P/LP	1A_TwoPlus	BRCA2	chr13:g.32326614G>A	NM_000059.3:c.631+1G>A	.	Splice donor variant	0	0	0.82	.	Pathogenic/Likely_pathogenic	1	1	0	0	0.000181752	0	0	1	5.6e-05	17852	1	0	0	0	0	0	0	0	0	0	0	0	0	0	0	0	0	0	NA
P	1A_TwoPlus	BRCA2	chr13:g.32333241_32333244del	NM_000059.3:c.1763_1766del	NP_000050.2:p.Asn588SerfsTer25	Frameshift variant	0	0	0.01	.	Pathogenic	1	1	0	0	0.000181752	0	0	1	5.66e-05	17676	1	0	0	0	0	0	0	0	0	0	0	0	0	0	0	0	0	0	NA
LP	1B	BRCA2	chr13:g.32337357C>G	NM_000059.3:c.3002C>G	NP_000050.2:p.Ser1001Ter	Nonsense variant	0	0	0	NF1	Pathogenic	2	2	0	0	0.000363504	0	0	2	0.0001124	17800	2	0	0	0	0	0	0	0	0	0	0	0	0	0	0	0	0	0	NA
P	1A_TwoPlus	BRCA2	chr13:g.32337464C>T	NM_000059.3:c.3109C>T	NP_000050.2:p.Gln1037Ter	Nonsense variant	0	0	0	.	Pathogenic	1	1	0	0	0.000181752	0	0	1	5.66e-05	17654	1	0	0	0	0	0	0	0	0	0	0	0	0	0	0	0	0	0	NA
P	1A_TwoPlus	BRCA2	chr13:g.32338035_32338036del	NM_000059.3:c.3680_3681del	NP_000050.2:p.Leu1227GlnfsTer5	Frameshift variant	0	0	0	.	Pathogenic	1	0	0	1	0	0	0.000621891	1	5.63e-05	17768	1	0	0	0	0	0	0	0	0	0	6.98e-06	2.38e-05	0	0	0	0	0	0	NA
LP	1B	BRCA2	chr13:g.32338071_32338072del	NM_000059.3:c.3716_3717del	NP_000050.2:p.Lys1239ThrfsTer3	Frameshift variant	0	0	0	NF1	Pathogenic	1	1	0	0	0.000181752	0	0	1	5.63e-05	17760	1	0	0	0	0	0	0	0	0	0	0	0	0	0	0	0	0	0	NA
LP	1B	BRCA2	chr13:g.32338178dup	NM_000059.3:c.3823dup	NP_000050.2:p.Ile1275AsnfsTer5	Frameshift variant	0	0	0	NF1	.	1	0	1	0	0	0.000515198	0	1	5.66e-05	17666	1	0	0	0	0	0	0	0	0	0	0	0	0	0	0	0	0	0	NA
P	1A_TwoPlus	BRCA2	chr13:g.32338358G>T	NM_000059.3:c.4003G>T	NP_000050.2:p.Glu1335Ter	Nonsense variant	0	0	0	.	Pathogenic	1	0	1	0	0	0.000515198	0	1	5.63e-05	17770	1	0	0	0	0	0	0	0	0	0	0	0	0	0	0	0	0	0	NA
P	1A_TwoPlus	BRCA2	chr13:g.32338600del	NM_000059.3:c.4245del	NP_000050.2:p.Glu1415AspfsTer4	Frameshift variant	0	0	0	.	Pathogenic	2	2	0	0	0.000363504	0	0	2	0.0001122	17832	2	0	9.37e-06	0	0	0	0	0	6.89e-05	0	0	0	0	0	0	0	0	0	NA
LP	1B	BRCA2	chr13:g.32338693del	NM_000059.3:c.4338del	NP_000050.2:p.Ile1446MetfsTer2	Frameshift variant	0	0	0	NF1	.	1	1	0	0	0.000181752	0	0	1	5.6e-05	17860	1	0	0	0	0	0	0	0	0	0	0	0	0	0	0	0	0	0	NA
P	1A_TwoPlus	BRCA2	chr13:g.32338770_32338773del	NM_000059.3:c.4415_4418del	NP_000050.2:p.Lys1472ThrfsTer6	Frameshift variant	0	0	0	.	Pathogenic	1	1	0	0	0.000181752	0	0	1	5.65e-05	17708	1	0	9.21e-06	0	0	0	0	2.34e-05	0	0	0	0	0	0	0	0	0	0	NA
P	1A_TwoPlus	BRCA2	chr13:g.32338826_32338829del	NM_000059.3:c.4471_4474del	NP_000050.2:p.Leu1491LysfsTer12	Frameshift variant	0	0	0	.	Pathogenic	1	1	0	0	0.000181752	0	0	1	5.65e-05	17696	1	0	0	0	0	0	0	0	0	0	0	0	0	0	0	0	0	0	NA
LP	1B	BRCA2	chr13:g.32339148_32339149del	NM_000059.3:c.4793_4794del	NP_000050.2:p.Leu1598GlnfsTer2	Frameshift variant	0	0	0	NF1	.	2	0	0	2	0	0	0.00124378	2	0.0001125	17772	2	0	0	0	0	0	0	0	0	0	0	0	0	0	0	0	0	0	NA
P	1A_TwoPlus	BRCA2	chr13:g.32339706dup	NM_000059.3:c.5351dup	NP_000050.2:p.Asn1784LysfsTer3	Frameshift variant	0	0	0	.	Pathogenic	2	1	1	0	0.000181752	0.000515198	0	2	0.0001152	17356	2	0	0	0	0	0	0	0	0	0	0	0	0	0	0	0	0	0	NA
LP	1B	BRCA2	chr13:g.32339836del	NM_000059.3:c.5481del	NP_000050.2:p.Lys1828AsnfsTer12	Frameshift variant	0	0	0	NF1	.	1	1	0	0	0.000181752	0	0	1	5.6e-05	17872	1	0	0	0	0	0	0	0	0	0	0	0	0	0	0	0	0	0	NA
P	1A_TwoPlus	BRCA2	chr13:g.32340077_32340078del	NM_000059.3:c.5722_5723del	NP_000050.2:p.Leu1908ArgfsTer2	Frameshift variant	0	0	0	.	Pathogenic	1	1	0	0	0.000181752	0	0	1	5.61e-05	17814	1	0	0	0	0	0	0	0	0	0	0	0	0	0	0	0	0	0	NA
P	1A_TwoPlus	BRCA2	chr13:g.32340896G>T	NM_000059.3:c.6541G>T	NP_000050.2:p.Gly2181Ter	Nonsense variant	0	0	0	.	Pathogenic	1	0	0	1	0	0	0.000621891	1	5.6e-05	17874	1	0	0	0	0	0	0	0	0	0	0	0	0	0	0	0	0	0	NA
P	1A_TwoPlus	BRCA2	chr13:g.32346841C>T	NM_000059.3:c.6952C>T	NP_000050.2:p.Arg2318Ter	Nonsense variant	0	0	0.02	.	Pathogenic	1	0	0	1	0	0	0.000621891	1	5.68e-05	17620	1	0	0	0	0	0	0	0	0	0	0	0	0	0	0	0	0	0	NA
P	1A_TwoPlus	BRCA2	chr13:g.32355232_32355235del	NM_000059.3:c.7379_7382del	NP_000050.2:p.Asn2460ThrfsTer8	Frameshift variant	0	0	0	.	Pathogenic	1	1	0	0	0.000181752	0	0	1	5.6e-05	17870	1	0	9.15e-06	0	0	0	0.000111	0	0	0	0	0	0	0	0	0	0	0	NA
P	1A_TwoPlus	BRCA2	chr13:g.32362603G>A	NM_000059.3:c.7886G>A	NP_000050.2:p.Trp2629Ter	Nonsense variant	0	0	0.07	.	Pathogenic	1	1	0	0	0.000181752	0	0	1	5.61e-05	17840	1	0	0	0	0	0	0	0	0	0	0	0	0	0	0	0	0	0	NA
P	1A_TwoPlus	BRCA2	chr13:g.32379431C>T	NM_000059.3:c.8869C>T	NP_000050.2:p.Gln2957Ter	Nonsense variant	0	0	0	.	Pathogenic	2	0	2	0	0	0.0010304	0	2	0.000113	17704	2	0	9.15e-06	0	0	0	0	0	6.39e-05	0	0	0	0	0	0	0	0	0	NA
P	1A_TwoPlus	BRCA2	chr13:g.32379823T>G	NM_000059.3:c.9027T>G	NP_000050.2:p.Tyr3009Ter	Nonsense variant	0	0	0.2	.	Pathogenic	1	0	0	1	0	0	0.000621891	1	5.61e-05	17838	1	0	9.15e-06	0	0	0	0	0	0	0	0	0	0	0	0	0	0	0	NA
P	1A_TwoPlus	BRCA2	chr13:g.32394808C>T	NM_000059.3:c.9376C>T	NP_000050.2:p.Gln3126Ter	Nonsense variant	0	0	0	.	Pathogenic	1	1	0	0	0.000181752	0	0	1	5.62e-05	17782	1	0	0	0	0	0	0	0	0	0	0	0	0	0	0	0	0	0	NA
P	1A_TwoPlus	BRCA2	chr13:g.32396903del	NM_000059.3:c.9507del	NP_000050.2:p.Ile3169MetfsTer48	Frameshift variant	0	0	0.01	.	Pathogenic	1	0	1	0	0	0.000515198	0	1	5.62e-05	17792	1	0	0	0	0	0	0	0	0	0	0	0	0	0	0	0	0	0	NA
LP	1B	BRCA2	chr13:g.32398197del	NM_000059.3:c.9684del	NP_000050.2:p.Pro3229LeufsTer20	Frameshift variant	0	0	0.08	NF4	.	1	1	0	0	0.000181752	0	0	1	5.6e-05	17844	1	0	0	0	0	0	0	0	0	0	0	0	0	0	0	0	0	0	NA
P	1A_TwoPlus	BRCA2	chr13:g.32398212_32398215del	NM_000059.3:c.9699_9702del	NP_000050.2:p.Cys3233TrpfsTer15	Frameshift variant	0	0	0.08	.	Pathogenic	1	0	1	0	0	0.000515198	0	1	5.6e-05	17874	1	0	6.43e-05	0	0.000295	0	0	4.68e-05	0	0	2.79e-05	0	7.32e-05	0	0	4.64e-05	0	0	NA
LP	1A_Conflicting	BRIP1	chr17:g.61683976del	NM_032043.3:c.3072del	NP_114432.2:p.Ser1025HisfsTer34	Frameshift variant	0	0	0	.	Conflicting_interpretations_of_pathogenicity	3	3	0	0	0.000545256	0	0	3	0.00017	17646	3	0	1.83e-05	0	0	0	0.000221	0	0	0	0	0	0	0	0	0	0	0	NA
P/LP	1A_TwoPlus	BRIP1	chr17:g.61684063_61684066del	NM_032043.3:c.2990_2993del	NP_114432.2:p.Thr997ArgfsTer61	Frameshift variant	0	0	0	.	Pathogenic/Likely_pathogenic	1	0	0	1	0	0	0.000621891	1	5.65e-05	17692	1	0	2.75e-05	0	0	0	0	7.02e-05	0	0	2.09e-05	0	0	0	0	4.65e-05	0	0	NA
LP	1B	BRIP1	chr17:g.61686107del	NM_032043.3:c.2635del	NP_114432.2:p.Glu879AsnfsTer18	Frameshift variant	0	0	0.01	NF1	.	1	1	0	0	0.000181752	0	0	1	5.63e-05	17766	1	0	0	0	0	0	0	0	0	0	0	0	0	0	0	0	0	0	NA
LP	1B	BRIP1	chr17:g.61776471dup	NM_032043.3:c.2027dup	NP_114432.2:p.Ala678SerfsTer39	Frameshift variant	0	0	0.05	NF1	.	1	0	1	0	0	0.000515198	0	1	5.63e-05	17766	1	0	0	0	0	0	0	0	0	0	0	0	0	0	0	0	0	0	NA
P/LP	1A_TwoPlus	BRIP1	chr17:g.61784393dup	NM_032043.3:c.1510dup	NP_114432.2:p.Ile504AsnfsTer7	Frameshift variant	0	0	0.25	.	Pathogenic/Likely_pathogenic	2	1	1	0	0.000181752	0.000515198	0	2	0.0001132	17672	2	0	9.14e-06	0	0	0	0.000111	0	0	0	0	0	0	0	0	0	0	0	NA
P/LP	1A_TwoPlus	BRIP1	chr17:g.61793727C>T	NM_032043.3:c.1343G>A	NP_114432.2:p.Trp448Ter	Nonsense & splice region variant	0	0	0.3	.	Pathogenic/Likely_pathogenic	5	5	0	0	0.00090876	0	0	5	0.000282	17728	5	0	3.76e-05	0	0	0	0.000444	0	0	0	0	0	0	0	0	0	0	0	NA
LP	1B	BRIP1	chr17:g.61801329del	NM_032043.3:c.1066del	NP_114432.2:p.Arg356GlufsTer3	Frameshift variant	0	0	0.01	NF1	.	1	1	0	0	0.000181752	0	0	1	5.68e-05	17612	1	0	0	0	0	0	0	0	0	0	0	0	0	0	0	0	0	0	NA
P	1A_TwoPlus	BSCL2	chr11:g.62691317dup	NM_001122955.3:c.974dup	NP_001116427.1:p.Ile326HisfsTer12	Frameshift variant	0	0	0.09	.	Pathogenic	13	13	0	0	0.00236278	0	0	13	0.0007504	17324	13	0	7.32e-05	0	0	0	0.000884	0	0	0	1.4e-05	2.38e-05	0	0	0	1.55e-05	0	0	NA
LP	1B	BSND	chr1:g.55007136C>T	NM_057176.3:c.412C>T	NP_476517.1:p.Gln138Ter	Nonsense variant	0	0	0.01	NF1	.	1	0	1	0	0	0.000515198	0	1	5.71e-05	17512	1	0	0	0	0	0	0	0	0	0	0	0	0	0	0	0	0	0	NA
P	1A_TwoPlus	BTD	chr3:g.15635479_15635480del	NM_001370658.1:c.40_41del	NP_001357587.1:p.Gly14LeufsTer17	Frameshift variant	0	0	0	.	Pathogenic	1	0	1	0	0	0.000515198	0	1	5.68e-05	17618	1	0	0.00011	0	5.84e-05	0	0	7.01e-05	0.00051	0	0.000133	2.38e-05	7.33e-05	0	0	0.000217	0.000657	0	NA
P	1A_TwoPlus	BTD	chr3:g.15635483_15635484del	NM_001370658.1:c.44_45del	NP_001357587.1:p.Cys15LeufsTer16	Frameshift variant	0	0	0	.	Pathogenic	1	0	1	0	0	0.000515198	0	1	5.66e-05	17682	1	0	9.14e-05	0	5.84e-05	0	0	4.68e-05	0.000446	0	0.000133	2.38e-05	7.32e-05	0	0	0.000217	0.000656	0	NA
LP	1A_TwoPlus	BTD	chr3:g.15642041G>A	NM_001370658.1:c.383G>A	NP_001357587.1:p.Arg128His	Missense variant	0.564	0.339588	0.01	.	Likely_pathogenic	1	1	0	0	0.000181752	0	0	1	5.67e-05	17642	1	0	3.66e-05	0.00014	5.85e-05	0	0	4.68e-05	0	0	4.89e-05	4.76e-05	0	0	0	7.75e-05	0	0	NA
P	1A_TwoPlus	BTD	chr3:g.15644326G>A	NM_001370658.1:c.410G>A	NP_001357587.1:p.Arg137His	Missense variant	0.589	0.439242	0	.	Pathogenic	2	2	0	0	0.000363504	0	0	2	0.0001159	17256	2	0	8.24e-05	0	0.000117	0	0	0.000141	0	0	0.000154	7.15e-05	7.34e-05	0	0	0.000233	0	0	NA
P	1A_TwoPlus	BTD	chr3:g.15644482G>A	NM_001370658.1:c.566G>A	NP_001357587.1:p.Arg189His	Missense variant	0.84	0.249425	0	.	Pathogenic	1	1	0	0	0.000181752	0	0	1	5.7e-05	17544	1	0	3.66e-05	0.00014	5.84e-05	0	0.000111	2.34e-05	0	0	6.99e-05	0.000238	0	0	0	0	0	0	NA
P	1A_TwoPlus	BTD	chr3:g.15644487C>T	NM_001370658.1:c.571C>T	NP_001357587.1:p.Arg191Cys	Missense variant	0.874	0.324498	0	.	Pathogenic	1	0	0	1	0	0	0.000621891	1	5.67e-05	17626	1	0	9.14e-06	0.00014	0	0	0	0	0	0	1.4e-05	2.38e-05	0	0	0	1.55e-05	0	0	NA
LP	1B	BTD	chr3:g.15644493del	NM_001370658.1:c.577del	NP_001357587.1:p.His193ThrfsTer51	Frameshift variant	0	0	0	NF3	Likely_pathogenic	2	1	1	0	0.000181752	0.000515198	0	2	0.0001137	17588	2	0	9.14e-06	0	0	0	0.000111	0	0	0	0	0	0	0	0	0	0	0	NA
P/LP	1A_TwoPlus	BTD	chr3:g.15644557C>T	NM_001370658.1:c.641C>T	NP_001357587.1:p.Thr214Ile	Missense variant	0.963	0.633135	0.02	.	Pathogenic/Likely_pathogenic	3	0	2	1	0	0.0010304	0.000621891	3	0.0001693	17724	3	0	3.66e-05	0	0	0	0	0	0.000255	0	0	0	0	0	0	0	0	0	NA
LP	1B	BTD	chr3:g.15644836dup	NM_001370658.1:c.920dup	NP_001357587.1:p.Asn307LysfsTer27	Frameshift variant	0	0	0	NF3	.	1	1	0	0	0.000181752	0	0	1	5.63e-05	17748	1	0	0	0	0	0	0	0	0	0	0	0	0	0	0	0	0	0	NA
LP	1B	BTD	chr3:g.15644862C>T	NM_001370658.1:c.946C>T	NP_001357587.1:p.Gln316Ter	Nonsense variant	0	0	0	NF3	.	2	0	2	0	0	0.0010304	0	2	0.000114	17544	2	0	9.14e-06	0	0	0	0	0	6.37e-05	0	0	0	0	0	0	0	0	0	NA
P	1A_Conflicting	BTD	chr3:g.15645186G>C	NM_001370658.1:c.1270G>C	NP_001357587.1:p.Asp424His	Missense variant	0.769	0.437338	0	.	Conflicting_interpretations_of_pathogenicity	138	2	132	4	0.000363504	0.0680062	0.00248756	139	0.007861	17682	137	1	0.0323	0.00489	0.0185	0.0353	0.000111	0.0399	0.0367	82	0.0292	0.00835	0.0297	0.028	0	0.0402	0.0339	84	NA
LP	1A_Conflicting	BTD	chr3:g.15645217A>G	NM_001370658.1:c.1301A>G	NP_001357587.1:p.Tyr434Cys	Missense variant	0.87	0.61021	0	.	Conflicting_interpretations_of_pathogenicity	3	0	3	0	0	0.0015456	0	3	0.0001698	17670	3	0	0.000311	0	5.84e-05	0	0	0	0.0021	0	7.68e-05	4.76e-05	0	0	0	3.1e-05	0.00197	0	NA
LP	1B	BTD	chr3:g.15645240del	NM_001370658.1:c.1324del	NP_001357587.1:p.Arg442GlyfsTer39	Frameshift variant	0	0	0	NF5	Pathogenic	5	4	0	1	0.000727008	0	0.000621891	5	0.0002835	17638	5	0	9.14e-06	0	0	0	0.000111	0	0	0	0	0	0	0	0	0	0	0	Chinese-specific
LP	1B	BTD	chr3:g.15645349dup	NM_001370658.1:c.1433dup	NP_001357587.1:p.Leu478PhefsTer13	Frameshift variant	0	0	0	NF6	Pathogenic	3	3	0	0	0.000545256	0	0	3	0.0001698	17664	3	0	9.14e-06	0	0	0	0.000111	0	0	0	0	0	0	0	0	0	0	0	NA
P	1A_TwoPlus	BTD	chr3:g.15645451C>T	NM_001370658.1:c.1535C>T	NP_001357587.1:p.Thr512Met	Missense variant	0.908	0.588288	0	.	Pathogenic	1	0	1	0	0	0.000515198	0	1	5.68e-05	17594	1	0	6.5e-05	0	0.000176	0	0	9.37e-05	0	0	9.77e-05	2.38e-05	0	0	0	0.000186	0	0	NA
P	1A_TwoPlus	BTD	chr3:g.15645468C>T	NM_001370658.1:c.1552C>T	NP_001357587.1:p.Arg518Cys	Missense variant	0.947	0.591275	0	.	Pathogenic	1	0	1	0	0	0.000515198	0	1	5.7e-05	17536	1	0	6.64e-05	0	5.87e-05	0	0	0.000117	6.41e-05	0	0.000105	7.14e-05	0	0	0	0.000186	0	0	NA
P	1A_TwoPlus	BTK	chrX:g.101354679_101354682del	NM_000061.3:c.1581_1584del	NP_000052.1:p.Cys527TrpfsTer2	Frameshift variant	0	0	0.06	.	Pathogenic	1	0	1	0	0	0.000515198	0	1	7.79e-05	12833	1	0	0	0	0	0	0	0	0	0	0	0	0	0	0	0	0	0	NA
P	1A_TwoPlus	C12orf65	chr12:g.123256924C>T	NM_152269.5:c.394C>T	NP_689482.1:p.Arg132Ter	Nonsense variant	0	0	0	.	Pathogenic	1	1	0	0	0.000181752	0	0	1	5.79e-05	17262	1	0	2.75e-05	0	0	0	0.000223	2.34e-05	0	0	7.01e-06	0	0	0	0	1.55e-05	0	0	NA
LP	1B	C19orf12	chr19:g.29702967_29702977del	NM_031448.6:c.171_181del	NP_113636.2:p.Gly58ArgfsTer10	Frameshift variant	0	0	0	NF5	Pathogenic	1	1	0	0	0.000181752	0	0	1	5.74e-05	17408	1	0	5.48e-05	0	0	0	0	9.35e-05	0	0	9.08e-05	2.38e-05	0	0	0	0.00017	0	0	NA
LP	1B	C19orf12	chr19:g.29708298del	NM_031448.6:c.117del	NP_113636.2:p.Phe40SerfsTer22	Frameshift variant	0	0	0.21	NF5	.	1	1	0	0	0.000181752	0	0	1	5.77e-05	17318	1	0	0	0	0	0	0	0	0	0	0	0	0	0	0	0	0	0	NA
P/LP	1A_TwoPlus	C19orf12	chr19:g.29708415G>A	NM_031448.6:c.-2C>T	.	5' UTR variant	0	0	0	.	Pathogenic/Likely_pathogenic	1	1	0	0	0.000181752	0	0	1	5.68e-05	17598	1	0	1.85e-05	0	5.86e-05	0	0	2.35e-05	0	0	2.79e-05	4.76e-05	0	0	0	3.1e-05	0	0	NA
P/LP	1A_TwoPlus	C2orf71	chr2:g.29071260C>T	NM_001029883.3:c.3002G>A	NP_001025054.1:p.Trp1001Ter	Nonsense variant	0	0	0.01	.	Pathogenic/Likely_pathogenic	1	1	0	0	0.000181752	0	0	1	5.75e-05	17382	1	0	1.85e-05	0.00014	0	0	0	2.35e-05	0	0	0.000126	4.76e-05	7.33e-05	0	0.000319	0.000217	0	0	NA
LP	1B	C3	chr19:g.6680197G>A	NM_000064.4:c.4417C>T	NP_000055.2:p.Gln1473Ter	Nonsense variant	0	0	0.26	NF1	.	1	0	0	1	0	0	0.000621891	1	5.77e-05	17326	1	0	0	0	0	0	0	0	0	0	0	0	0	0	0	0	0	0	NA
LP	1B	C3	chr19:g.6694548G>A	NM_000064.4:c.3037C>T	NP_000055.2:p.Gln1013Ter	Nonsense variant	0	0	0	NF1	.	1	1	0	0	0.000181752	0	0	1	5.71e-05	17516	1	0	0	0	0	0	0	0	0	0	0	0	0	0	0	0	0	0	NA
LP	1B	C3	chr19:g.6719303del	NM_000064.4:c.175del	NP_000055.2:p.Val59SerfsTer9	Frameshift variant	0	0	0.02	NF1	.	1	0	1	0	0	0.000515198	0	1	5.82e-05	17172	1	0	9.14e-06	0	0	0	0	0	6.37e-05	0	0	0	0	0	0	0	0	0	NA
P	1A_TwoPlus	C7	chr5:g.40959520C>A	NM_000587.4:c.1561C>A	NP_000578.2:p.Arg521Ser	Missense variant	0.399	0.420996	0	.	Pathogenic	6	0	6	0	0	0.00309119	0	6	0.0003392	17688	6	0	0.00209	0.000574	0.00106	0	0	0.00415	0.000966	0	0.00247	0.000691	0.00139	0.000301	0	0.00438	0.00264	1	NA
P	1A_TwoPlus	C8B	chr1:g.56940965G>A	NM_000066.4:c.1282C>T	NP_000057.3:p.Arg428Ter	Nonsense variant	0	0	0.02	.	Pathogenic	4	2	2	0	0.000363504	0.0010304	0	4	0.0002267	17642	4	0	0.000978	0.000279	0.000935	0.000431	0.000111	0.00166	0.000574	0	0.00122	0.000382	0.000588	0.000302	0	0.00205	0.000993	0	NA
LP	1B	C8orf37	chr8:g.95260520del	NM_177965.4:c.258del	NP_808880.1:p.Lys86AsnfsTer48	Frameshift variant	0	0	0.15	NF1	.	1	0	1	0	0	0.000515198	0	1	5.61e-05	17840	1	0	0	0	0	0	0	0	0	0	0	0	0	0	0	0	0	0	NA
P	1A_TwoPlus	C9	chr5:g.39341162G>A	NM_001737.5:c.460C>T	NP_001728.1:p.Arg154Ter	Nonsense variant	0	0	0.01	.	Pathogenic	1	1	0	0	0.000181752	0	0	1	5.65e-05	17714	1	0	3.66e-05	0	0.000175	0	0	0	0	0	4.89e-05	2.38e-05	7.32e-05	0	0.000319	6.19e-05	0	0	NA
P/LP	1A_TwoPlus	C9	chr5:g.39342112G>T	NM_001737.5:c.162C>A	NP_001728.1:p.Cys54Ter	Nonsense variant	0	0	0.05	.	Pathogenic/Likely_pathogenic	1	0	1	0	0	0.000515198	0	1	5.65e-05	17704	1	0	0.000759	0.000279	0.000234	0.000862	0	0.00122	0	0	0.000956	0.000381	0.000806	0.000301	0	0.00135	0	0	NA
LP	1A_TwoPlus	CA5A	chr16:g.87891852C>T	NM_001739.2:c.721G>A	NP_001730.1:p.Glu241Lys	Missense variant	0.894	0.66111	0	.	Likely_pathogenic	18	0	17	1	0	0.00875837	0.000621891	18	0.00104	17314	18	0	0.000369	0	0	0	0	0	0.00256	0	6.28e-05	0	0	0	0	4.65e-05	0.00197	0	Indian-specific
LP	1B	CA5A	chr16:g.87936357G>A	NM_001739.2:c.94C>T	NP_001730.1:p.Arg32Ter	Nonsense variant	0	0	0	NF1	Pathogenic	1	0	1	0	0	0.000515198	0	1	5.84e-05	17114	1	0	0	0	0	0	0	0	0	0	6.99e-06	0	0	0	0	1.55e-05	0	0	NA
P/LP	1A_TwoPlus	CABP2	chr11:g.67519792C>A	NM_016366.3:c.637+1G>T	.	Splice donor variant	0	0	0.95	.	Pathogenic/Likely_pathogenic	3	0	2	1	0	0.0010304	0.000621891	3	0.0001728	17366	3	0	0.00117	0.000419	0.000175	0	0	0.00105	0.00185	0	0.000831	0.000381	0.000146	0	0.000319	0.00104	0.000984	0	NA
LP	1B	CABP4	chr11:g.67455533T>A	NM_145200.4:c.110T>A	NP_660201.1:p.Leu37Ter	Nonsense variant	0	0	0	NF1	.	1	1	0	0	0.000181752	0	0	1	5.75e-05	17380	1	0	1.01e-05	0	0	0	0.000127	0	0	0	0	0	0	0	0	0	0	0	NA
LP	1B	CABP4	chr11:g.67455535_67455536insGGAG	NM_145200.4:c.112_113insGGAG	NP_660201.1:p.Thr38ArgfsTer36	Frameshift variant	0	0	0	NF1	.	1	1	0	0	0.000181752	0	0	1	5.78e-05	17304	1	0	1.01e-05	0	0	0	0.000127	0	0	0	0	0	0	0	0	0	0	0	NA
LP	1B	CABP4	chr11:g.67456425_67456428dup	NM_145200.4:c.524_527dup	NP_660201.1:p.His176GlnfsTer14	Frameshift variant	0	0	0	NF1	.	1	0	0	1	0	0	0.000621891	1	5.79e-05	17268	1	0	0	0	0	0	0	0	0	0	0	0	0	0	0	0	0	0	NA
LP	1B	CACNA1A	chr19:g.13506218_13506219insAGCAAAG	NM_001127222.2:c.7_8insTTTGCTC	NP_001120694.1:p.Arg3LeufsTer75	Frameshift variant	0	0	0	NF1	.	1	0	1	0	0	0.000515198	0	1	5.88e-05	17010	1	0	0	0	0	0	0	0	0	0	0	0	0	0	0	0	0	0	NA
LP	1B	CACNA1B	chr9:g.138115602del	NM_000718.4:c.5700del	NP_000709.1:p.Gln1901SerfsTer80	Frameshift variant	0	0	0.01	NF1	.	1	0	1	0	0	0.000515198	0	1	5.64e-05	17744	1	0	1.84e-05	0	0	0	0	0	0.000128	0	0	0	0	0	0	0	0	0	NA
P/LP	1A_TwoPlus	CACNA1C	chr12:g.2593255G>A	NM_000719.7:c.2573G>A	NP_000710.5:p.Arg858His	Missense variant	0.779	0.781218	0	.	Pathogenic/Likely_pathogenic	1	0	1	0	0	0.000515198	0	1	5.66e-05	17664	1	0	0	0	0	0	0	0	0	0	0	0	0	0	0	0	0	0	NA
LP	1B	CACNA1D	chr3:g.53495188_53495189insTG	NM_001128840.3:c.22_23insTG	NP_001122312.1:p.Lys8MetfsTer63	Frameshift variant	0	0	0	NF1	.	1	1	0	0	0.000181752	0	0	1	5.94e-05	16842	1	0	0	0	0	0	0	0	0	0	0	0	0	0	0	0	0	0	NA
LP	1B	CACNA1G	chr17:g.50618815dup	NM_018896.5:c.5588dup	NP_061496.2:p.Glu1864GlyfsTer7	Frameshift variant	0	0	0	NF1	.	1	1	0	0	0.000181752	0	0	1	5.69e-05	17582	1	0	0	0	0	0	0	0	0	0	0	0	0	0	0	0	0	0	NA
LP	1B	CAD	chr2:g.27221349T>C	NM_004341.5:c.352+2T>C	.	Splice donor variant	0	0	0.91	SS1	.	1	0	1	0	0	0.000515198	0	1	5.7e-05	17558	1	0	0	0	0	0	0	0	0	0	0	0	0	0	0	0	0	0	NA
LP	1B	CAD	chr2:g.27223678del	NM_004341.5:c.925del	NP_004332.2:p.Ala309LeufsTer49	Frameshift variant	0	0	0.05	NF1	.	1	1	0	0	0.000181752	0	0	1	5.73e-05	17460	1	0	0	0	0	0	0	0	0	0	0	0	0	0	0	0	0	0	NA
LP	1B	CAD	chr2:g.27224764_27224780del	NM_004341.5:c.1274_1290del	NP_004332.2:p.Glu425ValfsTer36	Frameshift variant	0	0	0	NF1	.	1	0	1	0	0	0.000515198	0	1	5.65e-05	17688	1	0	0	0	0	0	0	0	0	0	0	0	0	0	0	0	0	0	NA
LP	1B	CAD	chr2:g.27238154_27238155insT	NM_004341.5:c.4827_4828insT	NP_004332.2:p.Val1610CysfsTer16	Frameshift variant	0	0	0.08	NF1	.	1	1	0	0	0.000181752	0	0	1	5.66e-05	17658	1	0	9.14e-06	0	0	0	0.000111	0	0	0	0	0	0	0	0	0	0	0	NA
LP	1B	CAD	chr2:g.27242959C>T	NM_004341.5:c.6466C>T	NP_004332.2:p.Gln2156Ter	Nonsense variant	0	0	0.01	NF1	.	1	0	0	1	0	0	0.000621891	1	5.64e-05	17720	1	0	0	0	0	0	0	0	0	0	0	0	0	0	0	0	0	0	NA
LP	1B	CAMTA1	chr1:g.7665119C>T	NM_015215.4:c.2572C>T	NP_056030.1:p.Gln858Ter	Nonsense variant	0	0	0	NF1	.	1	1	0	0	0.000181752	0	0	1	5.72e-05	17472	1	0	0	0	0	0	0	0	0	0	0	0	0	0	0	0	0	0	NA
P/LP	1A_TwoPlus	CAPN1	chr11:g.65206824G>A	NM_005186.4:c.1605+5G>A	.	Intron & splice region variant	0	0	0.56	.	Pathogenic/Likely_pathogenic	1	0	1	0	0	0.000515198	0	1	5.82e-05	17194	1	0	9.47e-05	0	5.97e-05	0	0	0.000193	0	0	0.000119	9.53e-05	0.000293	0	0	0.000124	0	0	NA
LP	1B	CAPN3	chr15:g.42384485_42384486insTTTTTTTT	NM_000070.3:c.312_313insTTTTTTTT	NP_000061.1:p.Ile105PhefsTer25	Frameshift variant	0	0	0	NF1	.	1	0	1	0	0	0.000515198	0	1	5.77e-05	17336	1	0	0	0	0	0	0	0	0	0	0	0	0	0	0	0	0	0	NA
P	1A_TwoPlus	CAPN3	chr15:g.42389944G>A	NM_000070.3:c.802-9G>A	.	Intron variant	0	0	0.99	.	Pathogenic	1	0	1	0	0	0.000515198	0	1	5.77e-05	17344	1	0	1.83e-05	0	0	0	0	4.68e-05	0	0	1.4e-05	2.39e-05	0	0	0	1.55e-05	0	0	NA
P	1A_TwoPlus	CAPN3	chr15:g.42390016C>T	NM_000070.3:c.865C>T	NP_000061.1:p.Arg289Trp	Missense variant	0.562	0.684497	0.02	.	Pathogenic	1	1	0	0	0.000181752	0	0	1	5.72e-05	17484	1	0	1.83e-05	0.00014	0	0	0	0	6.37e-05	0	4.19e-05	9.53e-05	0	0	0	1.55e-05	0.000329	0	NA
P/LP	1A_TwoPlus	CAPN3	chr15:g.42392638_42392641del	NM_000070.3:c.946-1_948del	.	Splice acceptor & intron variant	0	0	0.92	.	Pathogenic/Likely_pathogenic	1	1	0	0	0.000181752	0	0	1	5.68e-05	17616	1	0	9.15e-06	0	0	0	0.000111	0	0	0	0	0	0	0	0	0	0	0	NA
LP	1A_Conflicting	CAPN3	chr15:g.42392649C>T	NM_000070.3:c.956C>T	NP_000061.1:p.Pro319Leu	Missense variant	0.651	0.616356	0.14	.	Conflicting_interpretations_of_pathogenicity	9	3	0	6	0.000545256	0	0.00373134	9	0.0005125	17560	9	0	4.57e-05	0	0	0	0	7.02e-05	6.38e-05	0	6.98e-06	0	0	0	0	1.55e-05	0	0	NA
P	1A_Conflicting	CAPN3	chr15:g.42402878C>T	NM_000070.3:c.1621C>T	NP_000061.1:p.Arg541Trp	Missense variant	0.896	0.769287	0.03	.	Conflicting_interpretations_of_pathogenicity	1	1	0	0	0.000181752	0	0	1	5.71e-05	17512	1	0	3.66e-05	0	5.84e-05	0	0.000111	4.68e-05	0	0	6.98e-06	0	0	0	0.000319	0	0	0	NA
LP	1B	CAPN3	chr15:g.42409366C>T	NM_000070.3:c.1978C>T	NP_000061.1:p.Gln660Ter	Nonsense variant	0	0	0.06	NF1	.	1	0	1	0	0	0.000515198	0	1	5.66e-05	17684	1	0	0	0	0	0	0	0	0	0	0	0	0	0	0	0	0	0	NA
P	1A_TwoPlus	CAPN3	chr15:g.42409845G>A	NM_000070.3:c.2050+1G>A	.	Splice donor variant	0	0	0.95	.	Pathogenic	2	2	0	0	0.000363504	0	0	2	0.0001435	13936	2	0	1.83e-05	0	0	0	0.000111	2.34e-05	0	0	7.54e-06	0	0	0	0	1.62e-05	0	0	NA
LP	1B	CAPN3	chr15:g.42409845G>C	NM_000070.3:c.2050+1G>C	.	Splice donor variant	0	0	0.99	SS1	.	2	0	0	2	0	0	0.00124378	2	0.0001435	13936	2	0	0	0	0	0	0	0	0	0	0	0	0	0	0	0	0	0	NA
P/LP	1A_TwoPlus	CAPN3	chr15:g.42410432A>G	NM_000070.3:c.2120A>G	NP_000061.1:p.Asp707Gly	Missense variant	0.966	0.674983	0.43	.	Pathogenic/Likely_pathogenic	19	18	1	0	0.00327154	0.000515198	0	19	0.00109	17432	19	0	0.000165	0	0	0	0.00199	0	0	0	4.89e-05	0	0	0	0.00223	0	0	0	Chinese-specific
P	1A_TwoPlus	CAPN3	chr15:g.42410645C>T	NM_000070.3:c.2242C>T	NP_000061.1:p.Arg748Ter	Nonsense variant	0	0	0.01	.	Pathogenic	1	0	1	0	0	0.000515198	0	1	5.72e-05	17482	1	0	0	0	0	0	0	0	0	0	2.1e-05	0	0	0	0	4.65e-05	0	0	NA
P/LP	1A_TwoPlus	CAPN3	chr15:g.42410908A>G	NM_000070.3:c.2288A>G	NP_000061.1:p.Tyr763Cys	Missense variant	0.93	0.77496	0.01	.	Pathogenic/Likely_pathogenic	1	1	0	0	0.000181752	0	0	1	5.66e-05	17672	1	0	9.14e-06	0	5.84e-05	0	0	0	0	0	0	0	0	0	0	0	0	0	NA
P/LP	1A_TwoPlus	CAPN3	chr15:g.42411285A>G	NM_000070.3:c.2381-2A>G	.	Splice acceptor variant	0	0	0.99	.	Pathogenic/Likely_pathogenic	1	1	0	0	0.000181752	0	0	1	5.66e-05	17664	1	0	0	0	0	0	0	0	0	0	0	0	0	0	0	0	0	0	NA
P	1A_TwoPlus	CASR	chr3:g.122261715G>A	NM_000388.4:c.680G>A	NP_000379.3:p.Arg227Gln	Missense variant	0.545	0.5533	0	.	Pathogenic	1	1	0	0	0.000181752	0	0	1	5.65e-05	17696	1	0	9.14e-06	0	0	0	0	2.34e-05	0	0	0	0	0	0	0	0	0	0	NA
LP	1A_TwoPlus	CASR	chr3:g.122283992C>T	NM_000388.4:c.2038C>T	NP_000379.3:p.Arg680Cys	Missense variant	0.853	0.831687	0	.	Likely_pathogenic	1	1	0	0	0.000181752	0	0	1	5.75e-05	17398	1	0	0	0	0	0	0	0	0	0	6.98e-06	2.38e-05	0	0	0	0	0	0	NA
LP	1A_Conflicting	CAV3	chr3:g.8745688G>A	NM_033337.3:c.277G>A	NP_203123.1:p.Ala93Thr	Missense variant	0.982	0.808407	0.01	.	Conflicting_interpretations_of_pathogenicity	7	6	0	1	0.00109051	0	0.000621891	7	0.0003943	17752	7	0	0.000174	0	5.85e-05	0	0.000774	0.000257	0	0	4.19e-05	2.38e-05	0	0	0	7.74e-05	0	0	NA
LP	1B	CBL	chr11:g.119232580G>T	NM_005188.4:c.328G>T	NP_005179.2:p.Gly110Ter	Nonsense variant	0	0	0.01	NF1	.	1	0	0	1	0	0	0.000621891	1	5.67e-05	17652	1	0	0	0	0	0	0	0	0	0	0	0	0	0	0	0	0	0	NA
LP	1B	CBS	chr21:g.43066267dup	NM_000071.3:c.427dup	NP_000062.1:p.Ile143AsnfsTer45	Frameshift variant	0	0	0	NF1	.	2	2	0	0	0.000363504	0	0	2	0.0001512	13224	2	0	0	0	0	0	0	0	0	0	0	0	0	0	0	0	0	0	NA
P	1A_TwoPlus	CBS	chr21:g.43066320C>T	NM_000071.3:c.374G>A	NP_000062.1:p.Arg125Gln	Missense variant	0.914	0.608148	0.01	.	Pathogenic	1	1	0	0	0.000181752	0	0	1	0.0001117	8954	1	0	0	0	0	0	0	0	0	0	0	0	0	0	0	0	0	0	NA
P	1A_TwoPlus	CC2D2A	chr4:g.15510217C>T	NM_001080522.2:c.517C>T	NP_001073991.2:p.Arg173Ter	Nonsense variant	0	0	0.01	.	Pathogenic	2	1	1	0	0.000181752	0.000515198	0	2	0.0001143	17494	2	0	9.36e-06	0	0	0	0	2.36e-05	0	0	0	0	0	0	0	0	0	0	NA
P	1A_TwoPlus	CC2D2A	chr4:g.15557406C>T	NM_001080522.2:c.2728C>T	NP_001073991.2:p.Arg910Ter	Nonsense variant	0	0	0.13	.	Pathogenic	4	1	0	3	0.000181752	0	0.00186567	4	0.0002252	17760	4	0	2.77e-05	0	0	0	0.000116	0	0.000128	0	0	0	0	0	0	0	0	0	NA
P/LP	1A_TwoPlus	CC2D2A	chr4:g.15580046C>T	NM_001080522.2:c.3850C>T	NP_001073991.2:p.Arg1284Cys	Missense variant	0.876	0.555573	0	.	Pathogenic/Likely_pathogenic	1	0	1	0	0	0.000515198	0	1	5.62e-05	17808	1	0	0	0	0	0	0	0	0	0	2.09e-05	0	0	0	0	4.64e-05	0	0	NA
P/LP	1A_TwoPlus	CC2D2A	chr4:g.15597434_15597437del	NM_001080522.2:c.4465_4468del	NP_001073991.2:p.Asp1489LysfsTer15	Frameshift variant	0	0	0	.	Pathogenic/Likely_pathogenic	4	4	0	0	0.000727008	0	0	4	0.0002242	17840	4	0	1.51e-05	0	0	0	0.000226	0	0	0	3.49e-05	0	0	0	0.00128	1.55e-05	0	0	NA
LP	1A_Conflicting	CCDC103	chr17:g.44902549A>C	NM_213607.3:c.461A>C	NP_998772.1:p.His154Pro	Missense variant	0.243	0.389887	0	.	Conflicting_interpretations_of_pathogenicity	5	0	5	0	0	0.00257599	0	5	0.0002869	17426	5	0	0.00119	0.000279	0.00076	0	0	0.00136	0.00331	0	0.00127	0.000428	0.000952	0	0	0.00214	0.00328	0	NA
LP	1B	CCDC39	chr3:g.180616579_180616580del	NM_181426.2:c.2523_2524del	NP_852091.1:p.Met841IlefsTer3	Frameshift variant	0	0	0	NF1	.	1	1	0	0	0.000181752	0	0	1	5.61e-05	17828	1	0	9.77e-06	0	0	0	0.000118	0	0	0	0	0	0	0	0	0	0	0	NA
LP	1B	CCDC39	chr3:g.180616939C>A	NM_181426.2:c.2293G>T	NP_852091.1:p.Glu765Ter	Nonsense variant	0	0	0.01	NF1	.	1	1	0	0	0.000181752	0	0	1	5.63e-05	17748	1	0	0	0	0	0	0	0	0	0	1.4e-05	2.38e-05	0	0	0.000319	0	0	0	NA
LP	1B	CCDC39	chr3:g.180651528dup	NM_181426.2:c.1045dup	NP_852091.1:p.Thr349AsnfsTer2	Frameshift variant	0	0	0.02	NF1	.	1	1	0	0	0.000181752	0	0	1	5.65e-05	17696	1	0	0	0	0	0	0	0	0	0	6.99e-06	2.39e-05	0	0	0	0	0	0	NA
LP	1B	CCDC39	chr3:g.180659716_180659717dup	NM_181426.2:c.570_571dup	NP_852091.1:p.Ile191ArgfsTer11	Frameshift variant	0	0	0	NF1	.	1	1	0	0	0.000181752	0	0	1	5.61e-05	17812	1	0	0	0	0	0	0	0	0	0	0	0	0	0	0	0	0	0	NA
LP	1B	CCDC40	chr17:g.80040079C>T	NM_017950.4:c.361C>T	NP_060420.2:p.Gln121Ter	Nonsense variant	0	0	0.01	NF1	.	1	1	0	0	0.000181752	0	0	1	5.67e-05	17642	1	0	0	0	0	0	0	0	0	0	0	0	0	0	0	0	0	0	NA
LP	1B	CCDC40	chr17:g.80048691_80048692dup	NM_017950.4:c.785_786dup	NP_060420.2:p.Glu263TrpfsTer26	Frameshift variant	0	0	0	NF1	.	1	1	0	0	0.000181752	0	0	1	5.74e-05	17436	1	0	0	0	0	0	0	0	0	0	0	0	0	0	0	0	0	0	NA
LP	1B	CCDC40	chr17:g.80049954C>T	NM_017950.4:c.904C>T	NP_060420.2:p.Gln302Ter	Nonsense variant	0	0	0.03	NF1	.	1	1	0	0	0.000181752	0	0	1	5.74e-05	17416	1	0	0	0	0	0	0	0	0	0	0	0	0	0	0	0	0	0	NA
P	1A_TwoPlus	CCDC40	chr17:g.80050085C>T	NM_017950.4:c.961C>T	NP_060420.2:p.Arg321Ter	Nonsense variant	0	0	0	.	Pathogenic	1	1	0	0	0.000181752	0	0	1	5.78e-05	17314	1	0	2.76e-05	0	0	0	0	7.04e-05	0	0	6.99e-06	0	0	0	0	1.55e-05	0	0	NA
LP	1B	CCDC40	chr17:g.80050118dup	NM_017950.4:c.994dup	NP_060420.2:p.Tyr332LeufsTer2	Frameshift variant	0	0	0	NF1	.	3	3	0	0	0.000545256	0	0	3	0.0001724	17402	3	0	1.84e-05	0	0	0	0.000232	0	0	0	0	0	0	0	0	0	0	0	NA
LP	1B	CCDC40	chr17:g.80084989G>T	NM_017950.4:c.2235+1G>T	.	Splice donor variant	0	0	0.98	SS1	Likely_pathogenic	1	0	0	1	0	0	0.000621891	1	5.68e-05	17614	1	0	0	0	0	0	0	0	0	0	0	0	0	0	0	0	0	0	NA
LP	1B	CCDC40	chr17:g.80086193_80086194del	NM_017950.4:c.2426_2427del	NP_060420.2:p.Glu809AlafsTer11	Frameshift variant	0	0	0	NF1	.	1	1	0	0	0.000181752	0	0	1	5.78e-05	17300	1	0	0	0	0	0	0	0	0	0	0	0	0	0	0	0	0	0	NA
LP	1B	CCDC88A	chr2:g.55296419G>A	NM_001365480.1:c.4930C>T	NP_001352409.1:p.Gln1644Ter	Nonsense variant	0	0	0	NF1	.	1	0	1	0	0	0.000515198	0	1	5.64e-05	17746	1	0	9.14e-06	0	0	0	0	0	0	0	0	0	0	0	0	0	0	0	NA
LP	1B	CCDC88A	chr2:g.55299838C>T	NM_001365480.1:c.4825+1G>A	.	Splice donor variant	0	0	0.96	SS1	.	1	1	0	0	0.000181752	0	0	1	5.63e-05	17750	1	0	0	0	0	0	0	0	0	0	0	0	0	0	0	0	0	0	NA
LP	1B	CCM2	chr7:g.45069907del	NM_031443.4:c.691del	NP_113631.1:p.Arg231GlufsTer61	Frameshift variant	0	0	0	NF1	.	1	1	0	0	0.000181752	0	0	1	5.7e-05	17558	1	0	0	0	0	0	0	0	0	0	0	0	0	0	0	0	0	0	NA
P	1A_TwoPlus	CCNO	chr5:g.55233271_55233275dup	NM_021147.5:c.258_262dup	NP_066970.3:p.Gln88ArgfsTer8	Frameshift variant	0	0	0	.	Pathogenic	5	5	0	0	0.00090876	0	0	5	0.0002888	17312	5	0	0.000134	0	0	0	0.000832	8.57e-05	0.000146	0	0.00014	0.000167	0	0	0.00096	0.000139	0	0	NA
P	1A_TwoPlus	CD36	chr7:g.80656687C>T	NM_001001548.2:c.268C>T	NP_001001548.1:p.Pro90Ser	Missense variant	0.944	0.500407	0.01	.	Pathogenic	4	3	1	0	0.000545256	0.000515198	0	4	0.0002253	17754	4	0	0.0012	0	0	0	0.0141	0	6.38e-05	3	0.000105	0	0	0	0.00383	0	0	0	NA
P	1A_TwoPlus	CD36	chr7:g.80661113_80661114del	NM_001001548.2:c.332_333del	NP_001001548.1:p.Thr111SerfsTer22	Frameshift variant	0	0	0.05	.	Pathogenic	183	181	0	2	0.0328971	0	0.00124378	185	0.01	17912	181	2	0.00128	0	5.84e-05	0	0.0154	0	0	0	0.000279	0	0	0	0.0128	0	0	0	NA
P/LP	1A_TwoPlus	CD36	chr7:g.80673383_80673394del	NM_001001548.2:c.1228_1239del	NP_001001548.1:p.Ile410_Ile413del	Inframe insertion	0	0	0	.	Pathogenic/Likely_pathogenic	144	142	0	2	0.0258088	0	0.00124378	144	0.008146	17678	144	0	0.000843	0	0	0	0.0102	0	0	0	0.000322	0	0	0	0.0144	0	0	0	NA
P/LP	1A_TwoPlus	CD36	chr7:g.80674143_80674147del	NM_001001548.2:c.1415_1419del	NP_001001548.1:p.Lys472AsnfsTer80	Frameshift variant	0	0	0	.	Pathogenic/Likely_pathogenic	2	2	0	0	0.000363504	0	0	2	0.0001134	17640	2	0	0.000359	0.000981	0.00188	0	0	0	0	0	0.000273	0.000765	0.000221	0	0.00032	0	0	0	NA
LP	1B	CD3E	chr11:g.118313782del	NM_000733.4:c.428del	NP_000724.1:p.Gly143AlafsTer20	Frameshift variant	0	0	0	NF1	.	1	0	1	0	0	0.000515198	0	1	5.73e-05	17468	1	0	0	0	0	0	0	0	0	0	6.98e-06	0	0	0	0	1.55e-05	0	0	NA
LP	1B	CD3E	chr11:g.118313792_118313798dup	NM_000733.4:c.438_444dup	NP_000724.1:p.Tyr149AlafsTer9	Frameshift variant	0	0	0	NF1	.	1	1	0	0	0.000181752	0	0	1	5.7e-05	17546	1	0	0	0	0	0	0	0	0	0	0	0	0	0	0	0	0	0	NA
LP	1A_Conflicting	CD3G	chr11:g.118349876del	NM_000073.3:c.213del	NP_000064.1:p.Lys71AsnfsTer40	Frameshift variant	0	0	0	.	Conflicting_interpretations_of_pathogenicity	14	14	0	0	0.00254453	0	0	14	0.000888	15766	14	0	0.000139	0.000141	0	0	0.00112	7.09e-05	0	0	7.75e-05	0	0	0	0.00193	7.79e-05	0	0	NA
LP	1B	CD79A	chr19:g.41879235C>T	NM_001783.4:c.325C>T	NP_001774.1:p.Gln109Ter	Nonsense variant	0	0	0.02	NF1	.	1	1	0	0	0.000181752	0	0	1	5.76e-05	17348	1	0	0	0	0	0	0	0	0	0	0	0	0	0	0	0	0	0	NA
LP	1B	CDAN1	chr15:g.42729879_42729880del	NM_138477.4:c.2270_2271del	NP_612486.2:p.Thr757SerfsTer3	Frameshift variant	0	0	0.09	NF1	.	1	1	0	0	0.000181752	0	0	1	5.73e-05	17460	1	0	0	0	0	0	0	0	0	0	0	0	0	0	0	0	0	0	NA
P/LP	1A_TwoPlus	CDAN1	chr15:g.42730757G>A	NM_138477.4:c.2015C>T	NP_612486.2:p.Pro672Leu	Missense variant	0.826	0.716756	0.01	.	Pathogenic/Likely_pathogenic	2	1	0	1	0.000181752	0	0.000621891	2	0.000113	17706	2	0	7.55e-05	0	0	0	0	0.000146	0.00013	0	0.000126	7.13e-05	7.32e-05	0	0	0.000217	0	0	NA
LP	1B	CDAN1	chr15:g.42733164G>A	NM_138477.4:c.1390C>T	NP_612486.2:p.Arg464Ter	Nonsense variant	0	0	0.22	NF1	.	1	0	1	0	0	0.000515198	0	1	5.99e-05	16702	1	0	0	0	0	0	0	0	0	0	0	0	0	0	0	0	0	0	NA
LP	1B	CDAN1	chr15:g.42734045_42734046del	NM_138477.4:c.1264_1265del	NP_612486.2:p.Leu422GlyfsTer16	Frameshift variant	0	0	0.04	NF1	.	1	1	0	0	0.000181752	0	0	1	5.66e-05	17668	1	0	9.14e-06	0	0	0	0.000111	0	0	0	0	0	0	0	0	0	0	0	NA
LP	1B	CDAN1	chr15:g.42735376T>C	NM_138477.4:c.944-2A>G	.	Splice acceptor variant	0	0	1	SS1	.	1	1	0	0	0.000181752	0	0	1	5.67e-05	17626	1	0	0	0	0	0	0	0	0	0	0	0	0	0	0	0	0	0	NA
LP	1B	CDAN1	chr15:g.42736403_42736410del	NM_138477.4:c.463_470del	NP_612486.2:p.Gly155GlnfsTer11	Frameshift variant	0	0	0	NF1	.	1	1	0	0	0.000181752	0	0	1	5.81e-05	17226	1	0	9.5e-06	0	0	0	0.000119	0	0	0	0	0	0	0	0	0	0	0	NA
P	1A_TwoPlus	CDC45	chr22:g.19482811_19482814dup	NM_003504.5:c.326_329dup	NP_003495.1:p.Asn111IlefsTer11	Frameshift variant	0	0	0	.	Pathogenic	8	8	0	0	0.00145402	0	0	8	0.0004611	17350	8	0	3.66e-05	0	0	0	0.000442	0	0	0	0	0	0	0	0	0	0	0	NA
LP	1B	CDH23	chr10:g.71566834dup	NM_022124.6:c.522dup	NP_071407.4:p.Ser175LeufsTer7	Frameshift variant	0	0	0.1	NF1	.	1	0	1	0	0	0.000515198	0	1	5.69e-05	17586	1	0	0	0	0	0	0	0	0	0	0	0	0	0	0	0	0	0	NA
LP	1B	CDH23	chr10:g.71679444dup	NM_022124.6:c.1810dup	NP_071407.4:p.Ser604PhefsTer27	Frameshift variant	0	0	0	NF1	.	1	1	0	0	0.000181752	0	0	1	5.63e-05	17770	1	0	9.25e-06	0	0	0	0.000116	0	0	0	0	0	0	0	0	0	0	0	NA
LP	1B	CDH23	chr10:g.71694176C>T	NM_022124.6:c.2206C>T	NP_071407.4:p.Arg736Ter	Nonsense variant	0	0	0	NF1	Pathogenic	1	1	0	0	0.000181752	0	0	1	5.72e-05	17498	1	0	9.22e-06	0	0	0	0	2.35e-05	0	0	0	0	0	0	0	0	0	0	NA
LP	1B	CDH23	chr10:g.71734255C>T	NM_022124.6:c.4120C>T	NP_071407.4:p.Gln1374Ter	Nonsense variant	0	0	0.01	NF1	.	1	1	0	0	0.000181752	0	0	1	5.66e-05	17678	1	0	0	0	0	0	0	0	0	0	0	0	0	0	0	0	0	0	NA
LP	1B	CDH23	chr10:g.71807590C>T	NM_022124.6:c.8383C>T	NP_071407.4:p.Arg2795Ter	Nonsense variant	0	0	0.06	NF1	Pathogenic	1	1	0	0	0.000181752	0	0	1	5.71e-05	17504	1	0	9.22e-06	0	5.87e-05	0	0	0	0	0	6.98e-06	0	7.32e-05	0	0	0	0	0	NA
LP	1B	CDH23	chr10:g.71812610G>A	NM_022124.6:c.9510+1G>A	.	Splice donor variant	0	0	1	SS1	.	1	1	0	0	0.000181752	0	0	1	5.63e-05	17750	1	0	9.23e-06	0	0	0	0.000116	0	0	0	0	0	0	0	0	0	0	0	NA
LP	1B	CDH23	chr10:g.71812813C>T	NM_022124.6:c.9556C>T	NP_071407.4:p.Arg3186Ter	Nonsense variant	0	0	0.02	NF1	Pathogenic	1	1	0	0	0.000181752	0	0	1	5.67e-05	17638	1	0	0	0	0	0	0	0	0	0	0	0	0	0	0	0	0	0	NA
LP	1B	CDK4	chr12:g.57749283G>A	NM_000075.4:c.718C>T	NP_000066.1:p.Arg240Ter	Nonsense variant	0	0	0.09	NF1	Uncertain_significance	1	1	0	0	0.000181752	0	0	1	5.65e-05	17702	1	0	0	0	0	0	0	0	0	0	0	0	0	0	0	0	0	0	NA
P	1A_TwoPlus	CDK4	chr12:g.57751648G>A	NM_000075.4:c.70C>T	NP_000066.1:p.Arg24Cys	Missense variant	0.576	0.73777	0.2	.	Pathogenic	1	1	0	0	0.000181752	0	0	1	5.75e-05	17384	1	0	9.14e-06	0	0	0	0.000111	0	0	0	0	0	0	0	0	0	0	0	NA
LP	1B	CDK8	chr13:g.26382853C>T	NM_001260.3:c.496C>T	NP_001251.1:p.Arg166Ter	Nonsense variant	0	0	0.33	NF1	.	1	1	0	0	0.000181752	0	0	1	5.66e-05	17674	1	0	0	0	0	0	0	0	0	0	0	0	0	0	0	0	0	0	NA
P/LP	1A_TwoPlus	CDKN2A	chr9:g.21968347T>C	NM_000077.4:c.458-105A>G	.	Intron variant	0	0	0.97	.	Pathogenic/Likely_pathogenic	1	0	1	0	0	0.000515198	0	1	5.73e-05	17458	1	0	0	0	0	0	0	0	0	0	6.98e-06	0	7.32e-05	0	0	0	0	0	NA
LP	1B	CENPJ	chr13:g.24884086_24884089dup	NM_018451.5:c.3704-5_3704-2dup	.	Splice acceptor variant	0	0	0	SS1	.	1	1	0	0	0.000181752	0	0	1	0.0001465	6826	1	0	0	0	0	0	0	0	0	0	0	0	0	0	0	0	0	0	NA
LP	1B	CENPJ	chr13:g.24884246C>A	NM_018451.5:c.3619-1G>T	.	Splice acceptor variant	0	0	0.99	SS1	.	2	2	0	0	0.000363504	0	0	2	0.0001129	17712	2	0	0	0	0	0	0	0	0	0	0	0	0	0	0	0	0	0	NA
LP	1B	CENPJ	chr13:g.24885336_24885337del	NM_018451.5:c.3416_3417del	NP_060921.3:p.Glu1139ValfsTer2	Frameshift variant	0	0	0.24	NF1	.	2	0	2	0	0	0.0010304	0	2	0.0001128	17734	2	0	0	0	0	0	0	0	0	0	0	0	0	0	0	0	0	0	NA
LP	1B	CENPJ	chr13:g.24889401C>T	NM_018451.5:c.3217-1G>A	.	Splice acceptor variant	0	0	0.9	SS1	.	1	1	0	0	0.000181752	0	0	1	5.67e-05	17640	1	0	0	0	0	0	0	0	0	0	0	0	0	0	0	0	0	0	NA
LP	1B	CENPJ	chr13:g.24892774G>A	NM_018451.5:c.3085C>T	NP_060921.3:p.Gln1029Ter	Nonsense variant	0	0	0	NF1	.	2	2	0	0	0.000363504	0	0	2	0.0001183	16906	2	0	0	0	0	0	0	0	0	0	0	0	0	0	0	0	0	0	NA
LP	1B	CENPJ	chr13:g.24905361_24905365del	NM_018451.5:c.2676_2680del	NP_060921.3:p.Ser892ArgfsTer6	Frameshift variant	0	0	0	NF1	.	2	1	1	0	0.000181752	0.000515198	0	2	0.0001127	17746	2	0	0	0	0	0	0	0	0	0	0	0	0	0	0	0	0	0	NA
LP	1B	CENPJ	chr13:g.24906003G>A	NM_018451.5:c.2035C>T	NP_060921.3:p.Gln679Ter	Nonsense variant	0	0	0	NF1	.	1	1	0	0	0.000181752	0	0	1	5.64e-05	17746	1	0	9.14e-06	0	0	0	0.000111	0	0	0	0	0	0	0	0	0	0	0	NA
LP	1B	CENPJ	chr13:g.24906243dup	NM_018451.5:c.1798dup	NP_060921.3:p.Ile600AsnfsTer33	Frameshift variant	0	0	0	NF1	.	1	1	0	0	0.000181752	0	0	1	5.61e-05	17814	1	0	0	0	0	0	0	0	0	0	0	0	0	0	0	0	0	0	NA
LP	1B	CENPJ	chr13:g.24912064_24912067del	NM_018451.5:c.450_453del	NP_060921.3:p.Glu151TyrfsTer9	Frameshift variant	0	0	0.04	NF1	.	1	1	0	0	0.000181752	0	0	1	5.67e-05	17626	1	0	9.14e-06	0	0	0	0	2.34e-05	0	0	1.4e-05	0	0	0	0	1.55e-05	0	0	NA
LP	1B	CENPJ	chr13:g.24912901_24912902del	NM_018451.5:c.125_126del	NP_060921.3:p.Lys42ArgfsTer15	Frameshift variant	0	0	0.01	NF1	.	1	0	1	0	0	0.000515198	0	1	5.62e-05	17806	1	0	0	0	0	0	0	0	0	0	0	0	0	0	0	0	0	0	NA
LP	1A_Conflicting	CEP152	chr15:g.48767448A>C	NM_001194998.2:c.2034T>G	NP_001181927.1:p.Tyr678Ter	Nonsense variant	0	0	0	.	Conflicting_interpretations_of_pathogenicity	3	1	2	0	0.000181752	0.0010304	0	3	0.0001687	17782	3	0	0.000341	0.00126	0.000176	0	0.000579	0.000211	0.000574	0	0.000482	0.000999	0.000146	0	0.000319	0.000279	0.00198	0	NA
LP	1B	CEP164	chr11:g.117344234C>T	NM_014956.5:c.151C>T	NP_055771.4:p.Arg51Ter	Nonsense variant	0	0	0	NF1	.	3	2	1	0	0.000363504	0.000515198	0	3	0.0001711	17530	3	0	2.77e-05	0	0	0	0.000111	4.73e-05	0	0	1.4e-05	0	0	0	0	3.1e-05	0	0	NA
LP	1B	CEP164	chr11:g.117351941_117351942del	NM_014956.5:c.346_347del	NP_055771.4:p.Lys116GlyfsTer88	Frameshift variant	0	0	0	NF1	.	1	0	1	0	0	0.000515198	0	2	0.0002303	8686	2	0	5.89e-05	0	0	0	0	0.000148	0	0	1.55e-05	2.63e-05	0	0	0	0	0	0	NA
LP	1B	CEP164	chr11:g.117375706A>G	NM_014956.5:c.1234-2A>G	.	Splice acceptor variant	0	0	0.98	SS1	.	1	0	1	0	0	0.000515198	0	1	5.65e-05	17698	1	0	0	0	0	0	0	0	0	0	0	0	0	0	0	0	0	0	NA
LP	1B	CEP164	chr11:g.117390862C>T	NM_014956.5:c.2020C>T	NP_055771.4:p.Arg674Ter	Nonsense variant	0	0	0	NF1	Uncertain_significance	2	1	0	1	0.000181752	0	0.000621891	2	0.0001158	17276	2	0	0	0	0	0	0	0	0	0	2.1e-05	4.78e-05	0	0	0	1.55e-05	0	0	NA
LP	1B	CEP164	chr11:g.117390997A>G	NM_014956.5:c.2067-2A>G	.	Splice acceptor variant	0	0	0.99	SS1	.	1	1	0	0	0.000181752	0	0	1	5.68e-05	17610	1	0	0	0	0	0	0	0	0	0	0	0	0	0	0	0	0	0	NA
LP	1B	CEP164	chr11:g.117392537_117392538del	NM_014956.5:c.2403_2404del	NP_055771.4:p.Lys802ArgfsTer27	Frameshift variant	0	0	0.02	NF1	.	1	0	0	1	0	0	0.000621891	1	5.67e-05	17650	1	0	0	0	0	0	0	0	0	0	0	0	0	0	0	0	0	0	NA
LP	1B	CEP164	chr11:g.117395625C>T	NM_014956.5:c.2992C>T	NP_055771.4:p.Arg998Ter	Nonsense variant	0	0	0	NF1	Pathogenic	1	0	0	1	0	0	0.000621891	1	5.68e-05	17618	1	0	0	0	0	0	0	0	0	0	0	0	0	0	0	0	0	0	NA
LP	1B	CEP164	chr11:g.117395631del	NM_014956.5:c.2998del	NP_055771.4:p.Ile1000PhefsTer10	Frameshift variant	0	0	0	NF1	.	1	0	1	0	0	0.000515198	0	1	5.67e-05	17640	1	0	0	0	0	0	0	0	0	0	0	0	0	0	0	0	0	0	NA
LP	1B	CEP164	chr11:g.117409030T>C	NM_014956.5:c.3748+2T>C	.	Splice donor variant	0	0	0.47	SS1	.	3	1	0	2	0.000181752	0	0.00124378	3	0.0001809	16588	3	0	1.83e-05	0	0	0	0.000221	0	0	0	1.41e-05	0	0	0	0.000643	0	0	0	NA
LP	1B	CEP290	chr12:g.88049297_88049301dup	NM_025114.4:c.7328_7332dup	NP_079390.3:p.Val2445ArgfsTer3	Frameshift variant	0	0	0	NF6	Pathogenic	5	5	0	0	0.00090876	0	0	5	0.0002829	17676	5	0	5.54e-05	0	0	0	0.000695	0	0	0	0	0	0	0	0	0	0	0	NA
LP	1B	CEP290	chr12:g.88049337A>T	NM_025114.4:c.7287T>A	NP_079390.3:p.Tyr2429Ter	Nonsense variant	0	0	0	NF6	Pathogenic	1	0	1	0	0	0.000515198	0	1	5.64e-05	17722	1	0	2.89e-05	0	0	0	0	0	0.000216	0	0	0	0	0	0	0	0	0	NA
P/LP	1A_TwoPlus	CEP290	chr12:g.88049403_88049406del	NM_025114.4:c.7220_7223del	NP_079390.3:p.Lys2407SerfsTer2	Frameshift variant	0	0	0	.	Pathogenic/Likely_pathogenic	1	1	0	0	0.000181752	0	0	1	5.68e-05	17622	1	0	1.2e-05	0	0	0	0	0	8.47e-05	0	4.2e-05	2.38e-05	0	0	0	7.76e-05	0	0	NA
P	1A_TwoPlus	CEP290	chr12:g.88058868C>T	NM_025114.4:c.6798G>A	NP_079390.3:p.Trp2266Ter	Nonsense variant	0	0	0.06	.	Pathogenic	23	22	1	0	0.00399855	0.000515198	0	23	0.001286	17888	23	0	0.000166	0	0	0	0.00208	0	0	0	2.09e-05	0	0	0	0.000958	0	0	0	NA
LP	1B	CEP290	chr12:g.88058963C>A	NM_025114.4:c.6703G>T	NP_079390.3:p.Glu2235Ter	Nonsense variant	0	0	0.1	NF1	.	2	0	2	0	0	0.0010304	0	2	0.0001118	17886	2	0	1.85e-05	0	0	0	0	0	6.4e-05	0	0	0	0	0	0	0	0	0	NA
P/LP	1A_TwoPlus	CEP290	chr12:g.88060995C>T	NM_025114.4:c.6358-1G>A	.	Splice acceptor variant	0	0	1	.	Pathogenic/Likely_pathogenic	9	9	0	0	0.00163577	0	0	9	0.0005116	17592	9	0	3.08e-05	0	0	0	0.000383	0	0	0	1.4e-05	0	0	0	0.000638	0	0	0	NA
LP	1B	CEP290	chr12:g.88071837del	NM_025114.4:c.5803del	NP_079390.3:p.Glu1935LysfsTer5	Frameshift variant	0	0	0	NF1	.	1	0	1	0	0	0.000515198	0	1	5.65e-05	17708	1	0	9.64e-06	0	0	0	0	0	6.77e-05	0	0	0	0	0	0	0	0	0	NA
LP	1B	CEP290	chr12:g.88071891dup	NM_025114.4:c.5745dup	NP_079390.3:p.Lys1916Ter	Frameshift variant	0	0	0.02	NF1	Pathogenic	1	0	1	0	0	0.000515198	0	1	5.59e-05	17876	1	0	2.9e-05	0	0	0	0	0	0.000201	0	0	0	0	0	0	0	0	0	NA
LP	1B	CEP290	chr12:g.88077768_88077771del	NM_025114.4:c.5515_5518del	NP_079390.3:p.Glu1839LysfsTer11	Frameshift variant	0	0	0	NF1	Pathogenic	1	0	0	1	0	0	0.000621891	1	5.67e-05	17652	1	0	2e-05	0	7.04e-05	0	0	0	0	0	2.1e-05	2.38e-05	0	0	0.000319	1.55e-05	0	0	NA
LP	1B	CEP290	chr12:g.88077915G>A	NM_025114.4:c.5368C>T	NP_079390.3:p.Gln1790Ter	Nonsense variant	0	0	0	NF1	.	1	1	0	0	0.000181752	0	0	1	5.74e-05	17412	1	0	0	0	0	0	0	0	0	0	0	0	0	0	0	0	0	0	NA
LP	1B	CEP290	chr12:g.88080211G>A	NM_025114.4:c.5197C>T	NP_079390.3:p.Gln1733Ter	Nonsense variant	0	0	0	NF1	Pathogenic	1	0	1	0	0	0.000515198	0	1	5.62e-05	17782	1	0	0	0	0	0	0	0	0	0	0	0	0	0	0	0	0	0	NA
LP	1B	CEP290	chr12:g.88084714C>A	NM_025114.4:c.4576G>T	NP_079390.3:p.Glu1526Ter	Nonsense variant	0	0	0.01	NF1	.	2	2	0	0	0.000363504	0	0	2	0.0001121	17846	2	0	9.22e-06	0	0	0	0.000116	0	0	0	0	0	0	0	0	0	0	0	NA
LP	1B	CEP290	chr12:g.88086495del	NM_025114.4:c.4198del	NP_079390.3:p.His1400MetfsTer19	Frameshift variant	0	0	0.03	NF1	.	1	1	0	0	0.000181752	0	0	1	5.64e-05	17736	1	0	1.15e-05	0	0	0	0.000146	0	0	0	0	0	0	0	0	0	0	0	NA
LP	1B	CEP290	chr12:g.88087934C>T	NM_025114.4:c.4040G>A	NP_079390.3:p.Trp1347Ter	Nonsense variant	0	0	0.05	NF1	Pathogenic	1	1	0	0	0.000181752	0	0	1	5.73e-05	17446	1	0	0	0	0	0	0	0	0	0	0	0	0	0	0	0	0	0	NA
P	1A_TwoPlus	CEP290	chr12:g.88089247G>A	NM_025114.4:c.3814C>T	NP_079390.3:p.Arg1272Ter	Nonsense variant	0	0	0	.	Pathogenic	1	0	0	1	0	0	0.000621891	1	5.63e-05	17770	1	0	0	0	0	0	0	0	0	0	0	0	0	0	0	0	0	0	NA
LP	1B	CEP290	chr12:g.88089259G>A	NM_025114.4:c.3802C>T	NP_079390.3:p.Gln1268Ter	Nonsense variant	0	0	0	NF1	Pathogenic	2	2	0	0	0.000363504	0	0	2	0.0001125	17778	2	0	1.84e-05	0	0	0	0.000232	0	0	0	6.98e-06	0	0	0	0.000319	0	0	0	NA
LP	1B	CEP290	chr12:g.88089404dup	NM_025114.4:c.3657dup	NP_079390.3:p.Lys1220Ter	Frameshift variant	0	0	0.36	NF1	.	1	1	0	0	0.000181752	0	0	1	5.62e-05	17810	1	0	0	0	0	0	0	0	0	0	0	0	0	0	0	0	0	0	NA
LP	1B	CEP290	chr12:g.88106692del	NM_025114.4:c.2800del	NP_079390.3:p.Cys934ValfsTer20	Frameshift variant	0	0	0.07	NF1	.	1	0	0	1	0	0	0.000621891	1	5.61e-05	17828	1	0	0	0	0	0	0	0	0	0	0	0	0	0	0	0	0	0	NA
P	1A_TwoPlus	CEP290	chr12:g.88106770G>A	NM_025114.4:c.2722C>T	NP_079390.3:p.Arg908Ter	Nonsense variant	0	0	0	.	Pathogenic	1	1	0	0	0.000181752	0	0	1	5.64e-05	17732	1	0	9.48e-06	0	0	0	0.000119	0	0	0	2.8e-05	2.38e-05	0.00022	0	0	0	0	0	NA
LP	1B	CEP290	chr12:g.88107013T>A	NM_025114.4:c.2569A>T	NP_079390.3:p.Lys857Ter	Nonsense variant	0	0	0	NF1	.	1	1	0	0	0.000181752	0	0	1	5.63e-05	17762	1	0	0	0	0	0	0	0	0	0	6.98e-06	0	0	0	0.000319	0	0	0	NA
LP	1B	CEP290	chr12:g.88111333C>A	NM_025114.4:c.2236G>T	NP_079390.3:p.Glu746Ter	Nonsense variant	0	0	0.28	NF1	.	1	0	1	0	0	0.000515198	0	1	5.66e-05	17682	1	0	0	0	0	0	0	0	0	0	0	0	0	0	0	0	0	0	NA
LP	1B	CEP290	chr12:g.88111767A>C	NM_025114.4:c.2144T>G	NP_079390.3:p.Leu715Ter	Nonsense variant	0	0	0	NF1	.	2	2	0	0	0.000363504	0	0	2	0.0001126	17756	2	0	0	0	0	0	0	0	0	0	0	0	0	0	0	0	0	0	NA
LP	1B	CEP290	chr12:g.88118567C>A	NM_025114.4:c.1627G>T	NP_079390.3:p.Glu543Ter	Nonsense variant	0	0	0.01	NF1	Pathogenic	3	3	0	0	0.000545256	0	0	3	0.0001699	17662	3	0	0	0	0	0	0	0	0	0	0	0	0	0	0	0	0	0	NA
LP	1B	CEP290	chr12:g.88118673G>T	NM_025114.4:c.1593C>A	NP_079390.3:p.Tyr531Ter	Nonsense variant	0	0	0.25	NF1	Pathogenic	1	1	0	0	0.000181752	0	0	1	5.62e-05	17794	1	0	1.84e-05	0	0	0	0	4.71e-05	0	0	0	0	0	0	0	0	0	0	NA
LP	1B	CEP290	chr12:g.88120135C>A	NM_025114.4:c.1501G>T	NP_079390.3:p.Glu501Ter	Nonsense variant	0	0	0.06	NF1	.	2	2	0	0	0.000363504	0	0	2	0.0001128	17724	2	0	2.75e-05	0	0	0	0.000373	0	0	0	6.98e-06	0	0	0	0.00032	0	0	0	NA
LP	1B	CEP290	chr12:g.88121104_88121105del	NM_025114.4:c.1254_1255del	NP_079390.3:p.Lys419AsnfsTer2	Frameshift variant	0	0	0	NF1	Pathogenic	1	0	0	1	0	0	0.000621891	1	5.62e-05	17806	1	0	0	0	0	0	0	0	0	0	6.98e-06	0	0	0	0	1.55e-05	0	0	NA
LP	1B	CEP290	chr12:g.88129828T>A	NM_025114.4:c.718A>T	NP_079390.3:p.Arg240Ter	Nonsense variant	0	0	0	NF1	.	2	2	0	0	0.000363504	0	0	2	0.000113	17702	2	0	0	0	0	0	0	0	0	0	0	0	0	0	0	0	0	0	NA
LP	1B	CEP290	chr12:g.88136717G>A	NM_025114.4:c.367C>T	NP_079390.3:p.Gln123Ter	Nonsense variant	0	0	0	NF1	Pathogenic	3	2	0	1	0.000363504	0	0.000621891	3	0.0001699	17660	3	0	2.77e-05	0	0	0	0.000347	0	0	0	0	0	0	0	0	0	0	0	NA
P	1A_TwoPlus	CEP290	chr12:g.88140970_88140973del	NM_025114.4:c.164_167del	NP_079390.3:p.Thr55SerfsTer3	Frameshift variant	0	0	0.35	.	Pathogenic	1	1	0	0	0.000181752	0	0	1	5.7e-05	17558	1	0	4.11e-05	0.000157	0	0	0.000126	5.14e-05	0	0	6.98e-06	0	0	0	0	0	0.000328	0	NA
LP	1B	CEP78	chr9:g.78240088C>T	NM_001330691.3:c.319C>T	NP_001317620.1:p.Gln107Ter	Nonsense variant	0	0	0	NF1	.	1	1	0	0	0.000181752	0	0	1	5.62e-05	17790	1	0	2.01e-05	0	0	0	0.000232	0	0	0	0	0	0	0	0	0	0	0	NA
LP	1B	CEP78	chr9:g.78240291G>C	NM_001330691.3:c.427-1G>C	.	Splice acceptor variant	0	0	0.92	SS1	.	1	0	0	1	0	0	0.000621891	1	5.6e-05	17848	1	0	0	0	0	0	0	0	0	0	0	0	0	0	0	0	0	0	NA
LP	1B	CEP78	chr9:g.78246771dup	NM_001330691.3:c.881dup	NP_001317620.1:p.Asn294LysfsTer5	Frameshift variant	0	0	0.11	NF1	.	1	1	0	0	0.000181752	0	0	1	5.65e-05	17710	1	0	9.83e-06	0	0	0	0.000119	0	0	0	0	0	0	0	0	0	0	0	NA
LP	1B	CEP78	chr9:g.78248874G>A	NM_001330691.3:c.1069+1G>A	.	Splice donor variant	0	0	0.96	SS1	.	1	1	0	0	0.000181752	0	0	1	5.62e-05	17786	1	0	0	0	0	0	0	0	0	0	6.98e-06	0	7.33e-05	0	0	0	0	0	NA
LP	1B	CEP78	chr9:g.78262945_78262948del	NM_001330691.3:c.1419_1422del	NP_001317620.1:p.Arg474Ter	Frameshift variant	0	0	0.02	NF1	Pathogenic	1	0	0	1	0	0	0.000621891	1	5.63e-05	17772	1	0	0	0	0	0	0	0	0	0	0	0	0	0	0	0	0	0	NA
LP	1B	CEP78	chr9:g.78264213_78264214del	NM_001330691.3:c.1522_1523del	NP_001317620.1:p.Gln508ValfsTer9	Frameshift variant	0	0	0.17	NF1	.	1	1	0	0	0.000181752	0	0	1	5.62e-05	17802	1	0	0	0	0	0	0	0	0	0	0	0	0	0	0	0	0	0	NA
LP	1B	CEP78	chr9:g.78265459_78265468dup	NM_001330691.3:c.1713_1722dup	NP_001317620.1:p.Glu575SerfsTer3	Frameshift variant	0	0	0	NF1	.	1	0	1	0	0	0.000515198	0	1	5.64e-05	17732	1	0	0	0	0	0	0	0	0	0	0	0	0	0	0	0	0	0	NA
P	1A_TwoPlus	CERKL	chr2:g.181539227del	NM_201548.5:c.1404del	NP_963842.1:p.Val469Ter	Frameshift variant	0	0	0.01	.	Pathogenic	3	3	0	0	0.000545256	0	0	3	0.0001683	17828	3	0	9.15e-06	0	0	0	0.000111	0	0	0	1.4e-05	0	0	0	0.000638	0	0	0	NA
P	1A_TwoPlus	CERKL	chr2:g.181544702G>A	NM_201548.5:c.1363C>T	NP_963842.1:p.Gln455Ter	Nonsense & splice region variant	0	0	0.16	.	Pathogenic	1	0	0	1	0	0	0.000621891	1	5.63e-05	17774	1	0	0	0	0	0	0	0	0	0	0	0	0	0	0	0	0	0	NA
LP	1B	CERKL	chr2:g.181548679C>T	NM_201548.5:c.1073+1G>A	.	Splice donor variant	0	0	0.99	SS1	Likely_pathogenic	1	1	0	0	0.000181752	0	0	1	5.62e-05	17790	1	0	0	0	0	0	0	0	0	0	0	0	0	0	0	0	0	0	NA
LP	1B	CERKL	chr2:g.181558593G>A	NM_201548.5:c.793C>T	NP_963842.1:p.Gln265Ter	Nonsense variant	0	0	0.38	NF1	.	1	1	0	0	0.000181752	0	0	1	5.62e-05	17800	1	0	9.21e-06	0	0	0	0.000116	0	0	0	0	0	0	0	0	0	0	0	NA
P	1A_TwoPlus	CERKL	chr2:g.181558617G>A	NM_201548.5:c.769C>T	NP_963842.1:p.Arg257Ter	Nonsense variant	0	0	0	.	Pathogenic	1	0	1	0	0	0.000515198	0	1	5.65e-05	17694	1	0	0.000249	0.00014	0.000176	0	0	0.000399	0.000383	0	0.000377	7.14e-05	0.000588	0	0	0.000635	0	0	NA
LP	1B	CERKL	chr2:g.181566090dup	NM_201548.5:c.645dup	NP_963842.1:p.Leu216AlafsTer2	Frameshift variant	0	0	0.22	NF1	Pathogenic	2	1	0	1	0.000181752	0	0.000621891	2	0.0001136	17600	2	0	0	0	0	0	0	0	0	0	0	0	0	0	0	0	0	0	NA
LP	1B	CERKL	chr2:g.181566116C>A	NM_201548.5:c.619G>T	NP_963842.1:p.Glu207Ter	Nonsense variant	0	0	0.62	NF1	.	2	2	0	0	0.000363504	0	0	2	0.0001129	17714	2	0	0	0	0	0	0	0	0	0	0	0	0	0	0	0	0	0	NA
LP	1B	CERKL	chr2:g.181573831del	NM_201548.5:c.540del	NP_963842.1:p.Glu181LysfsTer14	Frameshift variant	0	0	0	NF1	.	1	1	0	0	0.000181752	0	0	1	5.64e-05	17724	1	0	0	0	0	0	0	0	0	0	0	0	0	0	0	0	0	0	NA
P/LP	1A_TwoPlus	CERKL	chr2:g.181604002G>T	NM_201548.5:c.316C>A	NP_963842.1:p.Arg106Ser	Missense variant	0.374	0.480242	0.01	.	Pathogenic/Likely_pathogenic	2	0	2	0	0	0.0010304	0	2	0.0001131	17678	2	0	7.34e-05	0	0	0	0	0	0.000511	0	6.99e-06	0	0	0	0	0	0.000331	0	NA
LP	1B	CFAP53	chr18:g.50251633G>A	NM_145020.5:c.625C>T	NP_659457.2:p.Arg209Ter	Nonsense variant	0	0	0.01	NF1	.	3	1	2	0	0.000181752	0.0010304	0	3	0.0001708	17568	3	0	9.21e-06	0	0	0	0	0	6.38e-05	0	2.79e-05	4.76e-05	7.33e-05	0	0	1.55e-05	0	0	NA
LP	1B	CFAP53	chr18:g.50251740del	NM_145020.5:c.518del	NP_659457.2:p.Gln173ArgfsTer18	Frameshift variant	0	0	0.03	NF1	.	1	0	0	1	0	0	0.000621891	1	5.63e-05	17772	1	0	0	0	0	0	0	0	0	0	0	0	0	0	0	0	0	0	NA
LP	1B	CFAP53	chr18:g.50261201A>T	NM_145020.5:c.336T>A	NP_659457.2:p.Tyr112Ter	Nonsense variant	0	0	0.01	NF1	.	1	1	0	0	0.000181752	0	0	1	6.17e-05	16218	1	0	0	0	0	0	0	0	0	0	0	0	0	0	0	0	0	0	NA
LP	1B	CFAP53	chr18:g.50261997G>A	NM_145020.5:c.292C>T	NP_659457.2:p.Arg98Ter	Nonsense variant	0	0	0.01	NF1	.	5	3	1	1	0.000545256	0.000515198	0.000621891	5	0.0002822	17718	5	0	1.84e-05	0	0	0	0.000232	0	0	0	1.4e-05	2.38e-05	0	0	0.000319	0	0	0	NA
LP	1B	CFAP53	chr18:g.50262220C>T	NM_145020.5:c.70-1G>A	.	Splice acceptor variant	0	0	1	SS1	.	1	0	0	1	0	0	0.000621891	1	5.69e-05	17590	1	0	0	0	0	0	0	0	0	0	0	0	0	0	0	0	0	0	NA
LP	1B	CFH	chr1:g.196673151del	NM_000186.4:c.232del	NP_000177.2:p.Arg78GlyfsTer31	Frameshift variant	0	0	0.15	NF1	.	1	0	0	1	0	0	0.000621891	1	5.62e-05	17804	1	0	0	0	0	0	0	0	0	0	0	0	0	0	0	0	0	0	NA
LP	1B	CFH	chr1:g.196673856_196673857del	NM_000186.4:c.245-1_245del	.	Splice acceptor variant	0	0	0.91	SS1	.	1	1	0	0	0.000181752	0	0	1	5.68e-05	17604	1	0	0	0	0	0	0	0	0	0	0	0	0	0	0	0	0	0	NA
LP	1B	CFH	chr1:g.196737564A>T	NM_000186.4:c.2686A>T	NP_000177.2:p.Lys896Ter	Nonsense variant	0	0	0.01	NF1	.	1	1	0	0	0.000181752	0	0	1	5.62e-05	17782	1	0	0	0	0	0	0	0	0	0	0	0	0	0	0	0	0	0	NA
LP	1B	CFP	chrX:g.47626939_47626945dup	NM_001145252.3:c.778_784dup	NP_001138724.1:p.Pro262LeufsTer97	Frameshift variant	0	0	0	NF1	.	1	0	1	0	0	0.000515198	0	1	7.66e-05	13050	1	0	0	0	0	0	0	0	0	0	0	0	0	0	0	0	0	0	NA
P	1A_TwoPlus	CFTR	chr7:g.117509132T>G	NM_000492.4:c.263T>G	NP_000483.3:p.Leu88Ter	Nonsense variant	0	0	0.05	.	Pathogenic	1	1	0	0	0.000181752	0	0	1	5.6e-05	17862	1	0	0	0	0	0	0	0	0	0	6.98e-06	0	0	0	0.000319	0	0	0	NA
LP	1B	CFTR	chr7:g.117530927T>G	NM_000492.4:c.302T>G	NP_000483.3:p.Leu101Ter	Nonsense variant	0	0	0.02	NF1	not_provided	1	0	1	0	0	0.000515198	0	1	5.61e-05	17838	1	0	9.15e-06	0	0	0	0	0	6.38e-05	0	0	0	0	0	0	0	0	0	NA
P/LP	1A_TwoPlus	CFTR	chr7:g.117536676A>T	NM_000492.4:c.869+3A>T	.	Intron & splice region variant	0	0	0.75	.	Pathogenic/Likely_pathogenic	2	2	0	0	0.000363504	0	0	2	0.0001122	17824	2	0	0	0	0	0	0	0	0	0	0	0	0	0	0	0	0	0	NA
P/LP	1A_TwoPlus	CFTR	chr7:g.117540165_117540167del	NM_000492.4:c.935_937del	NP_000483.3:p.Phe312del	Inframe deletion	0	0	0.34	.	Pathogenic/Likely_pathogenic	2	0	2	0	0	0.0010304	0	2	0.0001124	17800	2	0	9.14e-05	0	0.000351	0	0	4.68e-05	0.000128	1	6.98e-05	0.000167	0.000147	0	0	1.55e-05	0	0	NA
P	1A_TwoPlus	CFTR	chr7:g.117540259del	NM_000492.4:c.1029del	NP_000483.3:p.Cys343Ter	Frameshift variant	0	0	0.01	.	Pathogenic	1	0	1	0	0	0.000515198	0	1	5.66e-05	17674	1	0	4.57e-05	0	0	0	0	0	0.000319	0	6.98e-06	0	0	0	0	0	0.000329	0	NA
P	1A_Conflicting	CFTR	chr7:g.117548630T>G	NM_000492.4:c.1210-11T>G	.	Intron variant	0	0	0.08	.	Conflicting_interpretations_of_pathogenicity&_other	309	258	21	30	0.046892	0.0108192	0.0186567	310	0.021	14954	308	1	0.00813	0.00267	0.00835	0.0377	0.0217	0.00671	0.00922	0	0.00897	0.00308	0.0139	0.0492	0.0299	0.00983	0.0141	9	NA
P	1A_Conflicting	CFTR	chr7:g.117548634_117548635del	NM_000492.4:c.1210-7_1210-6del	.	Intron variant	0	0	0.05	.	Conflicting_interpretations_of_pathogenicity	28	7	17	4	0.00127226	0.00875837	0.00248756	28	0.001683	16636	28	0	0.0214	0.0675	0.0104	0.0234	0.00204	0.0267	0.00596	4	0.0368	0.062	0.0171	0.0181	0	0.0306	0.00698	117	NA
P	1A_TwoPlus	CFTR	chr7:g.117548798T>C	NM_000492.4:c.1367T>C	NP_000483.3:p.Val456Ala	Missense variant	0.916	0.457617	0.03	.	Pathogenic	6	0	5	1	0	0.00257599	0.000621891	6	0.000342	17546	6	0	0.000207	0	0	0	0	0	0.00136	0	4.9e-05	0	0	0	0	0	0.00232	0	NA
P	1A_TwoPlus	CFTR	chr7:g.117559592_117559594del	NM_000492.4:c.1521_1523del	NP_000483.3:p.Phe508del	Inframe deletion	0	0	0.01	.	Pathogenic	4	0	4	0	0	0.00206079	0	4	0.0002248	17790	4	0	0.0063	0.00307	0.00433	0.00474	0	0.012	0.00198	1	0.00796	0.00262	0.003	0.00421	0	0.0144	0.00329	4	NA
P	1A_TwoPlus	CFTR	chr7:g.117587811C>T	NM_000492.4:c.1657C>T	NP_000483.3:p.Arg553Ter	Nonsense variant	0	0	0.21	.	Pathogenic	2	1	0	1	0.000181752	0	0.000621891	2	0.0001123	17804	2	0	9.15e-05	0	0	0	0	0.000211	6.37e-05	0	0.000126	0.000143	7.33e-05	0	0	0.000139	0.000329	0	NA
P	1A_TwoPlus	CFTR	chr7:g.117590444G>T	NM_000492.4:c.1766+5G>T	.	Intron & splice region variant	0	0	0.69	.	Pathogenic	3	3	0	0	0.000545256	0	0	3	0.0001688	17768	3	0	1.85e-05	0	0	0	0.000222	0	0	0	1.4e-05	0	0	0	0.000639	0	0	0	NA
P/LP	1A_TwoPlus	CFTR	chr7:g.117592032G>A	NM_000492.4:c.1865G>A	NP_000483.3:p.Gly622Asp	Missense variant	0.964	0.7837	0.05	.	Pathogenic/Likely_pathogenic	54	7	1	46	0.00127226	0.000515198	0.028607	55	0.003095	17768	53	1	8.43e-05	0.000421	0	0	0.000663	0	0	0	0.000384	0.00117	7.33e-05	0	0.000958	0	0	0	NA
LP	1B	CFTR	chr7:g.117592228del	NM_000492.4:c.2061del	NP_000483.3:p.Phe687LeufsTer35	Frameshift variant	0	0	0.07	NF1	.	1	0	1	0	0	0.000515198	0	1	5.62e-05	17784	1	0	9.16e-06	0	0	0	0	0	6.39e-05	0	0	0	0	0	0	0	0	0	NA
P	1A_TwoPlus	CFTR	chr7:g.117592250dup	NM_000492.4:c.2083dup	NP_000483.3:p.Glu695GlyfsTer35	Frameshift variant	0	0	0.02	.	Pathogenic	1	1	0	0	0.000181752	0	0	1	5.7e-05	17556	1	0	1.83e-05	0	0	0	0.000222	0	0	0	0	0	0	0	0	0	0	0	NA
P	1A_TwoPlus	CFTR	chr7:g.117592292C>T	NM_000492.4:c.2125C>T	NP_000483.3:p.Arg709Ter	Nonsense variant	0	0	0.03	.	Pathogenic	2	0	2	0	0	0.0010304	0	2	0.0001124	17786	2	0	1.83e-05	0	0	0	0	0	0.000128	0	6.98e-06	0	0	0	0	0	0	0	NA
LP	1A_Conflicting	CFTR	chr7:g.117592416C>T	NM_000492.4:c.2249C>T	NP_000483.3:p.Pro750Leu	Missense variant	0.655	0.454641	0	.	Conflicting_interpretations_of_pathogenicity	3	3	0	0	0.000545256	0	0	3	0.0001692	17732	3	0	0.000257	0.00014	0	0	0.000221	0.000589	0	0	0.000405	0.000166	0	0	0	0.00079	0	0	NA
P	1A_TwoPlus	CFTR	chr7:g.117602868G>A	NM_000492.4:c.2657+5G>A	.	Intron & splice region variant	0	0	0.93	.	Pathogenic	1	0	0	1	0	0	0.000621891	1	5.6e-05	17848	1	0	7.31e-05	0	0	0	0	0.000187	0	0	6.28e-05	0	0	0	0	0.000139	0	0	NA
P	1A_TwoPlus	CFTR	chr7:g.117606674G>A	NM_000492.4:c.2909G>A	NP_000483.3:p.Gly970Asp	Missense & splice region variant	0.985	0.621215	0.32	.	Pathogenic	3	3	0	0	0.000545256	0	0	3	0.00017	17652	3	0	1.83e-05	0	0	0	0.000221	0	0	0	7e-06	0	0	0	0.00032	0	0	0	NA
LP	1A_Conflicting	CFTR	chr7:g.117606701A>C	NM_000492.4:c.2936A>C	NP_000483.3:p.Asp979Ala	Missense variant	0.99	0.622601	0.01	.	Conflicting_interpretations_of_pathogenicity	2	2	0	0	0.000363504	0	0	2	0.0001126	17760	2	0	5.49e-05	0	0	0	0.000663	0	0	0	0	0	0	0	0	0	0	0	NA
LP	1B	CFTR	chr7:g.117610524del	NM_000492.4:c.2994del	NP_000483.3:p.Leu998PhefsTer2	Frameshift variant	0	0	0	NF1	.	1	0	1	0	0	0.000515198	0	1	5.69e-05	17572	1	0	9.15e-06	0	0	0	0	0	6.37e-05	0	0	0	0	0	0	0	0	0	NA
LP	1A_Conflicting	CFTR	chr7:g.117610577T>C	NM_000492.4:c.3047T>C	NP_000483.3:p.Phe1016Ser	Missense variant	0.794	0.584251	0.02	.	Conflicting_interpretations_of_pathogenicity	1	0	1	0	0	0.000515198	0	1	5.62e-05	17792	1	0	9.15e-06	0	5.85e-05	0	0	0	0	0	0	0	0	0	0	0	0	0	NA
P	1A_TwoPlus	CFTR	chr7:g.117611555A>G	NM_000492.4:c.3140-26A>G	.	Intron variant	0	0	0.99	.	Pathogenic	1	1	0	0	0.000181752	0	0	1	5.64e-05	17738	1	0	5.83e-05	0	0.000121	0	0	0.000102	0	0	6.28e-05	4.76e-05	7.34e-05	0	0	9.29e-05	0	0	NA
LP	1A_Conflicting	CFTR	chr7:g.117611646G>A	NM_000492.4:c.3205G>A	NP_000483.3:p.Gly1069Arg	Missense variant	0.603	0.854899	0.01	.	Conflicting_interpretations_of_pathogenicity	24	21	2	1	0.00381679	0.0010304	0.000621891	24	0.001357	17680	24	0	0.000265	0	0.000176	0	0.00133	0.000187	0.000255	0	0.000238	9.53e-05	7.35e-05	0	0.0016	0.000263	0.000329	0	NA
P	1A_TwoPlus	CFTR	chr7:g.117642472G>A	NM_000492.4:c.3752G>A	NP_000483.3:p.Ser1251Asn	Missense variant	0.91	0.679122	0.01	.	Pathogenic&_drug_response	1	0	1	0	0	0.000515198	0	1	5.61e-05	17824	1	0	0	0	0	0	0	0	0	0	6.98e-06	0	0	0	0	1.55e-05	0	0	NA
P/LP	1A_TwoPlus	CFTR	chr7:g.117652912_117652919del	NM_000492.4:c.3944_3951del	NP_000483.3:p.Ile1315SerfsTer4	Frameshift variant	0	0	0	.	Pathogenic/Likely_pathogenic	1	0	1	0	0	0.000515198	0	1	5.6e-05	17866	1	0	0	0	0	0	0	0	0	0	0	0	0	0	0	0	0	0	NA
LP	1A_Conflicting	CFTR	chr7:g.117664780G>C	NM_000492.4:c.4056G>C	NP_000483.3:p.Gln1352His	Missense variant	0.923	0.740005	0	.	Conflicting_interpretations_of_pathogenicity	332	148	6	178	0.0268993	0.00309119	0.110697	339	0.019	17842	325	7	0.00104	0	5.85e-05	0	0.0121	0	0.000191	2	0.000363	0	0	0	0.015	0	0.000657	2	NA
LP	1A_Conflicting	CFTR	chr7:g.117664780G>T	NM_000492.4:c.4056G>T	NP_000483.3:p.Gln1352His	Missense variant	0.921	0.740005	0	.	Conflicting_interpretations_of_pathogenicity	2	0	1	1	0	0.000515198	0.000621891	2	0.000112	17854	2	0	9.14e-05	0	5.85e-05	0	0	0	0.000574	0	2.79e-05	0	0.000146	0	0	1.55e-05	0	0	NA
LP	1B	CFTR	chr7:g.117665555del	NM_000492.4:c.4233del	NP_000483.3:p.Gln1411HisfsTer6	Frameshift variant	0	0	0	NF3	.	1	0	0	1	0	0	0.000621891	1	5.6e-05	17866	1	0	0	0	0	0	0	0	0	0	0	0	0	0	0	0	0	0	NA
LP	1B	CHD4	chr12:g.6591726C>A	NM_001273.5:c.3190G>T	NP_001264.2:p.Glu1064Ter	Nonsense variant	0	0	0.09	NF1	.	2	2	0	0	0.000363504	0	0	2	0.0001129	17716	2	0	9.14e-06	0	0	0	0.000111	0	0	0	6.98e-06	0	0	0	0.000319	0	0	0	NA
LP	1B	CHD4	chr12:g.6606452C>T	NM_001273.5:c.-78-1G>A	.	Splice acceptor variant	0	0	0.99	SS1	.	1	1	0	0	0.000181752	0	0	1	5.69e-05	17564	1	0	0	0	0	0	0	0	0	0	0	0	0	0	0	0	0	0	NA
LP	1B	CHD7	chr8:g.60820033_60820034del	NM_017780.4:c.2640_2641del	NP_060250.2:p.Asp880GlufsTer5	Frameshift variant	0	0	0	NF1	.	2	1	1	0	0.000181752	0.000515198	0	2	0.0001185	16880	2	0	9.38e-06	0	5.93e-05	0	0	0	0	0	0.000335	0.000537	7.49e-05	0.000613	0	0.000316	0	0	NA
LP	1B	CHD8	chr14:g.21415878del	NM_001170629.2:c.1752del	NP_001164100.1:p.Lys584AsnfsTer8	Frameshift variant	0	0	0	NF1	.	1	0	1	0	0	0.000515198	0	1	5.77e-05	17334	1	0	0	0	0	0	0	0	0	0	0	0	0	0	0	0	0	0	NA
P/LP	1A_TwoPlus	CHEK2	chr22:g.28687974G>A	NM_007194.4:c.1555C>T	NP_009125.1:p.Arg519Ter	Nonsense variant	0	0	0.01	.	Pathogenic/Likely_pathogenic	1	1	0	0	0.000181752	0	0	1	5.82e-05	17188	1	0	0	0	0	0	0	0	0	0	1.41e-05	0	0.000148	0	0	0	0	0	NA
P	1A_TwoPlus	CHEK2	chr22:g.28694034G>A	NM_007194.4:c.1459C>T	NP_009125.1:p.Gln487Ter	Nonsense & splice region variant	0	0	0.09	.	Pathogenic	2	2	0	0	0.000363504	0	0	2	0.0001141	17522	2	0	2.04e-05	0	0	0	0.000226	0	0	0	0	0	0	0	0	0	0	0	NA
LP	1A_TwoPlus	CHEK2	chr22:g.28694118C>G	NM_007194.4:c.1376-1G>C	.	Splice acceptor variant	0	0	0.94	.	Likely_pathogenic	1	0	0	1	0	0	0.000621891	1	5.72e-05	17474	1	0	0	0	0	0	0	0	0	0	0	0	0	0	0	0	0	0	NA
P	1A_Conflicting	CHEK2	chr22:g.28695219G>A	NM_007194.4:c.1283C>T	NP_009125.1:p.Ser428Phe	Missense variant	0.323	0.447176	0.13	.	Conflicting_interpretations_of_pathogenicity	2	0	2	0	0	0.0010304	0	2	0.0001125	17772	2	0	0.000265	0	0	0.0112	0	4.68e-05	6.39e-05	0	0.000258	0	0	0.00993	0	4.65e-05	0	0	NA
LP	1A_Conflicting	CHEK2	chr22:g.28699929C>G	NM_007194.4:c.917G>C	NP_009125.1:p.Gly306Ala	Missense variant	0.536	0.697089	0	.	Conflicting_interpretations_of_pathogenicity	1	1	0	0	0.000181752	0	0	1	5.68e-05	17594	1	0	3.66e-05	0	0	0	0	7.02e-05	0	0	2.79e-05	2.38e-05	7.33e-05	0	0.000319	1.55e-05	0	0	NA
LP	1A_Conflicting	CHEK2	chr22:g.28710002_28710005del	NM_007194.4:c.846+4_846+7del	.	Intron & splice region variant	0	0	0.98	.	Conflicting_interpretations_of_pathogenicity	1	1	0	0	0.000181752	0	0	1	5.65e-05	17700	1	0	2.8e-05	0	0	0	0	4.81e-05	6.47e-05	0	2.09e-05	0	7.32e-05	0	0	1.55e-05	0	0	NA
LP	1B	CHEK2	chr22:g.28719410G>T	NM_007194.4:c.668C>A	NP_009125.1:p.Ser223Ter	Nonsense variant	0	0	0.21	NF1	.	1	0	1	0	0	0.000515198	0	1	5.72e-05	17482	1	0	0	0	0	0	0	0	0	0	0	0	0	0	0	0	0	0	NA
LP	1A_Conflicting	CHEK2	chr22:g.28725070C>T	NM_007194.4:c.499G>A	NP_009125.1:p.Gly167Arg	Missense variant	0.955	0.82119	0.06	.	Conflicting_interpretations_of_pathogenicity	1	0	1	0	0	0.000515198	0	1	5.63e-05	17762	1	0	2.74e-05	0	0	0	0	4.68e-05	6.37e-05	0	6.98e-06	0	0	0	0	1.55e-05	0	0	NA
LP	1A_Conflicting	CHEK2	chr22:g.28725242C>T	NM_007194.4:c.444+1G>A	.	Splice donor variant	0	0	1	.	Conflicting_interpretations_of_pathogenicity	1	0	1	0	0	0.000515198	0	1	5.64e-05	17742	1	0	0.000128	0	0	0	0	9.35e-05	0	0	8.38e-05	0	0	0	0	0.00017	0	0	NA
LP	1A_TwoPlus	CHEK2	chr22:g.28725254G>A	NM_007194.4:c.433C>T	NP_009125.1:p.Arg145Trp	Missense variant	0.812	0.654094	0.01	.	Likely_pathogenic	1	1	0	0	0.000181752	0	0	1	5.63e-05	17758	1	0	4.57e-05	0	0.000117	0	0	2.34e-05	0	0	4.89e-05	0	0	0	0	4.65e-05	0	0	NA
LP	1B	CHMP1A	chr16:g.89651567A>C	NM_002768.5:c.105+2T>G	.	Splice donor variant	0	0	0.99	SS1	.	1	1	0	0	0.000181752	0	0	1	5.73e-05	17468	1	0	9.22e-06	0	0	0	0.000116	0	0	0	0	0	0	0	0	0	0	0	NA
P	1A_TwoPlus	CHRNE	chr17:g.4898892del	NM_000080.4:c.1327del	NP_000071.1:p.Glu443LysfsTer64	Frameshift & splice region variant	0	0	0.9	.	Pathogenic	3	0	2	1	0	0.0010304	0.000621891	3	0.0001765	16998	3	0	0.000162	0	0	0	0	0	0.00103	0	6.98e-06	2.38e-05	0	0	0	0	0	0	NA
LP	1B	CHRNE	chr17:g.4899060_4899078dup	NM_000080.4:c.1250_1268dup	NP_000071.1:p.Val424ProfsTer38	Frameshift variant	0	0	0	NF5	Pathogenic	1	0	1	0	0	0.000515198	0	1	5.81e-05	17206	1	0	4.67e-05	0	0	0	0	0	0.000324	0	0	0	0	0	0	0	0	0	NA
LP	1B	CHRNE	chr17:g.4899215del	NM_000080.4:c.1203del	NP_000071.1:p.Gln402ArgfsTer26	Frameshift variant	0	0	0	NF5	Pathogenic	1	1	0	0	0.000181752	0	0	1	5.83e-05	17156	1	0	0	0	0	0	0	0	0	0	0	0	0	0	0	0	0	0	NA
LP	1B	CHRNE	chr17:g.4899310del	NM_000080.4:c.1108del	NP_000071.1:p.Arg370GlyfsTer15	Frameshift variant	0	0	0.16	NF1	Pathogenic	1	0	0	1	0	0	0.000621891	1	6.01e-05	16632	1	0	0	0	0	0	0	0	0	0	0	0	0	0	0	0	0	0	NA
LP	1B	CHRNE	chr17:g.4899330_4899339del	NM_000080.4:c.1082_1091del	NP_000071.1:p.Glu361GlyfsTer21	Frameshift variant	0	0	0	NF1	.	1	1	0	0	0.000181752	0	0	1	6.22e-05	16084	1	0	0	0	0	0	0	0	0	0	0	0	0	0	0	0	0	0	NA
LP	1B	CHRNE	chr17:g.4899467C>G	NM_000080.4:c.1032+1G>C	.	Splice donor variant	0	0	0.99	SS1	.	1	1	0	0	0.000181752	0	0	1	5.8e-05	17246	1	0	0	0	0	0	0	0	0	0	0	0	0	0	0	0	0	0	NA
LP	1B	CHRNE	chr17:g.4901150_4901151insGGGGGGGCGG	NM_000080.4:c.646_647insCCCCCCCGCC	NP_000071.1:p.Arg216ProfsTer17	Frameshift variant	0	0	0	NF1	.	1	1	0	0	0.000181752	0	0	1	5.82e-05	17190	1	0	0	0	0	0	0	0	0	0	0	0	0	0	0	0	0	0	NA
LP	1B	CHRNE	chr17:g.4901624_4901637dup	NM_000080.4:c.501-10_504dup	NP_000071.1:p.Gln169GlyfsTer19	Frameshift variant	0	0	0	NF1	Uncertain_significance	1	1	0	0	0.000181752	0	0	1	5.79e-05	17272	1	0	9.15e-06	0	0	0	0.000111	0	0	0	5.58e-05	0.000166	0	0	0	0	0.000328	0	NA
LP	1B	CHRNG	chr2:g.232540072C>T	NM_005199.5:c.136C>T	NP_005190.4:p.Arg46Ter	Nonsense variant	0	0	0	NF1	Pathogenic	2	0	2	0	0	0.0010304	0	2	0.0001133	17656	2	0	4.57e-05	0.00014	0	0	0	0	0.000255	0	2.79e-05	0	7.32e-05	0	0	0	0.000984	0	NA
LP	1B	CHRNG	chr2:g.232543009C>G	NM_005199.5:c.732C>G	NP_005190.4:p.Tyr244Ter	Nonsense variant	0	0	0.4	NF1	.	1	0	0	1	0	0	0.000621891	1	5.64e-05	17738	1	0	0	0	0	0	0	0	0	0	0	0	0	0	0	0	0	0	NA
P	1A_TwoPlus	CHRNG	chr2:g.232543030_232543031del	NM_005199.5:c.753_754del	NP_005190.4:p.Val253AlafsTer44	Frameshift variant	0	0	0.05	.	Pathogenic	5	3	1	1	0.000545256	0.000515198	0.000621891	5	0.0002827	17688	5	0	0.000201	0.000558	0.000292	0	0.000221	0.000164	0.000191	0	0.000258	0.00038	0.000366	0	0	0.000232	0.000328	0	NA
LP	1B	CHRNG	chr2:g.232543645_232543646dup	NM_005199.5:c.981_982dup	NP_005190.4:p.Asn328ThrfsTer22	Frameshift variant	0	0	0	NF1	.	1	1	0	0	0.000181752	0	0	1	5.76e-05	17350	1	0	0	0	0	0	0	0	0	0	0	0	0	0	0	0	0	0	NA
LP	1B	CHRNG	chr2:g.232543685C>T	NM_005199.5:c.1021C>T	NP_005190.4:p.Arg341Ter	Nonsense variant	0	0	0.13	NF1	.	1	1	0	0	0.000181752	0	0	1	5.76e-05	17360	1	0	9.15e-06	0	0	0	0.000111	0	0	0	2.09e-05	0	0	0.000301	0.000638	0	0	0	NA
P/LP	1A_TwoPlus	CHST3	chr10:g.72007564dup	NM_004273.5:c.533dup	NP_004264.2:p.Ala179ArgfsTer141	Frameshift variant	0	0	0	.	Pathogenic/Likely_pathogenic	1	1	0	0	0.000181752	0	0	1	5.71e-05	17500	1	0	2.92e-05	0	0	0	0	0	0.000194	0	0	0	0	0	0	0	0	0	NA
P	1A_TwoPlus	CIB2	chr15:g.78111266G>A	NM_006383.4:c.97C>T	NP_006374.1:p.Arg33Ter	Nonsense variant	0	0	0.01	.	Pathogenic	1	0	1	0	0	0.000515198	0	1	5.68e-05	17594	1	0	5.49e-05	0	0	0	0	0.00014	0	0	4.19e-05	0	0	0	0	9.29e-05	0	0	NA
LP	1B	CIDEC	chr3:g.9870070C>T	NM_001321142.2:c.367-1G>A	.	Splice acceptor variant	0	0	1	SS1	.	3	0	0	3	0	0	0.00186567	3	0.0001703	17620	3	0	9.14e-06	0	0	0	0	2.34e-05	0	0	1.4e-05	0	0	0	0	3.1e-05	0	0	NA
LP	1B	CIDEC	chr3:g.9870223del	NM_001321142.2:c.310del	NP_001308071.1:p.Asp104IlefsTer40	Frameshift variant	0	0	0	NF1	.	1	0	0	1	0	0	0.000621891	1	5.68e-05	17620	1	0	0	0	0	0	0	0	0	0	0	0	0	0	0	0	0	0	NA
LP	1B	CIDEC	chr3:g.9877143del	NM_001321142.2:c.132del	NP_001308071.1:p.Cys45AlafsTer3	Frameshift variant	0	0	0.01	NF1	.	1	1	0	0	0.000181752	0	0	1	5.67e-05	17636	1	0	0	0	0	0	0	0	0	0	0	0	0	0	0	0	0	0	NA
LP	1B	CLCN1	chr7:g.143316249C>T	NM_000083.3:c.37C>T	NP_000074.3:p.Gln13Ter	Nonsense variant	0	0	0	NF1	.	2	1	0	1	0.000181752	0	0.000621891	2	0.0001132	17662	2	0	0	0	0	0	0	0	0	0	0	0	0	0	0	0	0	0	NA
LP	1B	CLCN1	chr7:g.143316259G>A	NM_000083.3:c.47G>A	NP_000074.3:p.Trp16Ter	Nonsense variant	0	0	0	NF1	.	4	0	4	0	0	0.00206079	0	4	0.0002263	17678	4	0	9.17e-06	0	0	0	0	0	6.38e-05	0	6.98e-06	0	7.32e-05	0	0	0	0	0	NA
LP	1B	CLCN1	chr7:g.143316369del	NM_000083.3:c.157del	NP_000074.3:p.Arg53AlafsTer24	Frameshift variant	0	0	0	NF1	.	1	1	0	0	0.000181752	0	0	1	5.7e-05	17552	1	0	0	0	0	0	0	0	0	0	0	0	0	0	0	0	0	0	NA
LP	1B	CLCN1	chr7:g.143323307A>G	NM_000083.3:c.697-2A>G	.	Splice acceptor variant	0	0	0.93	SS1	.	1	1	0	0	0.000181752	0	0	1	5.94e-05	16836	1	0	0	0	0	0	0	0	0	0	0	0	0	0	0	0	0	0	NA
P/LP	1A_TwoPlus	CLCN1	chr7:g.143330868G>A	NM_000083.3:c.950G>A	NP_000074.3:p.Arg317Gln	Missense variant	0.901	0.814829	0.04	.	Pathogenic/Likely_pathogenic	1	1	0	0	0.000181752	0	0	1	5.64e-05	17738	1	0	0	0	0	0	0	0	0	0	1.4e-05	4.76e-05	0	0	0	0	0	0	NA
LP	1B	CLCN1	chr7:g.143331230A>C	NM_000083.3:c.980-2A>C	.	Splice acceptor variant	0	0	0.89	SS1	.	1	0	1	0	0	0.000515198	0	1	5.62e-05	17780	1	0	9.14e-06	0	0	0	0	0	0	0	0	0	0	0	0	0	0	0	NA
P	1A_TwoPlus	CLCN1	chr7:g.143331315G>A	NM_000083.3:c.1063G>A	NP_000074.3:p.Gly355Arg	Missense & splice region variant	0.99	0.835174	0.08	.	Pathogenic	3	2	0	1	0.000363504	0	0.000621891	3	0.0001693	17716	3	0	1.83e-05	0	5.84e-05	0	0	2.34e-05	0	0	1.4e-05	2.38e-05	0	0	0	1.55e-05	0	0	NA
LP	1B	CLCN1	chr7:g.143332759del	NM_000083.3:c.1287del	NP_000074.3:p.Asp429GlufsTer6	Frameshift variant	0	0	0.16	NF1	.	1	0	0	1	0	0	0.000621891	1	5.67e-05	17632	1	0	0	0	0	0	0	0	0	0	0	0	0	0	0	0	0	0	NA
P/LP	1A_TwoPlus	CLCN1	chr7:g.143339295G>A	NM_000083.3:c.1444G>A	NP_000074.3:p.Gly482Arg	Missense variant	0.997	0.821601	0.13	.	Pathogenic/Likely_pathogenic	1	1	0	0	0.000181752	0	0	1	5.63e-05	17758	1	0	9.14e-06	0.00014	0	0	0	0	0	0	6.98e-06	0	0	0	0.000319	0	0	0	NA
P	1A_TwoPlus	CLCN1	chr7:g.143341938C>T	NM_000083.3:c.1592C>T	NP_000074.3:p.Ala531Val	Missense variant	0.95	0.753729	0.19	.	Pathogenic	1	1	0	0	0.000181752	0	0	1	5.64e-05	17726	1	0	6.4e-05	0	0	0	0	0	0	0	2.09e-05	0	0	0	0	0	0.000328	0	NA
LP	1B	CLCN5	chrX:g.50042450C>T	NM_001127898.4:c.151C>T	NP_001121370.1:p.Arg51Ter	Nonsense variant	0	0	0	NF1	.	1	0	0	1	0	0	0.000621891	1	7.88e-05	12697	1	0	0	0	0	0	0	0	0	0	0	0	0	0	0	0	0	0	NA
LP	1B	CLCN7	chr16:g.1447508G>A	NM_001287.6:c.2134C>T	NP_001278.1:p.Arg712Ter	Nonsense variant	0	0	0.03	NF1	.	2	1	0	1	0.000181752	0	0.000621891	2	0.0001142	17512	2	0	0	0	0	0	0	0	0	0	0	0	0	0	0	0	0	0	NA
LP	1B	CLCN7	chr16:g.1455730C>T	NM_001287.6:c.981+1G>A	.	Splice donor variant	0	0	0.92	SS1	.	1	0	0	1	0	0	0.000621891	1	5.74e-05	17408	1	0	0	0	0	0	0	0	0	0	0	0	0	0	0	0	0	0	NA
LP	1B	CLCN7	chr16:g.1460417C>T	NM_001287.6:c.594+1G>A	.	Splice donor variant	0	0	0.68	SS1	.	1	1	0	0	0.000181752	0	0	1	5.69e-05	17568	1	0	0	0	0	0	0	0	0	0	0	0	0	0	0	0	0	0	NA
LP	1B	CLCN7	chr16:g.1461626T>A	NM_001287.6:c.262A>T	NP_001278.1:p.Lys88Ter	Nonsense variant	0	0	0.14	NF1	.	1	1	0	0	0.000181752	0	0	1	5.84e-05	17120	1	0	0	0	0	0	0	0	0	0	0	0	0	0	0	0	0	0	NA
LP	1B	CLCNKA	chr1:g.16023909del	NM_004070.4:c.210del	NP_004061.3:p.Ile71SerfsTer56	Frameshift variant	0	0	0.06	NF1	.	1	1	0	0	0.000181752	0	0	1	5.69e-05	17574	1	0	0	0	0	0	0	0	0	0	0	0	0	0	0	0	0	0	NA
LP	1B	CLCNKA	chr1:g.16023925C>T	NM_004070.4:c.226C>T	NP_004061.3:p.Arg76Ter	Nonsense variant	0	0	0.08	NF1	.	1	1	0	0	0.000181752	0	0	1	5.71e-05	17526	1	0	0	0	0	0	0	0	0	0	1.4e-05	4.76e-05	0	0	0	0	0	0	NA
LP	1B	CLCNKA	chr1:g.16027878del	NM_004070.4:c.839del	NP_004061.3:p.Pro280LeufsTer16	Frameshift variant	0	0	0.01	NF1	.	1	0	0	1	0	0	0.000621891	1	5.86e-05	17070	1	0	9.17e-06	0	0	0	0	2.35e-05	0	0	0	0	0	0	0	0	0	0	NA
LP	1B	CLCNKA	chr1:g.16030062dup	NM_004070.4:c.1395dup	NP_004061.3:p.Tyr466ValfsTer25	Frameshift variant	0	0	0.2	NF1	.	1	1	0	0	0.000181752	0	0	1	5.75e-05	17386	1	0	0	0	0	0	0	0	0	0	0	0	0	0	0	0	0	0	NA
LP	1B	CLCNKB	chr1:g.16044547C>T	NM_000085.5:c.55C>T	NP_000076.2:p.Gln19Ter	Nonsense variant	0	0	0.03	NF1	.	1	0	1	0	0	0.000515198	0	1	5.71e-05	17526	1	0	9.72e-06	0	0	0	0	2.46e-05	0	0	6.98e-06	0	0	0	0	0	0.000329	0	NA
LP	1B	CLCNKB	chr1:g.16048503G>T	NM_000085.5:c.577-1G>T	.	Splice acceptor variant	0	0	0.93	SS1	.	1	1	0	0	0.000181752	0	0	1	5.78e-05	17296	1	0	9.14e-06	0	0	0	0.000111	0	0	0	6.98e-06	0	0	0	0.000319	0	0	0	NA
LP	1B	CLCNKB	chr1:g.16049858C>T	NM_000085.5:c.910C>T	NP_000076.2:p.Arg304Ter	Nonsense variant	0	0	0.17	NF1	Pathogenic	2	1	1	0	0.000181752	0.000515198	0	2	0.0001158	17264	2	0	0	0	0	0	0	0	0	0	3.49e-05	2.39e-05	0	0	0	6.2e-05	0	0	NA
LP	1B	CLCNKB	chr1:g.16051731_16051732del	NM_000085.5:c.1319_1320del	NP_000076.2:p.Phe440TrpfsTer10	Frameshift variant	0	0	0.03	NF1	.	3	0	0	3	0	0	0.00186567	3	0.0001735	17290	3	0	0	0	0	0	0	0	0	0	0	0	0	0	0	0	0	0	NA
LP	1B	CLCNKB	chr1:g.16052326_16052327del	NM_000085.5:c.1537_1538del	NP_000076.2:p.Gln513GlufsTer8	Frameshift variant	0	0	0.03	NF1	.	1	0	0	1	0	0	0.000621891	1	5.67e-05	17628	1	0	0	0	0	0	0	0	0	0	0	0	0	0	0	0	0	0	NA
LP	1B	CLCNKB	chr1:g.16053774T>G	NM_000085.5:c.1756+2T>G	.	Splice donor variant	0	0	0.98	SS1	.	1	1	0	0	0.000181752	0	0	1	5.73e-05	17444	1	0	0	0	0	0	0	0	0	0	6.98e-06	2.38e-05	0	0	0	0	0	0	NA
P	1A_TwoPlus	CLCNKB	chr1:g.16055461C>T	NM_000085.5:c.1783C>T	NP_000076.2:p.Arg595Ter	Nonsense variant	0	0	0	.	Pathogenic	1	0	0	1	0	0	0.000621891	1	5.81e-05	17228	1	0	0.000119	0	0.000526	0	0	7.02e-05	0	0	2.8e-05	0	0.000147	0	0	3.1e-05	0	0	NA
LP	1B	CLMP	chr11:g.123083734G>A	NM_024769.5:c.502C>T	NP_079045.1:p.Arg168Ter	Nonsense variant	0	0	0.03	NF1	.	1	1	0	0	0.000181752	0	0	1	5.67e-05	17630	1	0	0	0	0	0	0	0	0	0	1.4e-05	0	0	0	0	1.55e-05	0	0	NA
LP	1B	CLMP	chr11:g.123084665G>A	NM_024769.5:c.235C>T	NP_079045.1:p.Gln79Ter	Nonsense variant	0	0	0.02	NF1	.	2	2	0	0	0.000363504	0	0	2	0.0001127	17750	2	0	0	0	0	0	0	0	0	0	0	0	0	0	0	0	0	0	NA
P/LP	1A_TwoPlus	CLN3	chr16:g.28482161G>A	NM_001042432.2:c.1000C>T	NP_001035897.1:p.Arg334Cys	Missense variant	0.992	0.626876	0.01	.	Pathogenic/Likely_pathogenic	1	0	0	1	0	0	0.000621891	1	6e-05	16670	1	0	0	0	0	0	0	0	0	0	0	0	0	0	0	0	0	0	NA
LP	1B	CLN3	chr16:g.28486385del	NM_001042432.2:c.639del	NP_001035897.1:p.Leu214CysfsTer41	Frameshift variant	0	0	0.12	NF1	.	1	1	0	0	0.000181752	0	0	1	5.74e-05	17416	1	0	0	0	0	0	0	0	0	0	0	0	0	0	0	0	0	0	NA
LP	1B	CLN3	chr16:g.28486492T>C	NM_001042432.2:c.534-2A>G	.	Splice acceptor variant	0	0	0.99	SS1	Likely_pathogenic	1	1	0	0	0.000181752	0	0	1	5.78e-05	17292	1	0	0	0	0	0	0	0	0	0	0	0	0	0	0	0	0	0	NA
LP	1B	CLN6	chr15:g.68209642G>C	NM_017882.3:c.660C>G	NP_060352.1:p.Tyr220Ter	Nonsense variant	0	0	0.03	NF5	.	1	0	1	0	0	0.000515198	0	1	5.63e-05	17776	1	0	0	0	0	0	0	0	0	0	0	0	0	0	0	0	0	0	NA
LP	1B	CLN6	chr15:g.68211735G>T	NM_017882.3:c.426C>A	NP_060352.1:p.Tyr142Ter	Nonsense variant	0	0	0.02	NF1	.	1	0	0	1	0	0	0.000621891	1	5.74e-05	17426	1	0	0.000996	0.00344	0.000234	0.0013	0.00157	0.00127	0	0	0	0	0	0	0	0	0	0	NA
P	1A_TwoPlus	CLRN1	chr3:g.150928016G>A	NM_174878.3:c.619C>T	NP_777367.1:p.Arg207Ter	Nonsense variant	0	0	0	.	Pathogenic	1	1	0	0	0.000181752	0	0	1	5.61e-05	17818	1	0	1.83e-05	0	5.85e-05	0	0	2.34e-05	0	0	1.4e-05	4.76e-05	0	0	0	0	0	0	NA
P/LP	1A_TwoPlus	CLRN1	chr3:g.150928138dup	NM_174878.3:c.502dup	NP_777367.1:p.Ile168AsnfsTer5	Frameshift variant	0	0	0	.	Pathogenic/Likely_pathogenic	1	0	1	0	0	0.000515198	0	1	5.67e-05	17634	1	0	2.75e-05	0	5.89e-05	0	0	2.34e-05	0	0	6.99e-06	2.38e-05	0	0	0	0	0	0	NA
LP	1B	CLRN1	chr3:g.150972683dup	NM_174878.3:c.31dup	NP_777367.1:p.Cys11LeufsTer50	Frameshift variant	0	0	0	NF1	Pathogenic	5	5	0	0	0.00090876	0	0	5	0.0002886	17324	5	0	1.83e-05	0.00014	0	0	0.000111	0	0	0	1.4e-05	4.76e-05	0	0	0	0	0	0	NA
LP	1B	CLTC	chr17:g.59685623G>T	NM_004859.4:c.4642G>T	NP_004850.1:p.Glu1548Ter	Nonsense variant	0	0	0.08	NF1	.	3	0	1	2	0	0.000515198	0.00124378	3	0.0001704	17602	3	0	0	0	0	0	0	0	0	0	0	0	0	0	0	0	0	0	NA
P/LP	1A_TwoPlus	CNGA1	chr4:g.47937161dup	NM_001142564.1:c.1546dup	NP_001136036.1:p.Thr516AsnfsTer3	Frameshift variant	0	0	0	.	Pathogenic/Likely_pathogenic	1	0	0	1	0	0	0.000621891	1	5.67e-05	17650	1	0	4.6e-05	0.000561	0	0	0	0	0	0	0.000119	0.000405	0	0	0	0	0	0	NA
P	1A_TwoPlus	CNGA1	chr4:g.47937224G>A	NM_001142564.1:c.1477C>T	NP_001136036.1:p.Arg493Ter	Nonsense variant	0	0	0	.	Pathogenic	3	0	0	3	0	0	0.00186567	3	0.0001699	17654	3	0	9.21e-06	0	0	0	0	2.35e-05	0	0	6.99e-06	0	0	0	0	1.55e-05	0	0	NA
P	1A_TwoPlus	CNGA1	chr4:g.47949867del	NM_001142564.1:c.472del	NP_001136036.1:p.Leu158PhefsTer4	Frameshift variant	0	0	0.02	.	Pathogenic	13	12	0	1	0.00218103	0	0.000621891	13	0.0007295	17820	13	0	0.000138	0	0	0	0.00162	0	0	0	3.49e-05	0	0	0	0.0016	0	0	0	Chinese-specific
P	1A_TwoPlus	CNGA1	chr4:g.47952608G>A	NM_001142564.1:c.301C>T	NP_001136036.1:p.Arg101Ter	Nonsense variant	0	0	0	.	Pathogenic	1	1	0	0	0.000181752	0	0	1	5.65e-05	17698	1	0	4.61e-05	0.00014	5.91e-05	0	0	7.05e-05	0	0	6.29e-05	0	0.000147	0	0	0.000108	0	0	NA
P	1A_TwoPlus	CNGA3	chr2:g.98391965G>A	NM_001298.3:c.668G>A	NP_001289.1:p.Arg223Gln	Missense variant	0.964	0.381387	0	.	Pathogenic	2	0	0	2	0	0	0.00124378	2	0.000114	17544	2	0	6.42e-05	0	0.000292	0	0	4.68e-05	0	0	2.09e-05	4.76e-05	0	0	0.000319	0	0	0	NA
P/LP	1A_TwoPlus	CNGA3	chr2:g.98395999C>T	NM_001298.3:c.829C>T	NP_001289.1:p.Arg277Cys	Missense variant	0.947	0.631099	0	.	Pathogenic/Likely_pathogenic	1	0	0	1	0	0	0.000621891	1	5.67e-05	17644	1	0	9.14e-05	0	5.85e-05	0	0.000111	0.000117	0.000191	0	6.98e-05	0	0	0	0	0.000155	0	0	NA
P/LP	1A_TwoPlus	CNGA3	chr2:g.98396017C>T	NM_001298.3:c.847C>T	NP_001289.1:p.Arg283Trp	Missense variant	0.854	0.522764	0	.	Pathogenic/Likely_pathogenic	3	2	1	0	0.000363504	0.000515198	0	3	0.0001699	17658	3	0	0.000137	0	0	0	0.000111	0.000304	6.37e-05	0	2.09e-05	2.38e-05	0	0	0	3.1e-05	0	0	NA
P	1A_TwoPlus	CNGA3	chr2:g.98396449C>T	NM_001298.3:c.1279C>T	NP_001289.1:p.Arg427Cys	Missense variant	0.925	0.720038	0	.	Pathogenic	1	0	1	0	0	0.000515198	0	1	5.71e-05	17522	1	0	0.000412	0	0.000117	0	0	0.000468	0.00147	1	0.000405	0.00019	0	0	0	0.00065	0.00231	0	NA
P	1A_TwoPlus	CNGA3	chr2:g.98396485C>T	NM_001298.3:c.1315C>T	NP_001289.1:p.Arg439Trp	Missense variant	0.833	0.640574	0	.	Pathogenic	1	1	0	0	0.000181752	0	0	1	5.73e-05	17464	1	0	3.66e-05	0	0.000117	0	0.000111	0	6.38e-05	0	6.99e-06	0	0	0	0	1.55e-05	0	0	NA
P	1A_TwoPlus	CNGA3	chr2:g.98396755G>A	NM_001298.3:c.1585G>A	NP_001289.1:p.Val529Met	Missense variant	0.947	0.706694	0	.	Pathogenic	6	5	1	0	0.00090876	0.000515198	0	6	0.0003418	17554	6	0	9.14e-05	0.00014	0.000292	0	0.000221	4.68e-05	0	0	3.49e-05	0	0	0	0.000319	6.19e-05	0	0	NA
P/LP	1A_TwoPlus	CNGA3	chr2:g.98396811C>A	NM_001298.3:c.1641C>A	NP_001289.1:p.Phe547Leu	Missense variant	0.925	0.828695	0	.	Pathogenic/Likely_pathogenic	1	0	1	0	0	0.000515198	0	1	5.74e-05	17424	1	0	0.000183	0	0	0	0	0.000117	0.000829	0	0.000119	0	0	0	0	0.000201	0.000657	0	NA
LP	1B	CNGB1	chr16:g.57903847G>T	NM_001297.5:c.2769C>A	NP_001288.3:p.Tyr923Ter	Nonsense variant	0	0	0.16	NF1	.	1	0	0	1	0	0	0.000621891	1	5.66e-05	17678	1	0	0	0	0	0	0	0	0	0	0	0	0	0	0	0	0	0	NA
LP	1B	CNGB1	chr16:g.57904815dup	NM_001297.5:c.2556dup	NP_001288.3:p.Lys853GlnfsTer5	Frameshift variant	0	0	0.02	NF1	Pathogenic	1	0	0	1	0	0	0.000621891	1	5.74e-05	17432	1	0	0	0	0	0	0	0	0	0	0	0	0	0	0	0	0	0	NA
LP	1B	CNGB1	chr16:g.57912938G>T	NM_001297.5:c.2361C>A	NP_001288.3:p.Tyr787Ter	Nonsense variant	0	0	0.15	NF1	Pathogenic	2	2	0	0	0.000363504	0	0	2	0.0001138	17568	2	0	0	0	0	0	0	0	0	0	6.98e-06	0	0	0	0.000319	0	0	0	NA
LP	1B	CNGB1	chr16:g.57915281del	NM_001297.5:c.2273del	NP_001288.3:p.Asn758ThrfsTer10	Frameshift variant	0	0	0.23	NF1	.	1	0	0	1	0	0	0.000621891	1	5.74e-05	17422	1	0	0	0	0	0	0	0	0	0	0	0	0	0	0	0	0	0	NA
P	1A_TwoPlus	CNGB1	chr16:g.57916161G>A	NM_001297.5:c.2185C>T	NP_001288.3:p.Arg729Ter	Nonsense variant	0	0	0.05	.	Pathogenic	1	1	0	0	0.000181752	0	0	1	5.82e-05	17188	1	0	9.21e-06	0	0	0	0	0	6.38e-05	0	2.09e-05	4.76e-05	0	0	0	1.55e-05	0	0	NA
LP	1B	CNGB1	chr16:g.57917428C>T	NM_001297.5:c.2006G>A	NP_001288.3:p.Trp669Ter	Nonsense variant	0	0	0.09	NF1	.	1	1	0	0	0.000181752	0	0	1	5.77e-05	17344	1	0	0	0	0	0	0	0	0	0	0	0	0	0	0	0	0	0	NA
LP	1B	CNGB1	chr16:g.57958409C>A	NM_001297.5:c.837+1G>T	.	Splice donor variant	0	0	0.8	SS1	.	1	1	0	0	0.000181752	0	0	1	5.64e-05	17726	1	0	0	0	0	0	0	0	0	0	0	0	0	0	0	0	0	0	NA
LP	1B	CNGB1	chr16:g.57958442G>A	NM_001297.5:c.805C>T	NP_001288.3:p.Gln269Ter	Nonsense variant	0	0	0.22	NF1	Pathogenic	4	4	0	0	0.000727008	0	0	4	0.0002261	17692	4	0	1.84e-05	0	0	0	0.000232	0	0	0	7.23e-06	0	0	0	0.000321	0	0	0	NA
LP	1B	CNGB1	chr16:g.57960020dup	NM_001297.5:c.631dup	NP_001288.3:p.Glu211GlyfsTer72	Frameshift variant	0	0	0.11	NF1	.	1	0	1	0	0	0.000515198	0	1	5.78e-05	17298	1	0	0	0	0	0	0	0	0	0	0	0	0	0	0	0	0	0	NA
LP	1B	CNGB1	chr16:g.57960532T>C	NM_001297.5:c.535-2A>G	.	Splice acceptor variant	0	0	0.97	SS1	.	1	1	0	0	0.000181752	0	0	1	5.64e-05	17726	1	0	0	0	0	0	0	0	0	0	0	0	0	0	0	0	0	0	NA
LP	1B	CNGB1	chr16:g.57964129C>A	NM_001297.5:c.290+1G>T	.	Splice donor variant	0	0	0.37	SS1	.	1	1	0	0	0.000181752	0	0	1	5.7e-05	17544	1	0	0	0	0	0	0	0	0	0	0	0	0	0	0	0	0	0	NA
P	1A_TwoPlus	CNGB3	chr8:g.86628967G>A	NM_019098.4:c.1432C>T	NP_061971.3:p.Arg478Ter	Nonsense variant	0	0	0.72	.	Pathogenic	1	1	0	0	0.000181752	0	0	1	5.67e-05	17640	1	0	1.83e-05	0.00014	0	0	0	2.34e-05	0	0	2.1e-05	2.38e-05	0	0	0	1.55e-05	0	0	NA
P/LP	1A_TwoPlus	CNGB3	chr8:g.86643866G>A	NM_019098.4:c.1063C>T	NP_061971.3:p.Arg355Ter	Nonsense variant	0	0	0.05	.	Pathogenic/Likely_pathogenic	4	4	0	0	0.000727008	0	0	4	0.0002268	17634	4	0	2.75e-05	0	5.86e-05	0	0	0	0.000128	0	1.41e-05	0	0	0	0.000644	0	0	0	NA
LP	1B	CNGB3	chr8:g.86667085C>T	NM_019098.4:c.692G>A	NP_061971.3:p.Trp231Ter	Nonsense variant	0	0	0.43	NF1	.	1	0	0	1	0	0	0.000621891	1	5.63e-05	17752	1	0	0	0	0	0	0	0	0	0	0	0	0	0	0	0	0	0	NA
LP	1B	CNTN1	chr12:g.40922364C>A	NM_001843.4:c.336C>A	NP_001834.2:p.Tyr112Ter	Nonsense variant	0	0	0	NF1	.	1	1	0	0	0.000181752	0	0	1	5.59e-05	17878	1	0	0	0	0	0	0	0	0	0	0	0	0	0	0	0	0	0	NA
LP	1B	CNTN2	chr1:g.205057944C>T	NM_005076.5:c.94C>T	NP_005067.1:p.Gln32Ter	Nonsense variant	0	0	0.11	NF1	.	1	1	0	0	0.000181752	0	0	1	5.66e-05	17674	1	0	0	0	0	0	0	0	0	0	0	0	0	0	0	0	0	0	NA
LP	1B	CNTN2	chr1:g.205059182C>T	NM_005076.5:c.586C>T	NP_005067.1:p.Arg196Ter	Nonsense variant	0	0	0.02	NF1	Uncertain_significance	1	1	0	0	0.000181752	0	0	1	5.7e-05	17550	1	0	0	0	0	0	0	0	0	0	0	0	0	0	0	0	0	0	NA
LP	1B	CNTN2	chr1:g.205059226_205059232del	NM_005076.5:c.630_636del	NP_005067.1:p.Ser211TrpfsTer118	Frameshift variant	0	0	0	NF1	.	1	0	1	0	0	0.000515198	0	1	5.65e-05	17700	1	0	9.15e-06	0	0	0	0	0	6.38e-05	0	0	0	0	0	0	0	0	0	NA
P	1A_TwoPlus	CNTNAP1	chr17:g.42693445_42693446del	NM_003632.3:c.2901_2902del	NP_003623.1:p.Cys968PhefsTer11	Frameshift variant	0	0	0.1	.	Pathogenic	2	1	1	0	0.000181752	0.000515198	0	2	0.000114	17538	2	0	2.74e-05	0	0	0	0.000111	4.68e-05	0	0	4.88e-05	9.51e-05	0	0	0.000639	1.55e-05	0	0	NA
LP	1B	COG7	chr16:g.23403720G>A	NM_153603.4:c.1777C>T	NP_705831.1:p.Gln593Ter	Nonsense variant	0	0	0.04	NF1	.	1	0	1	0	0	0.000515198	0	1	5.67e-05	17624	1	0	0	0	0	0	0	0	0	0	0	0	0	0	0	0	0	0	NA
LP	1B	COG7	chr16:g.23413452dup	NM_153603.4:c.1405dup	NP_705831.1:p.Ile469AsnfsTer2	Frameshift variant	0	0	0	NF1	.	2	2	0	0	0.000363504	0	0	2	0.000113	17700	2	0	9.14e-06	0	0	0	0.000111	0	0	0	0	0	0	0	0	0	0	0	NA
LP	1B	COG7	chr16:g.23424748C>T	NM_153603.4:c.1009+1G>A	.	Splice donor variant	0	0	0.73	SS1	.	1	0	1	0	0	0.000515198	0	1	5.66e-05	17666	1	0	0	0	0	0	0	0	0	0	0	0	0	0	0	0	0	0	NA
LP	1B	COL11A1	chr1:g.102886805A>G	NM_001854.4:c.4858+2T>C	.	Splice donor variant	0	0	0.98	SS1	.	1	1	0	0	0.000181752	0	0	1	5.6e-05	17868	1	0	0	0	0	0	0	0	0	0	0	0	0	0	0	0	0	0	NA
LP	1B	COL11A1	chr1:g.103015667C>A	NM_001854.4:c.1488+1G>T	.	Splice donor variant	0	0	1	SS1	.	1	1	0	0	0.000181752	0	0	1	5.63e-05	17748	1	0	0	0	0	0	0	0	0	0	0	0	0	0	0	0	0	0	NA
LP	1B	COL11A1	chr1:g.103022741C>T	NM_001854.4:c.1245+1G>A	.	Splice donor variant	0	0	1	SS1	Pathogenic	2	2	0	0	0.000363504	0	0	2	0.0001119	17876	2	0	2.75e-05	0	0	0	0.000222	0	6.41e-05	0	4.89e-05	2.38e-05	0	0	0	7.74e-05	0	0	NA
LP	1B	COL11A2	chr6:g.33168735G>A	NM_080680.3:c.3877C>T	NP_542411.2:p.Arg1293Ter	Nonsense variant	0	0	0.11	NF1	Pathogenic	1	1	0	0	0.000181752	0	0	1	5.83e-05	17146	1	0	0	0	0	0	0	0	0	0	0	0	0	0	0	0	0	0	NA
LP	1B	COL11A2	chr6:g.33171307_33171313del	NM_080680.3:c.3274_3280del	NP_542411.2:p.Pro1092ArgfsTer251	Frameshift variant	0	0	0	NF1	.	1	1	0	0	0.000181752	0	0	1	5.64e-05	17736	1	0	0	0	0	0	0	0	0	0	0	0	0	0	0	0	0	0	NA
LP	1B	COL11A2	chr6:g.33171544G>A	NM_080680.3:c.3181C>T	NP_542411.2:p.Arg1061Ter	Nonsense variant	0	0	0	NF1	.	1	1	0	0	0.000181752	0	0	1	5.75e-05	17390	1	0	0	0	0	0	0	0	0	0	0	0	0	0	0	0	0	0	NA
LP	1B	COL11A2	chr6:g.33184280del	NM_080680.3:c.985del	NP_542411.2:p.Ala329GlnfsTer53	Frameshift variant	0	0	0.17	NF1	.	1	0	1	0	0	0.000515198	0	1	5.75e-05	17406	1	0	0	0	0	0	0	0	0	0	0	0	0	0	0	0	0	0	NA
LP	1B	COL11A2	chr6:g.33189069G>A	NM_080680.3:c.352C>T	NP_542411.2:p.Arg118Ter	Nonsense variant	0	0	0.05	NF1	.	1	0	1	0	0	0.000515198	0	1	5.71e-05	17524	1	0	0	0	0	0	0	0	0	0	0	0	0	0	0	0	0	0	NA
P	1A_TwoPlus	COL18A1	chr21:g.45497651dup	NM_130445.4:c.2673dup	NP_569712.2:p.Gly892ArgfsTer9	Frameshift variant	0	0	0.01	.	Pathogenic	3	3	0	0	0.000545256	0	0	3	0.0001729	17348	3	0	0.000134	0.000274	7.39e-05	0.000617	0	0.000235	0	0	4.19e-05	2.38e-05	7.33e-05	0	0	6.2e-05	0	0	NA
P	1A_TwoPlus	COL18A1	chr21:g.45510091_45510092del	NM_130445.4:c.3514_3515del	NP_569712.2:p.Leu1172ValfsTer72	Frameshift variant	0	0	0.1	.	Pathogenic	3	2	0	1	0.000363504	0	0.000621891	3	0.0001696	17684	3	0	0.000333	0	0.000391	0.000511	0.000291	0.000324	0.000222	0	0.000286	0.000119	0.000585	0.000301	0.000319	0.000356	0	0	NA
LP	1B	COL1A1	chr17:g.50189228del	NM_000088.4:c.2877del	NP_000079.2:p.Val960TrpfsTer148	Frameshift variant	0	0	0.13	NF1	.	1	1	0	0	0.000181752	0	0	1	5.74e-05	17434	1	0	0	0	0	0	0	0	0	0	0	0	0	0	0	0	0	0	NA
P/LP	1A_TwoPlus	COL1A1	chr17:g.50190333del	NM_000088.4:c.2450del	NP_000079.2:p.Pro817LeufsTer291	Frameshift & splice region variant	0	0	0.03	.	Pathogenic/Likely_pathogenic	2	2	0	0	0.000363504	0	0	2	0.0001218	16414	2	0	0	0	0	0	0	0	0	0	0	0	0	0	0	0	0	0	NA
LP	1B	COL27A1	chr9:g.114156013dup	NM_032888.4:c.62+1dup	.	Frameshift variant	0	0	0.03	NF1	.	1	1	0	0	0.000181752	0	0	1	6.63e-05	15090	1	0	0	0	0	0	0	0	0	0	0	0	0	0	0	0	0	0	NA
LP	1B	COL27A1	chr9:g.114168081C>T	NM_032888.4:c.526C>T	NP_116277.2:p.Gln176Ter	Nonsense variant	0	0	0.01	NF1	.	1	1	0	0	0.000181752	0	0	1	5.7e-05	17554	1	0	0	0	0	0	0	0	0	0	0	0	0	0	0	0	0	0	NA
LP	1B	COL27A1	chr9:g.114275749dup	NM_032888.4:c.3698dup	NP_116277.2:p.Gly1234TrpfsTer9	Frameshift variant	0	0	0.16	NF1	.	1	1	0	0	0.000181752	0	0	1	5.68e-05	17618	1	0	1.6e-05	0	8.22e-05	0	0	0	0	0	0	0	0	0	0	0	0	0	NA
LP	1B	COL27A1	chr9:g.114290088del	NM_032888.4:c.4237del	NP_116277.2:p.Ala1413ProfsTer154	Frameshift variant	0	0	0.03	NF1	.	1	0	1	0	0	0.000515198	0	1	5.72e-05	17476	1	0	0	0	0	0	0	0	0	0	0	0	0	0	0	0	0	0	NA
LP	1B	COL2A1	chr12:g.48004236C>T	NM_001844.5:c.85+1G>A	.	Splice donor variant	0	0	0.97	SS1	.	1	1	0	0	0.000181752	0	0	1	5.76e-05	17354	1	0	0	0	0	0	0	0	0	0	0	0	0	0	0	0	0	0	NA
LP	1B	COL3A1	chr2:g.188989433del	NM_000090.4:c.674del	NP_000081.2:p.Gly225ValfsTer38	Frameshift variant	0	0	0	NF1	.	1	1	0	0	0.000181752	0	0	1	5.64e-05	17742	1	0	0	0	0	0	0	0	0	0	0	0	0	0	0	0	0	0	NA
LP	1B	COL3A1	chr2:g.188996419C>T	NM_000090.4:c.1684C>T	NP_000081.2:p.Arg562Ter	Nonsense variant	0	0	0	NF1	Pathogenic	1	0	0	1	0	0	0.000621891	1	5.82e-05	17188	1	0	0	0	0	0	0	0	0	0	0	0	0	0	0	0	0	0	NA
P	1A_TwoPlus	COL4A3	chr2:g.227164766_227164789del	NM_000091.5:c.40_63del	NP_000082.2:p.Leu14_Leu21del	Inframe deletion	0	0	0	.	Pathogenic	1	1	0	0	0.000181752	0	0	1	5.83e-05	17146	1	0	7.97e-05	0	0.000167	0.000707	0	5.44e-05	0	0	2.79e-05	0	7.32e-05	0.000603	0	0	0	0	NA
LP	1B	COL4A3	chr2:g.227248518del	NM_000091.5:c.544del	NP_000082.2:p.Gln182ArgfsTer41	Frameshift variant	0	0	0.09	NF1	.	1	1	0	0	0.000181752	0	0	1	5.71e-05	17530	1	0	0	0	0	0	0	0	0	0	0	0	0	0	0	0	0	0	NA
P/LP	1A_TwoPlus	COL4A3	chr2:g.227279793G>A	NM_000091.5:c.2126G>A	NP_000082.2:p.Gly709Glu	Missense & splice region variant	0.988	0.741956	0.3	.	Pathogenic/Likely_pathogenic	1	1	0	0	0.000181752	0	0	1	5.69e-05	17566	1	0	0	0	0	0	0	0	0	0	0	0	0	0	0	0	0	0	NA
P/LP	1A_TwoPlus	COL4A3	chr2:g.227293301_227293309del	NM_000091.5:c.3321_3329del	NP_000082.2:p.Ser1108_Gly1110del	Inframe deletion	0	0	0	.	Pathogenic/Likely_pathogenic	1	1	0	0	0.000181752	0	0	1	5.64e-05	17720	1	0	4.61e-05	0	0.000117	0	0	7.04e-05	0	0	2.79e-05	0	0.000147	0	0.000319	1.55e-05	0	0	NA
LP	1B	COL4A3	chr2:g.227307715_227307716insTTTTTTTTTT	NM_000091.5:c.4258_4259insTTTTTTTTTT	NP_000082.2:p.Ala1420ValfsTer93	Frameshift variant	0	0	0	NF1	.	1	0	0	1	0	0	0.000621891	1	5.66e-05	17660	1	0	0	0	0	0	0	0	0	0	0	0	0	0	0	0	0	0	NA
P/LP	1A_TwoPlus	COL4A3	chr2:g.227308982C>T	NM_000091.5:c.4546C>T	NP_000082.2:p.Arg1516Ter	Nonsense variant	0	0	0.01	.	Pathogenic/Likely_pathogenic	1	0	1	0	0	0.000515198	0	1	5.63e-05	17766	1	0	0	0	0	0	0	0	0	0	0	0	0	0	0	0	0	0	NA
LP	1A_Conflicting	COL4A3	chr2:g.227310813T>G	NM_000091.5:c.4793T>G	NP_000082.2:p.Leu1598Arg	Missense variant	0.976	0.724478	0.01	.	Conflicting_interpretations_of_pathogenicity	4	4	0	0	0.000727008	0	0	4	0.000227	17620	4	0	3.68e-05	0	0	0	0.000463	0	0	0	1.4e-05	0	0	0	0.000639	0	0	0	NA
LP	1B	COL4A4	chr2:g.227012298C>T	NM_000092.5:c.4217-1G>A	.	Splice acceptor variant	0	0	0.82	SS1	.	1	0	1	0	0	0.000515198	0	1	5.7e-05	17536	1	0	0	0	0	0	0	0	0	0	0	0	0	0	0	0	0	0	NA
LP	1B	COL4A4	chr2:g.227030449G>A	NM_000092.5:c.3967C>T	NP_000083.3:p.Gln1323Ter	Nonsense variant	0	0	0	NF1	Likely_pathogenic	1	1	0	0	0.000181752	0	0	1	5.66e-05	17672	1	0	0	0	0	0	0	0	0	0	0	0	0	0	0	0	0	0	NA
LP	1B	COL4A4	chr2:g.227033428del	NM_000092.5:c.3560del	NP_000083.3:p.Gly1187GlufsTer22	Frameshift variant	0	0	0	NF1	.	1	0	1	0	0	0.000515198	0	1	5.66e-05	17668	1	0	0	0	0	0	0	0	0	0	0	0	0	0	0	0	0	0	NA
LP	1A_TwoPlus	COL4A4	chr2:g.227059468C>G	NM_000092.5:c.2320G>C	NP_000083.3:p.Gly774Arg	Missense variant	0.957	0.719173	0.06	.	Likely_pathogenic	1	0	1	0	0	0.000515198	0	1	5.69e-05	17584	1	0	5.52e-05	0	0	0	0	2.35e-05	0.000319	0	3.49e-05	0	0	0	0	7.74e-05	0	0	NA
LP	1B	COL4A4	chr2:g.227088776del	NM_000092.5:c.1505del	NP_000083.3:p.Pro502LeufsTer151	Frameshift variant	0	0	0.01	NF1	.	2	2	0	0	0.000363504	0	0	2	0.0001136	17612	2	0	0	0	0	0	0	0	0	0	0	0	0	0	0	0	0	0	NA
P/LP	1A_TwoPlus	COL4A4	chr2:g.227094158_227094175del	NM_000092.5:c.1323_1340del	NP_000083.3:p.Pro444_Leu449del	Inframe deletion	0	0	0	.	Pathogenic/Likely_pathogenic	3	2	1	0	0.000363504	0.000515198	0	3	0.0001682	17836	3	0	3.69e-05	0	0	0	0.000348	0	6.4e-05	0	6.98e-06	0	7.32e-05	0	0	0	0	0	NA
LP	1B	COL4A4	chr2:g.227094278del	NM_000092.5:c.1220del	NP_000083.3:p.Pro407LeufsTer51	Frameshift variant	0	0	0	NF1	Pathogenic	1	1	0	0	0.000181752	0	0	1	5.63e-05	17766	1	0	0	0	0	0	0	0	0	0	0	0	0	0	0	0	0	0	NA
LP	1B	COL4A4	chr2:g.227114687del	NM_000092.5:c.502del	NP_000083.3:p.Glu168LysfsTer12	Frameshift variant	0	0	0	NF1	.	1	1	0	0	0.000181752	0	0	1	5.67e-05	17650	1	0	0	0	0	0	0	0	0	0	0	0	0	0	0	0	0	0	NA
LP	1B	COL4A4	chr2:g.227147478C>T	NM_000092.5:c.6G>A	NP_000083.3:p.Trp2Ter	Nonsense variant	0	0	0	NF1	.	1	0	1	0	0	0.000515198	0	1	5.63e-05	17754	1	0	0	0	0	0	0	0	0	0	0	0	0	0	0	0	0	0	NA
LP	1B	COL4A6	chrX:g.108180608G>A	NM_033641.4:c.2038C>T	NP_378667.1:p.Arg680Ter	Nonsense variant	0	0	0	NF1	.	1	0	0	1	0	0	0.000621891	1	7.75e-05	12909	1	0	0	0	0	0	0	0	0	0	0	0	0	0	0	0	0	0	NA
LP	1B	COL5A1	chr9:g.134811340dup	NM_000093.5:c.3530dup	.	Splice acceptor variant	0	0	0.98	SS1	.	1	0	1	0	0	0.000515198	0	1	5.71e-05	17522	1	0	0	0	0	0	0	0	0	0	0	0	0	0	0	0	0	0	NA
LP	1B	COL6A1	chr21:g.45986629del	NM_001848.3:c.532del	NP_001839.2:p.Glu178ArgfsTer23	Frameshift variant	0	0	0	NF1	.	2	0	2	0	0	0.0010304	0	2	0.0001161	17222	2	0	0	0	0	0	0	0	0	0	0	0	0	0	0	0	0	0	NA
LP	1B	COL6A2	chr21:g.46119797G>T	NM_001849.4:c.1279G>T	NP_001840.3:p.Gly427Ter	Nonsense variant	0	0	0.03	NF1	.	1	1	0	0	0.000181752	0	0	1	5.71e-05	17514	1	0	0	0	0	0	0	0	0	0	0	0	0	0	0	0	0	0	NA
LP	1B	COL6A2	chr21:g.46120518del	NM_001849.4:c.1336del	.	Splice acceptor variant	0	0	0.95	SS1	.	1	0	1	0	0	0.000515198	0	1	5.69e-05	17584	1	0	2.05e-05	0	0	0	0	0	0.000122	0	0	0	0	0	0	0	0	0	NA
P/LP	1A_TwoPlus	COL6A2	chr21:g.46122147C>T	NM_001849.4:c.1561C>T	NP_001840.3:p.Arg521Ter	Nonsense variant	0	0	0.03	.	Pathogenic/Likely_pathogenic	1	1	0	0	0.000181752	0	0	1	5.7e-05	17538	1	0	9.17e-06	0	0	0	0	0	6.38e-05	0	1.4e-05	4.76e-05	0	0	0	0	0	0	NA
LP	1B	COL6A2	chr21:g.46125514_46125518del	NM_001849.4:c.1866_1870del	NP_001840.3:p.Ser622ArgfsTer27	Frameshift variant	0	0	0	NF1	.	1	0	1	0	0	0.000515198	0	1	5.71e-05	17514	1	0	0	0	0	0	0	0	0	0	0	0	0	0	0	0	0	0	NA
LP	1B	COL6A3	chr2:g.237342163T>C	NM_004369.4:c.7669-2A>G	.	Splice acceptor variant	0	0	0.91	SS1	.	2	0	0	2	0	0	0.00124378	2	0.0001122	17830	2	0	0	0	0	0	0	0	0	0	0	0	0	0	0	0	0	0	NA
LP	1B	COL6A3	chr2:g.237364348A>G	NM_004369.4:c.5917+2T>C	.	Splice donor variant	0	0	0.62	SS1	.	1	0	0	1	0	0	0.000621891	1	5.66e-05	17664	1	0	9.15e-06	0.00014	0	0	0	0	0	0	1.4e-05	4.76e-05	0	0	0	0	0	0	NA
LP	1B	COL6A3	chr2:g.237367281T>A	NM_004369.4:c.4906A>T	NP_004360.2:p.Lys1636Ter	Nonsense variant	0	0	0.27	NF1	.	1	0	0	1	0	0	0.000621891	1	5.62e-05	17784	1	0	0	0	0	0	0	0	0	0	0	0	0	0	0	0	0	0	NA
LP	1B	COL6A3	chr2:g.237378771G>A	NM_004369.4:c.2362C>T	NP_004360.2:p.Gln788Ter	Nonsense variant	0	0	0	NF1	Pathogenic	1	0	0	1	0	0	0.000621891	1	5.64e-05	17720	1	0	9.14e-06	0	5.85e-05	0	0	0	0	0	1.4e-05	0	0.000146	0	0	0	0	0	NA
LP	1B	COL6A3	chr2:g.237395115del	NM_004369.4:c.183del	NP_004360.2:p.Leu62TyrfsTer5	Frameshift variant	0	0	0	NF1	.	1	0	0	1	0	0	0.000621891	1	5.67e-05	17626	1	0	0	0	0	0	0	0	0	0	0	0	0	0	0	0	0	0	NA
P	1A_TwoPlus	COL7A1	chr3:g.48566539G>A	NM_000094.3:c.8329C>T	NP_000085.1:p.Arg2777Ter	Nonsense variant	0	0	0.01	.	Pathogenic	1	0	1	0	0	0.000515198	0	1	5.75e-05	17380	1	0	0	0	0	0	0	0	0	0	0	0	0	0	0	0	0	0	NA
P	1A_TwoPlus	COL7A1	chr3:g.48566695del	NM_000094.3:c.8272del	NP_000085.1:p.Val2758SerfsTer28	Frameshift variant	0	0	0.02	.	Pathogenic	2	2	0	0	0.000363504	0	0	2	0.0001172	17068	2	0	0	0	0	0	0	0	0	0	0	0	0	0	0	0	0	0	NA
LP	1B	COL7A1	chr3:g.48566731G>A	NM_000094.3:c.8233C>T	NP_000085.1:p.Arg2745Ter	Nonsense variant	0	0	0.27	NF1	Pathogenic	1	1	0	0	0.000181752	0	0	1	5.73e-05	17448	1	0	9.15e-06	0	0	0	0	0	6.37e-05	0	0	0	0	0	0	0	0	0	NA
LP	1B	COL7A1	chr3:g.48568525del	NM_000094.3:c.7769del	NP_000085.1:p.Gly2590ValfsTer41	Frameshift variant	0	0	0.01	NF1	.	1	1	0	0	0.000181752	0	0	1	5.68e-05	17618	1	0	0	0	0	0	0	0	0	0	0	0	0	0	0	0	0	0	NA
LP	1B	COL7A1	chr3:g.48572156G>A	NM_000094.3:c.6994C>T	NP_000085.1:p.Arg2332Ter	Nonsense variant	0	0	0.11	NF1	Pathogenic	1	1	0	0	0.000181752	0	0	1	5.75e-05	17390	1	0	9.14e-06	0	0	0	0	2.34e-05	0	0	1.4e-05	0	0	0	0	3.1e-05	0	0	NA
P	1A_TwoPlus	COL7A1	chr3:g.48572912G>A	NM_000094.3:c.6781C>T	NP_000085.1:p.Arg2261Ter	Nonsense variant	0	0	0.05	.	Pathogenic	1	1	0	0	0.000181752	0	0	1	5.74e-05	17416	1	0	9.14e-06	0	0	0	0	2.34e-05	0	0	6.99e-06	0	7.32e-05	0	0	0	0	0	NA
LP	1B	COL7A1	chr3:g.48575498_48575501del	NM_000094.3:c.6020_6023del	NP_000085.1:p.Asp2007ValfsTer198	Frameshift variant	0	0	0.08	NF1	.	1	1	0	0	0.000181752	0	0	1	5.77e-05	17320	1	0	0	0	0	0	0	0	0	0	0	0	0	0	0	0	0	0	NA
P	1A_TwoPlus	COL7A1	chr3:g.48575512C>T	NM_000094.3:c.6007G>A	NP_000085.1:p.Gly2003Arg	Missense variant	0.965	0.823882	0.03	.	Pathogenic	1	0	1	0	0	0.000515198	0	1	5.69e-05	17580	1	0	0	0	0	0	0	0	0	0	0	0	0	0	0	0	0	0	NA
LP	1A_Conflicting	COL7A1	chr3:g.48576249C>T	NM_000094.3:c.5820G>A	NP_000085.1:p.Pro1940=	Synonymous & splice region variant	0	0	0.23	.	Conflicting_interpretations_of_pathogenicity	1	0	1	0	0	0.000515198	0	1	5.7e-05	17556	1	0	8.23e-05	0	0	0	0	0.000211	0	0	9.77e-05	4.76e-05	0.000293	0	0	0.000124	0	0	NA
LP	1B	COL7A1	chr3:g.48580048C>A	NM_000094.3:c.5107G>T	NP_000085.1:p.Gly1703Ter	Nonsense variant	0	0	0.05	NF1	.	1	1	0	0	0.000181752	0	0	1	5.81e-05	17224	1	0	0	0	0	0	0	0	0	0	0	0	0	0	0	0	0	0	NA
P	1A_TwoPlus	COL7A1	chr3:g.48581265G>A	NM_000094.3:c.4894C>T	NP_000085.1:p.Arg1632Ter	Nonsense variant	0	0	0.09	.	Pathogenic	1	1	0	0	0.000181752	0	0	1	5.7e-05	17550	1	0	1.84e-05	0	0	0	0	4.71e-05	0	0	1.4e-05	0	0	0	0	3.1e-05	0	0	NA
LP	1B	COL7A1	chr3:g.48582655del	NM_000094.3:c.4519-2del	.	Splice acceptor variant	0	0	0.96	SS1	Likely_pathogenic	6	6	0	0	0.00109051	0	0	6	0.0003416	17564	6	0	2.75e-05	0	0	0	0.000332	0	0	0	0	0	0	0	0	0	0	0	NA
LP	1B	COL7A1	chr3:g.48584732A>G	NM_000094.3:c.4047+2T>C	.	Splice donor variant	0	0	0.96	SS1	Likely_pathogenic	1	1	0	0	0.000181752	0	0	1	5.86e-05	17060	1	0	0	0	0	0	0	0	0	0	0	0	0	0	0	0	0	0	NA
LP	1B	COL7A1	chr3:g.48586983G>A	NM_000094.3:c.3265C>T	NP_000085.1:p.Gln1089Ter	Nonsense variant	0	0	0.03	NF1	Likely_pathogenic	1	0	1	0	0	0.000515198	0	1	5.7e-05	17554	1	0	0	0	0	0	0	0	0	0	0	0	0	0	0	0	0	0	NA
LP	1B	COL7A1	chr3:g.48587338T>C	NM_000094.3:c.2993-2A>G	.	Splice acceptor variant	0	0	0.99	SS1	Likely_pathogenic	3	0	0	3	0	0	0.00186567	3	0.0001731	17332	3	0	0	0	0	0	0	0	0	0	0	0	0	0	0	0	0	0	NA
P/LP	1A_TwoPlus	COL7A1	chr3:g.48588641C>T	NM_000094.3:c.2587+1G>A	.	Splice donor variant	0	0	0.4	.	Pathogenic/Likely_pathogenic	1	1	0	0	0.000181752	0	0	1	5.65e-05	17686	1	0	0	0	0	0	0	0	0	0	0	0	0	0	0	0	0	0	NA
LP	1B	COL7A1	chr3:g.48590528G>A	NM_000094.3:c.1837C>T	NP_000085.1:p.Arg613Ter	Nonsense variant	0	0	0.95	NF1	Pathogenic	1	0	1	0	0	0.000515198	0	1	5.71e-05	17508	1	0	2.74e-05	0	0	0	0	7.01e-05	0	0	1.4e-05	0	0	0	0	3.1e-05	0	0	NA
P	1A_TwoPlus	COL7A1	chr3:g.48591527G>A	NM_000094.3:c.1573C>T	NP_000085.1:p.Arg525Ter	Nonsense variant	0	0	0.62	.	Pathogenic	1	1	0	0	0.000181752	0	0	1	5.78e-05	17302	1	0	9.15e-06	0	0	0	0	2.34e-05	0	0	0	0	0	0	0	0	0	0	NA
LP	1B	COL7A1	chr3:g.48592459C>A	NM_000094.3:c.985G>T	NP_000085.1:p.Glu329Ter	Nonsense variant	0	0	0.05	NF1	.	1	0	1	0	0	0.000515198	0	1	5.74e-05	17430	1	0	0	0	0	0	0	0	0	0	0	0	0	0	0	0	0	0	NA
LP	1B	COL7A1	chr3:g.48594366A>G	NM_000094.3:c.266+2T>C	.	Splice donor variant	0	0	0.87	SS1	Likely_benign	1	0	1	0	0	0.000515198	0	1	5.84e-05	17124	1	0	0.000447	0	0	0	0	0	0.003	0	7.7e-05	0	0	0	0	0	0.00364	0	NA
P/LP	1A_TwoPlus	COLQ	chr3:g.15453899G>A	NM_005677.4:c.1228C>T	NP_005668.2:p.Arg410Trp	Missense variant	0.842	0.322316	0.2	.	Pathogenic/Likely_pathogenic	3	1	2	0	0.000181752	0.0010304	0	3	0.0001712	17524	3	0	9.36e-06	0	0	0	0	0	0	0	2.1e-05	2.38e-05	7.33e-05	0	0	1.55e-05	0	0	NA
P	1A_TwoPlus	COLQ	chr3:g.15455898C>T	NM_005677.4:c.1195+1G>A	.	Splice donor variant	0	0	0.91	.	Pathogenic	3	3	0	0	0.000545256	0	0	3	0.0001703	17614	3	0	4.57e-05	0	0	0	0.000332	4.68e-05	0	0	1.4e-05	0	0	0	0	3.1e-05	0	0	NA
LP	1B	COLQ	chr3:g.15475478_15475479del	NM_005677.4:c.474_475del	NP_005668.2:p.Gly159Ter	Frameshift variant	0	0	0.03	NF1	.	1	0	0	1	0	0	0.000621891	1	5.7e-05	17560	1	0	0	0	0	0	0	0	0	0	0	0	0	0	0	0	0	0	NA
LP	1B	COLQ	chr3:g.15477199T>G	NM_005677.4:c.394-2A>C	.	Splice acceptor variant	0	0	0.78	SS1	.	5	0	0	5	0	0	0.00310945	5	0.0002839	17612	5	0	0	0	0	0	0	0	0	0	0	0	0	0	0	0	0	0	NA
P/LP	1A_TwoPlus	COLQ	chr3:g.15478976C>T	NM_005677.4:c.393+1G>A	.	Splice donor variant	0	0	0.66	.	Pathogenic/Likely_pathogenic	2	2	0	0	0.000363504	0	0	2	0.0001136	17610	2	0	0	0	0	0	0	0	0	0	0	0	0	0	0	0	0	0	NA
LP	1B	COLQ	chr3:g.15489533G>A	NM_005677.4:c.211C>T	NP_005668.2:p.Arg71Ter	Nonsense variant	0	0	0	NF1	.	1	0	1	0	0	0.000515198	0	1	5.69e-05	17582	1	0	9.14e-06	0	0	0	0	0	6.37e-05	0	0	0	0	0	0	0	0	0	NA
LP	1B	COPA	chr1:g.160332558C>A	NM_004371.4:c.387-1G>T	.	Splice acceptor variant	0	0	0.99	SS1	.	1	1	0	0	0.000181752	0	0	1	6.28e-05	15928	1	0	1e-05	0	0	0	0	2.43e-05	0	0	0	0	0	0	0	0	0	0	NA
LP	1B	COQ2	chr4:g.83272173C>T	NM_001358921.2:c.543-1G>A	.	Splice acceptor variant	0	0	0.86	SS1	.	1	0	1	0	0	0.000515198	0	1	5.69e-05	17582	1	0	9.75e-06	0	0	0	0	0	6.97e-05	0	0	0	0	0	0	0	0	0	NA
LP	1B	COQ2	chr4:g.83273495C>A	NM_001358921.2:c.542+1G>T	.	Splice donor variant	0	0	0.98	SS1	.	1	1	0	0	0.000181752	0	0	1	5.63e-05	17760	1	0	0	0	0	0	0	0	0	0	0	0	0	0	0	0	0	0	NA
P	1A_TwoPlus	COQ2	chr4:g.83273598C>T	NM_001358921.2:c.440G>A	NP_001345850.1:p.Arg147His	Missense variant	0.967	0.543451	0.01	.	Pathogenic	1	1	0	0	0.000181752	0	0	1	5.68e-05	17612	1	0	9.23e-06	0	0	0	0.000116	0	0	0	2.79e-05	7.14e-05	0	0	0	1.55e-05	0	0	NA
LP	1B	COQ2	chr4:g.83284518dup	NM_001358921.2:c.249dup	NP_001345850.1:p.Ile84HisfsTer19	Frameshift variant	0	0	0.01	NF1	.	1	1	0	0	0.000181752	0	0	1	5.81e-05	17218	1	0	0	0	0	0	0	0	0	0	0	0	0	0	0	0	0	0	NA
LP	1B	COQ2	chr4:g.83284521T>A	NM_001358921.2:c.244A>T	NP_001345850.1:p.Lys82Ter	Nonsense variant	0	0	0.03	NF1	.	1	1	0	0	0.000181752	0	0	1	5.75e-05	17406	1	0	0	0	0	0	0	0	0	0	0	0	0	0	0	0	0	0	NA
P	1A_TwoPlus	COQ4	chr9:g.128325882G>C	NM_016035.5:c.402+1G>C	.	Splice donor variant	0	0	0.97	.	Pathogenic	5	4	1	0	0.000727008	0.000515198	0	5	0.0002843	17586	5	0	3.66e-05	0	0	0	0.000332	0	6.37e-05	0	0	0	0	0	0	0	0	0	NA
LP	1A_TwoPlus	COQ8A	chr1:g.226982969G>A	NM_020247.5:c.1015G>A	NP_064632.2:p.Ala339Thr	Missense variant	0.751	0.735501	0	.	Likely_pathogenic	1	0	0	1	0	0	0.000621891	1	5.65e-05	17694	1	0	1e-05	0	0	0	0	2.63e-05	0	0	0	0	0	0	0	0	0	0	NA
LP	1A_Conflicting	COQ8B	chr19:g.40703592C>G	NM_024876.4:c.748G>C	NP_079152.3:p.Asp250His	Missense variant	0.796	0.649787	0.03	.	Conflicting_interpretations_of_pathogenicity	12	12	0	0	0.00218103	0	0	12	0.0006852	17514	12	0	4.6e-05	0	0	0	0.000553	0	0	0	2.79e-05	0	0	0	0.00128	0	0	0	NA
LP	1B	COX15	chr10:g.99721035G>A	NM_078470.6:c.784C>T	NP_510870.1:p.Arg262Ter	Nonsense variant	0	0	0.02	NF1	Uncertain_significance	1	0	0	1	0	0	0.000621891	1	5.7e-05	17534	1	0	0	0	0	0	0	0	0	0	4.19e-05	0.000119	0	0	0	1.55e-05	0	0	NA
LP	1B	COX15	chr10:g.99727043G>C	NM_078470.6:c.507C>G	NP_510870.1:p.Tyr169Ter	Nonsense variant	0	0	0.24	NF1	.	3	3	0	0	0.000545256	0	0	3	0.0001723	17410	3	0	1.83e-05	0	0	0	0.000221	0	0	0	6.98e-06	0	0	0	0.000319	0	0	0	NA
P/LP	1A_TwoPlus	CP	chr3:g.149210167del	NM_000096.4:c.607+1del	.	Splice donor variant	0	0	0.98	.	Pathogenic/Likely_pathogenic	11	11	0	0	0.00199927	0	0	11	0.0006206	17724	11	0	1.83e-05	0	0	0	0.000221	0	0	0	6.98e-06	0	0	0	0.00032	0	0	0	NA
P	1A_TwoPlus	CPLANE1	chr5:g.37153973G>A	NM_023073.3:c.7978C>T	NP_075561.3:p.Arg2660Ter	Nonsense variant	0	0	0	.	Pathogenic	3	3	0	0	0.000545256	0	0	3	0.0001693	17716	3	0	2.76e-05	0	0	0	0	7.02e-05	0	0	0	0	0	0	0	0	0	0	NA
P	1A_TwoPlus	CPLANE1	chr5:g.37180870G>A	NM_023073.3:c.5557C>T	NP_075561.3:p.Gln1853Ter	Nonsense variant	0	0	0.15	.	Pathogenic	4	3	0	1	0.000545256	0	0.000621891	4	0.0002267	17646	4	0	9.15e-06	0	0	0	0.000111	0	0	0	0	0	0	0	0	0	0	0	NA
LP	1A_TwoPlus	CPLANE1	chr5:g.37201718G>A	NM_023073.3:c.3380C>T	NP_075561.3:p.Ser1127Leu	Missense variant	0.668	0	0	.	Likely_pathogenic	1	1	0	0	0.000181752	0	0	1	5.63e-05	17754	1	0	0	0	0	0	0	0	0	0	0	0	0	0	0	0	0	0	NA
P	1A_TwoPlus	CPLANE1	chr5:g.37226783dup	NM_023073.3:c.1819dup	NP_075561.3:p.Tyr607LeufsTer12	Frameshift variant	0	0	0.01	.	Pathogenic	2	2	0	0	0.000363504	0	0	2	0.0001152	17362	2	0	0	0	0	0	0	0	0	0	6.99e-06	0	0	0	0	1.55e-05	0	0	NA
P	1A_TwoPlus	CPLANE1	chr5:g.37227669G>A	NM_023073.3:c.1270C>T	NP_075561.3:p.Arg424Ter	Nonsense variant	0	0	0.11	.	Pathogenic	2	2	0	0	0.000363504	0	0	2	0.0001128	17730	2	0	3.1e-05	0	0	0	0	0	0.000175	0	4.89e-05	4.76e-05	0	0	0	6.2e-05	0.000329	0	NA
LP	1B	CPN1	chr10:g.100063625dup	NM_001308.3:c.860dup	NP_001299.1:p.Leu288SerfsTer9	Frameshift variant	0	0	0.05	NF1	.	2	0	1	1	0	0.000515198	0.000621891	2	0.0001132	17664	2	0	0	0	0	0	0	0	0	0	0	0	0	0	0	0	0	0	NA
LP	1B	CPN1	chr10:g.100063631C>T	NM_001308.3:c.854G>A	NP_001299.1:p.Trp285Ter	Nonsense variant	0	0	0.07	NF1	.	1	0	1	0	0	0.000515198	0	1	5.69e-05	17590	1	0	0	0	0	0	0	0	0	0	0	0	0	0	0	0	0	0	NA
LP	1B	CPN1	chr10:g.100081511G>A	NM_001308.3:c.115C>T	NP_001299.1:p.Gln39Ter	Nonsense variant	0	0	0	NF1	.	1	1	0	0	0.000181752	0	0	1	5.71e-05	17500	1	0	5.48e-05	0	0	0	0	0	0.000382	0	2.79e-05	0	0	0	0	1.55e-05	0.000983	0	NA
LP	1B	CPS1	chr2:g.210573297G>A	NM_001875.5:c.127-1G>A	.	Splice acceptor variant	0	0	0.99	SS1	.	1	0	0	1	0	0	0.000621891	1	5.59e-05	17896	1	0	0	0	0	0	0	0	0	0	0	0	0	0	0	0	0	0	NA
LP	1B	CPS1	chr2:g.210605168G>T	NM_001875.5:c.1903G>T	NP_001866.2:p.Glu635Ter	Nonsense variant	0	0	0.01	NF1	.	1	1	0	0	0.000181752	0	0	1	5.6e-05	17858	1	0	0	0	0	0	0	0	0	0	0	0	0	0	0	0	0	0	NA
LP	1B	CPS1	chr2:g.210642502_210642505del	NM_001875.5:c.2978_2981del	NP_001866.2:p.Asp993GlyfsTer20	Frameshift variant	0	0	0.05	NF1	.	1	1	0	0	0.000181752	0	0	1	5.62e-05	17800	1	0	0	0	0	0	0	0	0	0	0	0	0	0	0	0	0	0	NA
LP	1B	CPS1	chr2:g.210654103G>T	NM_001875.5:c.3558+1G>T	.	Splice donor variant	0	0	1	SS1	.	1	1	0	0	0.000181752	0	0	1	5.63e-05	17766	1	0	0	0	0	0	0	0	0	0	0	0	0	0	0	0	0	0	NA
P	1A_Conflicting	CPT2	chr1:g.53202427C>T	NM_000098.3:c.338C>T	NP_000089.1:p.Ser113Leu	Missense & splice region variant	0.887	0.623433	0.02	.	Conflicting_interpretations_of_pathogenicity	8	8	0	0	0.00145402	0	0	8	0.0004518	17706	8	0	0.00104	0.000419	0.00105	0.00603	0	0.00154	0.000701	0	0.00132	0.000333	0.000439	0.00903	0.000319	0.00206	0.000328	0	NA
P/LP	1A_TwoPlus	CPT2	chr1:g.53210194G>A	NM_000098.3:c.520G>A	NP_000089.1:p.Glu174Lys	Missense variant	0.884	0.697589	0	.	Pathogenic/Likely_pathogenic	1	1	0	0	0.000181752	0	0	1	5.7e-05	17534	1	0	0	0	0	0	0	0	0	0	6.98e-06	0	0	0	0.000319	0	0	0	NA
LP	1B	CPT2	chr1:g.53210508dup	NM_000098.3:c.834dup	NP_000089.1:p.Asp279ArgfsTer16	Frameshift variant	0	0	0	NF1	.	1	0	0	1	0	0	0.000621891	1	5.69e-05	17588	1	0	0	0	0	0	0	0	0	0	0	0	0	0	0	0	0	0	NA
P/LP	1A_TwoPlus	CPT2	chr1:g.53210663dup	NM_000098.3:c.989dup	NP_000089.1:p.Ile332HisfsTer2	Frameshift variant	0	0	0	.	Pathogenic/Likely_pathogenic	1	1	0	0	0.000181752	0	0	1	5.69e-05	17580	1	0	0	0	0	0	0	0	0	0	0	0	0	0	0	0	0	0	NA
LP	1B	CPT2	chr1:g.53210897_53210898del	NM_000098.3:c.1223_1224del	NP_000089.1:p.Ser408TyrfsTer13	Frameshift variant	0	0	0	NF1	.	1	1	0	0	0.000181752	0	0	1	5.75e-05	17384	1	0	9.14e-06	0	0	0	0	2.34e-05	0	0	0	0	0	0	0	0	0	0	NA
LP	1A_TwoPlus	CPT2	chr1:g.53211181C>T	NM_000098.3:c.1507C>T	NP_000089.1:p.Arg503Cys	Missense variant	0.968	0.607452	0	.	Likely_pathogenic	1	1	0	0	0.000181752	0	0	1	5.73e-05	17458	1	0	9.3e-06	0	5.89e-05	0	0	0	0	0	1.4e-05	2.38e-05	0	0	0	1.55e-05	0	0	NA
P/LP	1A_TwoPlus	CRAT	chr9:g.129100533C>T	NM_000755.5:c.962G>A	NP_000746.3:p.Arg321His	Missense variant	0.8	0.750206	0	.	Pathogenic/Likely_pathogenic	3	3	0	0	0.000545256	0	0	3	0.0001727	17376	3	0	6.42e-05	0	0	0	0.000663	2.34e-05	0	0	1.4e-05	0	0	0	0.000638	0	0	0	NA
LP	1B	CRB1	chr1:g.197421127T>A	NM_201253.3:c.1299T>A	NP_957705.1:p.Tyr433Ter	Nonsense variant	0	0	0	NF1	.	1	1	0	0	0.000181752	0	0	1	5.6e-05	17848	1	0	0	0	0	0	0	0	0	0	0	0	0	0	0	0	0	0	NA
P	1A_TwoPlus	CRB1	chr1:g.197427559C>T	NM_201253.3:c.2234C>T	NP_957705.1:p.Thr745Met	Missense variant	0.807	0.561779	0	.	Pathogenic	2	1	1	0	0.000181752	0.000515198	0	2	0.0001134	17640	2	0	8.24e-05	0.00014	0	0	0.000111	0.000117	0.000128	0	9.08e-05	0.000167	0	0	0	7.74e-05	0	0	NA
P	1A_TwoPlus	CRB1	chr1:g.197434877A>T	NM_201253.3:c.3014A>T	NP_957705.1:p.Asp1005Val	Missense variant	0.742	0.287963	0	.	Pathogenic	1	1	0	0	0.000181752	0	0	1	5.62e-05	17810	1	0	2.74e-05	0	0	0	0	7.02e-05	0	0	1.4e-05	0	0	0	0	3.1e-05	0	0	NA
LP	1B	CRB1	chr1:g.197435189_197435192del	NM_201253.3:c.3326_3329del	NP_957705.1:p.Tyr1109LeufsTer31	Frameshift variant	0	0	0	NF1	.	1	1	0	0	0.000181752	0	0	1	5.63e-05	17770	1	0	0	0	0	0	0	0	0	0	0	0	0	0	0	0	0	0	NA
LP	1B	CRB1	chr1:g.197435493del	NM_201253.3:c.3630del	NP_957705.1:p.Cys1211ValfsTer5	Frameshift variant	0	0	0.01	NF1	.	1	1	0	0	0.000181752	0	0	1	5.64e-05	17718	1	0	0	0	0	0	0	0	0	0	6.98e-06	0	0	0	0.000319	0	0	0	NA
LP	1B	CRB1	chr1:g.197435539G>T	NM_201253.3:c.3676G>T	NP_957705.1:p.Gly1226Ter	Nonsense variant	0	0	0	NF1	Pathogenic	4	4	0	0	0.000727008	0	0	4	0.0002253	17758	4	0	1.83e-05	0	0	0	0.000221	0	0	0	0	0	0	0	0	0	0	0	NA
LP	1B	CRB1	chr1:g.197438574_197438575del	NM_201253.3:c.3777_3778del	NP_957705.1:p.Cys1259TrpfsTer3	Frameshift variant	0	0	0.16	NF1	.	1	0	0	1	0	0	0.000621891	1	5.61e-05	17814	1	0	0	0	0	0	0	0	0	0	0	0	0	0	0	0	0	0	NA
LP	1A_Conflicting	CRB1	chr1:g.197477654A>G	NM_201253.3:c.4006-10A>G	.	Intron variant	0	0	0.64	.	Conflicting_interpretations_of_pathogenicity	1	1	0	0	0.000181752	0	0	1	5.66e-05	17684	1	0	1.83e-05	0	0	0	0	4.68e-05	0	0	6.98e-06	2.38e-05	0	0	0	0	0	0	NA
LP	1B	CRTAP	chr3:g.33114095_33114102dup	NM_006371.5:c.18_25dup	NP_006362.1:p.Ala9GlyfsTer7	Frameshift variant	0	0	0	NF1	.	2	2	0	0	0.000363504	0	0	2	0.0001168	17130	2	0	0	0	0	0	0	0	0	0	6.98e-06	0	0	0	0	0	0.000328	0	NA
LP	1B	CRTAP	chr3:g.33114098_33114105dup	NM_006371.5:c.21_28dup	NP_006362.1:p.Ala10GlyfsTer6	Frameshift variant	0	0	0	NF1	.	1	1	0	0	0.000181752	0	0	1	5.84e-05	17116	1	0	0	0	0	0	0	0	0	0	0	0	0	0	0	0	0	0	NA
LP	1B	CRTAP	chr3:g.33114131del	NM_006371.5:c.54del	NP_006362.1:p.Cys19AlafsTer23	Frameshift variant	0	0	0	NF1	.	1	1	0	0	0.000181752	0	0	1	5.79e-05	17268	1	0	0	0	0	0	0	0	0	0	0	0	0	0	0	0	0	0	NA
LP	1B	CRTAP	chr3:g.33114386T>A	NM_006371.5:c.309T>A	NP_006362.1:p.Tyr103Ter	Nonsense variant	0	0	0	NF1	.	1	0	1	0	0	0.000515198	0	1	5.8e-05	17246	1	0	0	0	0	0	0	0	0	0	0	0	0	0	0	0	0	0	NA
LP	1B	CRTAP	chr3:g.33124407G>A	NM_006371.5:c.622-1G>A	.	Splice acceptor variant	0	0	0.99	SS1	.	1	1	0	0	0.000181752	0	0	1	5.65e-05	17686	1	0	0	0	0	0	0	0	0	0	0	0	0	0	0	0	0	0	NA
LP	1A_Conflicting	CRX	chr19:g.47836348G>A	NM_000554.6:c.206G>A	NP_000545.1:p.Arg69His	Missense variant	0.825	0.795779	0.06	.	Conflicting_interpretations_of_pathogenicity	1	1	0	0	0.000181752	0	0	1	5.75e-05	17394	1	0	9.14e-06	0.00014	0	0	0	0	0	0	2.09e-05	2.38e-05	0	0	0	3.1e-05	0	0	NA
LP	1B	CSF1R	chr5:g.150080796_150080803del	NM_001288705.3:c.272_279del	NP_001275634.1:p.Leu91GlnfsTer137	Frameshift variant	0	0	0	NF1	.	1	0	1	0	0	0.000515198	0	1	5.68e-05	17596	1	0	0	0	0	0	0	0	0	0	0	0	0	0	0	0	0	0	NA
P	1A_TwoPlus	CSPP1	chr8:g.67158464_67158465del	NM_001364869.1:c.2325_2326del	NP_001351798.1:p.Glu777GlyfsTer30	Frameshift variant	0	0	0	.	Pathogenic	2	2	0	0	0.000363504	0	0	2	0.0001133	17648	2	0	6.68e-05	0	0	0	0	0.000144	0	0	0.000105	0.000143	0	0	0.000319	0.000109	0	0	NA
P	1A_TwoPlus	CSPP1	chr8:g.67164403del	NM_001364869.1:c.2789del	NP_001351798.1:p.Asn930MetfsTer2	Frameshift variant	0	0	0	.	Pathogenic	2	1	1	0	0.000181752	0.000515198	0	2	0.0001175	17026	2	0	5.68e-05	0	0.000124	0	0	9.55e-05	0	0	6.99e-06	0	0	0	0	1.55e-05	0	0	NA
LP	1B	CTC1	chr17:g.8229921_8229924dup	NM_025099.6:c.2978_2981dup	NP_079375.3:p.Leu995GlyfsTer7	Frameshift variant	0	0	0	NF1	.	1	0	1	0	0	0.000515198	0	1	5.72e-05	17480	1	0	0	0	0	0	0	0	0	0	0	0	0	0	0	0	0	0	NA
P	1A_TwoPlus	CTC1	chr17:g.8229951_8229953del	NM_025099.6:c.2954_2956del	NP_079375.3:p.Cys985del	Inframe deletion	0	0	0.12	.	Pathogenic	1	1	0	0	0.000181752	0	0	1	5.74e-05	17408	1	0	1.84e-05	0	5.87e-05	0	0	0	0	0	0.000133	9.52e-05	0.00103	0	0	0	0	0	NA
LP	1B	CTC1	chr17:g.8231816C>T	NM_025099.6:c.2386-1G>A	.	Splice acceptor variant	0	0	0.72	SS1	Likely_pathogenic	6	6	0	0	0.00109051	0	0	6	0.0003418	17552	6	0	5.52e-05	0	0	0	0.000695	0	0	0	6.98e-06	0	0	0	0.000319	0	0	0	NA
LP	1B	CTC1	chr17:g.8232458_8232459del	NM_025099.6:c.1966_1967del	NP_079375.3:p.Arg656ValfsTer40	Frameshift variant	0	0	0.04	NF1	.	1	0	1	0	0	0.000515198	0	1	5.76e-05	17374	1	0	0	0	0	0	0	0	0	0	0	0	0	0	0	0	0	0	NA
LP	1B	CTC1	chr17:g.8235881G>A	NM_025099.6:c.1156C>T	NP_079375.3:p.Gln386Ter	Nonsense variant	0	0	0.05	NF1	.	1	0	1	0	0	0.000515198	0	1	5.69e-05	17576	1	0	0	0	0	0	0	0	0	0	6.98e-06	0	0	0	0	0	0.000328	0	NA
P/LP	1A_TwoPlus	CTC1	chr17:g.8237392C>T	NM_025099.6:c.775G>A	NP_079375.3:p.Val259Met	Missense variant	0.485	0.534667	0.09	.	Pathogenic/Likely_pathogenic	1	1	0	0	0.000181752	0	0	1	5.88e-05	16996	1	0	0	0	0	0	0	0	0	0	0	0	0	0	0	0	0	0	NA
LP	1B	CTC1	chr17:g.8238090del	NM_025099.6:c.591del	NP_079375.3:p.Val198SerfsTer33	Frameshift variant	0	0	0	NF1	Pathogenic	1	1	0	0	0.000181752	0	0	1	5.77e-05	17338	1	0	9.21e-06	0	0	0	0.000116	0	0	0	0	0	0	0	0	0	0	0	NA
LP	1B	CTDP1	chr18:g.79680052G>A	NM_004715.5:c.105G>A	NP_004706.3:p.Trp35Ter	Nonsense variant	0	0	0.05	NF1	.	1	1	0	0	0.000181752	0	0	1	5.86e-05	17052	1	0	0	0	0	0	0	0	0	0	0	0	0	0	0	0	0	0	NA
LP	1B	CTDP1	chr18:g.79713058_79713059del	NM_004715.5:c.950_951del	NP_004706.3:p.Val317GlufsTer11	Frameshift variant	0	0	0.47	NF1	.	1	1	0	0	0.000181752	0	0	1	5.63e-05	17764	1	0	0	0	0	0	0	0	0	0	0	0	0	0	0	0	0	0	NA
LP	1B	CTH	chr1:g.70424322del	NM_001902.6:c.494del	NP_001893.2:p.Lys165ArgfsTer2	Frameshift variant	0	0	0.01	NF1	.	1	0	0	1	0	0	0.000621891	1	5.62e-05	17792	1	0	0	0	0	0	0	0	0	0	0	0	0	0	0	0	0	0	NA
LP	1B	CTH	chr1:g.70438708C>G	NM_001902.6:c.1073C>G	NP_001893.2:p.Ser358Ter	Nonsense variant	0	0	0	NF1	.	1	1	0	0	0.000181752	0	0	1	5.63e-05	17778	1	0	9.14e-06	0	0	0	0.000111	0	0	0	0	0	0	0	0	0	0	0	NA
LP	1B	CTNND1	chr11:g.57815447C>T	NM_001085458.2:c.2755C>T	NP_001078927.1:p.Arg919Ter	Nonsense variant	0	0	0	NF1	.	1	0	1	0	0	0.000515198	0	1	5.79e-05	17284	1	0	0	0	0	0	0	0	0	0	0	0	0	0	0	0	0	0	NA
LP	1B	CTNS	chr17:g.3640186A>G	NM_004937.3:c.-19-2A>G	.	Splice acceptor variant	0	0	0.82	SS1	.	1	0	0	1	0	0	0.000621891	1	5.67e-05	17642	1	0	0	0	0	0	0	0	0	0	0	0	0	0	0	0	0	0	NA
P	1A_TwoPlus	CTNS	chr17:g.3640224_3640227del	NM_004937.3:c.18_21del	NP_004928.2:p.Thr7PhefsTer7	Frameshift variant	0	0	0.25	.	Pathogenic	3	0	0	3	0	0	0.00186567	3	0.0001688	17772	3	0	5.48e-05	0	0	0	0.000111	4.68e-05	0.000191	0	4.88e-05	0	0	0	0	9.29e-05	0.000328	0	NA
LP	1B	CTNS	chr17:g.3654997G>C	NM_004937.3:c.226-1G>C	.	Splice acceptor variant	0	0	0.96	SS1	.	1	1	0	0	0.000181752	0	0	1	5.73e-05	17448	1	0	0	0	0	0	0	0	0	0	0	0	0	0	0	0	0	0	NA
LP	1B	CTNS	chr17:g.3655034C>T	NM_004937.3:c.262C>T	NP_004928.2:p.Gln88Ter	Nonsense variant	0	0	0.24	NF1	.	1	0	0	1	0	0	0.000621891	1	5.78e-05	17296	1	0	0	0	0	0	0	0	0	0	0	0	0	0	0	0	0	0	NA
P/LP	1A_TwoPlus	CTNS	chr17:g.3656703G>A	NM_004937.3:c.589G>A	NP_004928.2:p.Gly197Arg	Missense variant	0.932	0.642738	0.86	.	Pathogenic/Likely_pathogenic	3	2	1	0	0.000363504	0.000515198	0	3	0.0001797	16690	3	0	2.74e-05	0.00014	0	0	0.000221	0	0	0	4.2e-05	2.39e-05	0	0	0	7.76e-05	0	0	NA
LP	1B	CTPS1	chr1:g.40991799C>G	NM_001905.4:c.674C>G	NP_001896.2:p.Ser225Ter	Nonsense variant	0	0	0.07	NF1	.	1	0	0	1	0	0	0.000621891	1	5.66e-05	17684	1	0	0	0	0	0	0	0	0	0	0	0	0	0	0	0	0	0	NA
LP	1B	CTPS1	chr1:g.40996025del	NM_001905.4:c.829del	NP_001896.2:p.Gln277SerfsTer6	Frameshift variant	0	0	0.01	NF1	.	1	1	0	0	0.000181752	0	0	1	5.72e-05	17494	1	0	9.14e-06	0	0	0	0.000111	0	0	0	0	0	0	0	0	0	0	0	NA
LP	1A_Conflicting	CTRC	chr1:g.15440577G>A	NM_007272.3:c.217G>A	NP_009203.2:p.Ala73Thr	Missense variant	0.972	0.578384	0.01	.	Conflicting_interpretations_of_pathogenicity	20	0	19	1	0	0.00978877	0.000621891	22	0.001253	17554	18	2	0.000815	0	0.000117	0	0	2.34e-05	0.00549	1	9.07e-05	0	0	0	0	3.1e-05	0.00362	0	Indian-specific
LP	1A_Conflicting	CTRC	chr1:g.15445606G>A	NM_007272.3:c.649G>A	NP_009203.2:p.Gly217Ser	Missense variant	0.871	0.615555	0.02	.	Conflicting_interpretations_of_pathogenicity	1	1	0	0	0.000181752	0	0	1	5.67e-05	17632	1	0	4.57e-05	0	0.000117	0	0.000221	2.34e-05	0	0	5.58e-05	0	7.32e-05	0	0	0.000108	0	0	NA
LP	1A_Conflicting	CTSD	chr11:g.1759569G>A	NM_001909.5:c.299C>T	NP_001900.1:p.Ser100Phe	Missense variant	0.915	0.582668	0	.	Conflicting_interpretations_of_pathogenicity	1	1	0	0	0.000181752	0	0	1	5.64e-05	17726	1	0	9.15e-06	0	0	0	0	2.34e-05	0	0	4.19e-05	2.38e-05	0	0	0	7.74e-05	0	0	NA
LP	1B	CTSK	chr1:g.150804063del	NM_000396.4:c.577del	NP_000387.1:p.Arg193GlyfsTer43	Frameshift variant	0	0	0	NF1	.	1	1	0	0	0.000181752	0	0	1	5.71e-05	17530	1	0	0	0	0	0	0	0	0	0	0	0	0	0	0	0	0	0	NA
LP	1B	CTSK	chr1:g.150804071G>A	NM_000396.4:c.568C>T	NP_000387.1:p.Gln190Ter	Nonsense variant	0	0	0.01	NF1	Likely_pathogenic	1	0	1	0	0	0.000515198	0	1	5.72e-05	17480	1	0	9.14e-06	0	0	0	0	0	6.37e-05	0	0	0	0	0	0	0	0	0	NA
LP	1B	CUBN	chr10:g.16835096dup	NM_001081.4:c.10285dup	NP_001072.2:p.Gln3429ProfsTer19	Frameshift variant	0	0	0	NF1	Likely_pathogenic	1	1	0	0	0.000181752	0	0	1	5.66e-05	17684	1	0	9.14e-06	0	0	0	0.000111	0	0	0	0	0	0	0	0	0	0	0	NA
LP	1B	CUBN	chr10:g.16835143C>T	NM_001081.4:c.10233G>A	NP_001072.2:p.Trp3411Ter	Nonsense variant	0	0	0	NF1	.	1	1	0	0	0.000181752	0	0	1	5.67e-05	17650	1	0	0	0	0	0	0	0	0	0	2.09e-05	4.76e-05	0	0	0.000319	0	0	0	NA
LP	1B	CUBN	chr10:g.16904031C>T	NM_001081.4:c.7997G>A	NP_001072.2:p.Trp2666Ter	Nonsense variant	0	0	0.18	NF1	.	1	0	1	0	0	0.000515198	0	1	5.64e-05	17732	1	0	0	0	0	0	0	0	0	0	0	0	0	0	0	0	0	0	NA
P	1A_TwoPlus	CUBN	chr10:g.16906209G>A	NM_001081.4:c.7906C>T	NP_001072.2:p.Arg2636Ter	Nonsense variant	0	0	0.01	.	Pathogenic	1	1	0	0	0.000181752	0	0	1	5.6e-05	17848	1	0	0.000101	0.00014	0	0	0.000221	0.000187	0	0	0.000154	7.14e-05	0	0	0	0.000279	0	0	NA
LP	1B	CUBN	chr10:g.16907576dup	NM_001081.4:c.7643dup	NP_001072.2:p.Thr2549HisfsTer18	Frameshift variant	0	0	0.04	NF1	.	1	1	0	0	0.000181752	0	0	1	5.76e-05	17354	1	0	0	0	0	0	0	0	0	0	0	0	0	0	0	0	0	0	NA
LP	1B	CUBN	chr10:g.16915053G>A	NM_001081.4:c.7330C>T	NP_001072.2:p.Arg2444Ter	Nonsense variant	0	0	0	NF1	Pathogenic	3	0	3	0	0	0.0015456	0	3	0.0001684	17814	3	0	3.66e-05	0.00014	0	0	0.000111	0	0.000127	0	1.4e-05	2.38e-05	0	0	0	1.55e-05	0	0	NA
LP	1B	CUBN	chr10:g.16925635del	NM_001081.4:c.6413del	NP_001072.2:p.Phe2138SerfsTer18	Frameshift variant	0	0	0.04	NF1	.	4	0	0	4	0	0	0.00248756	4	0.0002249	17784	4	0	0	0	0	0	0	0	0	0	0	0	0	0	0	0	0	0	NA
LP	1B	CUBN	chr10:g.16939098del	NM_001081.4:c.5600del	NP_001072.2:p.Phe1867SerfsTer16	Frameshift variant	0	0	0	NF1	Pathogenic	1	1	0	0	0.000181752	0	0	1	5.63e-05	17750	1	0	9.14e-06	0	0	0	0.000111	0	0	0	0	0	0	0	0	0	0	0	NA
LP	1B	CUBN	chr10:g.16940152G>A	NM_001081.4:c.5428C>T	NP_001072.2:p.Arg1810Ter	Nonsense variant	0	0	0	NF1	Pathogenic	15	0	0	15	0	0	0.00932836	15	0.00085	17648	15	0	7.31e-05	0	0	0	0	0.000187	0	0	0.000181	0.00019	0	0	0.000639	0.000248	0	0	NA
LP	1B	CUBN	chr10:g.16947368C>A	NM_001081.4:c.5210-1G>T	.	Splice acceptor variant	0	0	1	SS1	.	1	1	0	0	0.000181752	0	0	1	5.64e-05	17728	1	0	0	0	0	0	0	0	0	0	0	0	0	0	0	0	0	0	NA
LP	1B	CUBN	chr10:g.16954407G>A	NM_001081.4:c.4837C>T	NP_001072.2:p.Arg1613Ter	Nonsense variant	0	0	0.04	NF1	Uncertain_significance	1	1	0	0	0.000181752	0	0	1	5.66e-05	17668	1	0	1.83e-05	0	0	0	0	4.68e-05	0	0	6.98e-06	0	0	0	0	1.55e-05	0	0	NA
LP	1B	CUBN	chr10:g.16954440G>A	NM_001081.4:c.4804C>T	NP_001072.2:p.Gln1602Ter	Nonsense variant	0	0	0.01	NF1	.	1	1	0	0	0.000181752	0	0	1	5.69e-05	17564	1	0	0	0	0	0	0	0	0	0	0	0	0	0	0	0	0	0	NA
LP	1B	CUBN	chr10:g.16982483C>A	NM_001081.4:c.4695+1G>T	.	Splice donor variant	0	0	1	SS1	.	2	2	0	0	0.000363504	0	0	2	0.0001123	17804	2	0	1.83e-05	0	0	0	0.000221	0	0	0	0	0	0	0	0	0	0	0	NA
LP	1B	CUBN	chr10:g.16982490A>T	NM_001081.4:c.4689T>A	NP_001072.2:p.Cys1563Ter	Nonsense variant	0	0	0	NF1	.	2	0	2	0	0	0.0010304	0	2	0.0001121	17836	2	0	0.00021	0	0	0	0	9.35e-05	0.00121	0	4.88e-05	0	0	0	0	6.19e-05	0.000983	0	NA
LP	1B	CUBN	chr10:g.16984171G>A	NM_001081.4:c.4459C>T	NP_001072.2:p.Arg1487Ter	Nonsense variant	0	0	0.01	NF1	Pathogenic	1	0	0	1	0	0	0.000621891	1	5.66e-05	17678	1	0	3.66e-05	0.00014	0	0	0	7.01e-05	0	0	9.08e-05	2.38e-05	0	0	0	0.000186	0	0	NA
LP	1B	CUL4B	chrX:g.120543035T>A	NM_001079872.2:c.1257-2A>T	.	Splice acceptor variant	0	0	1	SS1	.	1	1	0	0	0.000181752	0	0	1	9.07e-05	11026	1	0	0	0	0	0	0	0	0	0	0	0	0	0	0	0	0	0	NA
P	1A_TwoPlus	CUL7	chr6:g.43038323G>A	NM_014780.5:c.4717C>T	NP_055595.2:p.Arg1573Ter	Nonsense variant	0	0	0	.	Pathogenic	2	2	0	0	0.000363504	0	0	2	0.0001141	17536	2	0	0	0	0	0	0	0	0	0	1.4e-05	0	0	0	0	1.55e-05	0	0	NA
P	1A_TwoPlus	CWF19L1	chr10:g.100245798C>T	NM_018294.6:c.964+1G>A	.	Splice donor variant	0	0	0.99	.	Pathogenic	3	3	0	0	0.000545256	0	0	3	0.0001696	17690	3	0	0.00021	0	0	0	0	2.34e-05	0	0	6.98e-05	4.76e-05	0	0	0	4.65e-05	0	0	NA
LP	1B	CYB5A	chr18:g.74291771G>C	NM_148923.4:c.105C>G	NP_683725.1:p.Tyr35Ter	Nonsense variant	0	0	0.01	NF1	.	2	2	0	0	0.000363504	0	0	2	0.000115	17392	2	0	9.14e-06	0	0	0	0.000111	0	0	0	0	0	0	0	0	0	0	0	NA
P	1A_TwoPlus	CYBA	chr16:g.88648103C>T	NM_000101.4:c.70G>A	NP_000092.2:p.Gly24Arg	Missense variant	0.876	0.791141	0.12	.	Pathogenic	1	1	0	0	0.000181752	0	0	1	5.66e-05	17666	1	0	9.32e-06	0	0	0	0.000112	0	0	0	0	0	0	0	0	0	0	0	NA
LP	1B	CYC1	chr8:g.144097300del	NM_001916.5:c.942del	NP_001907.3:p.Lys315ArgfsTer?	Frameshift variant	0	0	0.01	NF1	.	1	0	1	0	0	0.000515198	0	1	5.76e-05	17358	1	0	0	0	0	0	0	0	0	0	0	0	0	0	0	0	0	0	NA
P	1A_TwoPlus	CYP17A1	chr10:g.102830764_102830772del	NM_000102.4:c.1459_1467del	NP_000093.1:p.Asp487_Phe489del	Inframe deletion	0	0	0	.	Pathogenic	4	4	0	0	0.000727008	0	0	4	0.0002321	17236	4	0	3.78e-05	0	0	0	0.000452	0	0	0	1.4e-05	0	0	0	0.000639	0	0	0	NA
P	1A_TwoPlus	CYP17A1	chr10:g.102837063A>G	NM_000102.4:c.297+2T>C	.	Splice donor variant	0	0	0.31	.	Pathogenic	2	2	0	0	0.000363504	0	0	2	0.0001149	17400	2	0	9.14e-06	0	0	0	0.000111	0	0	0	2.09e-05	0	0	0	0.000319	3.1e-05	0	0	NA
P	1A_TwoPlus	CYP1B1	chr2:g.38070949G>A	NM_000104.3:c.1405C>T	NP_000095.2:p.Arg469Trp	Missense variant	0.723	0.58341	0.02	.	Pathogenic	2	2	0	0	0.000363504	0	0	2	0.0001131	17678	2	0	4.57e-05	0	5.84e-05	0	0.000111	4.68e-05	6.37e-05	0	3.49e-05	0	7.33e-05	0	0	6.2e-05	0	0	NA
P/LP	1A_TwoPlus	CYP1B1	chr2:g.38071185C>T	NM_000104.3:c.1169G>A	NP_000095.2:p.Arg390His	Missense variant	0.982	0.600252	0	.	Pathogenic/Likely_pathogenic	7	7	0	0	0.00127226	0	0	7	0.0003992	17534	7	0	0.000128	0	0	0.000431	0.000774	2.34e-05	0.000319	0	7.68e-05	0.000119	0	0	0.000957	4.65e-05	0	0	NA
LP	1B	CYP1B1	chr2:g.38071292_38071293del	NM_000104.3:c.1062_1063del	NP_000095.2:p.Arg355SerfsTer19	Frameshift variant	0	0	0	NF5	.	1	0	0	1	0	0	0.000621891	1	5.65e-05	17700	1	0	0	0	0	0	0	0	0	0	0	0	0	0	0	0	0	0	NA
LP	1B	CYP1B1	chr2:g.38074953_38074954del	NM_000104.3:c.439_440del	NP_000095.2:p.Ala147SerfsTer76	Frameshift variant	0	0	0	NF1	.	1	0	1	0	0	0.000515198	0	1	5.72e-05	17480	1	0	0	0	0	0	0	0	0	0	0	0	0	0	0	0	0	0	NA
LP	1B	CYP1B1	chr2:g.38075064G>A	NM_000104.3:c.325C>T	NP_000095.2:p.Gln109Ter	Nonsense variant	0	0	0	NF1	.	1	1	0	0	0.000181752	0	0	1	5.68e-05	17594	1	0	0	0	0	0	0	0	0	0	0	0	0	0	0	0	0	0	NA
LP	1B	CYP1B1	chr2:g.38075219C>T	NM_000104.3:c.170G>A	NP_000095.2:p.Trp57Ter	Nonsense variant	0	0	0	NF1	.	1	1	0	0	0.000181752	0	0	1	5.67e-05	17652	1	0	0	0	0	0	0	0	0	0	6.98e-06	0	0	0	0.000319	0	0	0	NA
P	1A_TwoPlus	CYP21A2	chr6:g.32038514C>T	NM_000500.9:c.92C>T	NP_000491.4:p.Pro31Leu	Missense variant	0.56	0.513685	0	.	Pathogenic	5	3	2	0	0.000545256	0.0010304	0	5	0.0002847	17560	5	0	0.000124	0.000459	6e-05	0	0	0.000123	0.000197	0	0.000538	0.000904	0.000147	0	0.000319	0.000512	0	1	NA
P	1A_TwoPlus	CYP21A2	chr6:g.32039081C>G	NM_000500.9:c.293-13C>G	.	Intron variant	0	0	0.75	.	Pathogenic	34	16	10	8	0.00290803	0.00515198	0.00497512	35	0.002062	16974	33	1	0.00207	0.00202	0.002	0.00351	0.00164	0.00266	0.00216	0	0.00218	0.00194	0.00155	0.00452	0.00161	0.00264	0.00266	0	NA
P	1A_TwoPlus	CYP21A2	chr6:g.32039133_32039140del	NM_000500.9:c.332_339del	NP_000491.4:p.Gly111ValfsTer21	Frameshift variant	0	0	0	.	Pathogenic	3	3	0	0	0.000545256	0	0	3	0.0001715	17488	3	0	0	0	0	0	0	0	0	0	9.79e-05	0	0.000513	0	0	0.000109	0	0	NA
P	1A_TwoPlus	CYP21A2	chr6:g.32039426T>A	NM_000500.9:c.518T>A	NP_000491.4:p.Ile173Asn	Missense variant	0.766	0.661691	0	.	Pathogenic	21	19	1	1	0.00345329	0.000515198	0.000621891	21	0.001212	17330	21	0	0.000553	0.000143	0.000588	0	0.000666	0.000353	0.000192	0	0.00116	0.000955	0.0014	0.000602	0.000958	0.00107	0.000658	0	NA
P	1A_TwoPlus	CYP21A2	chr6:g.32040110G>T	NM_000500.9:c.844G>T	NP_000491.4:p.Val282Leu	Missense variant	0.311	0.504117	0.01	.	Pathogenic	31	24	2	5	0.00436205	0.0010304	0.00310945	31	0.001777	17442	31	0	0.00425	0.00273	0.014	0.0167	0.000998	0.00298	0.000452	0	0.0108	0.00482	0.0288	0.0737	0.0032	0.0103	0.000987	4	NA
P	1A_TwoPlus	CYP21A2	chr6:g.32041006C>T	NM_000500.9:c.1360C>T	NP_000491.4:p.Pro454Ser	Missense variant	0.448	0.495709	0	.	Pathogenic	1	0	1	0	0	0.000515198	0	1	5.81e-05	17216	1	0	0.00431	0.00181	0.00301	0.000693	0	0.00895	0.000875	1	0.00521	0.00181	0.00315	0.000905	0	0.00904	0.000987	0	NA
P/LP	1A_TwoPlus	CYP27A1	chr2:g.218809700C>T	NM_000784.4:c.379C>T	NP_000775.1:p.Arg127Trp	Missense variant	0.653	0.512252	0	.	Pathogenic/Likely_pathogenic	1	1	0	0	0.000181752	0	0	1	5.79e-05	17272	1	0	7.31e-05	0.00014	0.000175	0	0.000221	2.34e-05	0	0	9.77e-05	0.000214	0	0	0.000319	6.2e-05	0	0	NA
P/LP	1A_TwoPlus	CYP27A1	chr2:g.218809701G>A	NM_000784.4:c.380G>A	NP_000775.1:p.Arg127Gln	Missense variant	0.727	0.404514	0	.	Pathogenic/Likely_pathogenic	2	0	2	0	0	0.0010304	0	2	0.0001157	17286	2	0	9.14e-06	0	0	0	0	2.34e-05	0	0	2.79e-05	4.76e-05	0	0	0	1.55e-05	0	0	NA
LP	1A_Conflicting	CYP27A1	chr2:g.218809730C>T	NM_000784.4:c.409C>T	NP_000775.1:p.Arg137Trp	Missense variant	0.821	0.582527	0.01	.	Conflicting_interpretations_of_pathogenicity	3	2	0	1	0.000363504	0	0.000621891	3	0.0001729	17348	3	0	3.66e-05	0	0	0	0.000442	0	0	0	6.98e-06	0	0	0	0	1.55e-05	0	0	NA
P	1A_TwoPlus	CYP27A1	chr2:g.218809768G>T	NM_000784.4:c.446+1G>T	.	Splice donor variant	0	0	0.98	.	Pathogenic	1	1	0	0	0.000181752	0	0	1	5.76e-05	17358	1	0	0	0	0	0	0	0	0	0	0	0	0	0	0	0	0	0	NA
LP	1B	CYP27A1	chr2:g.218812422G>A	NM_000784.4:c.646+1G>A	.	Splice donor variant	0	0	0.96	SS1	.	1	0	1	0	0	0.000515198	0	1	5.68e-05	17604	1	0	0	0	0	0	0	0	0	0	0	0	0	0	0	0	0	0	NA
P	1A_TwoPlus	CYP27A1	chr2:g.218812965C>T	NM_000784.4:c.886C>T	NP_000775.1:p.Gln296Ter	Nonsense variant	0	0	0.01	.	Pathogenic	1	1	0	0	0.000181752	0	0	1	5.66e-05	17670	1	0	9.14e-06	0.00014	0	0	0	0	0	0	2.79e-05	9.51e-05	0	0	0	0	0	0	NA
LP	1B	CYP27A1	chr2:g.218814041G>A	NM_000784.4:c.1038G>A	NP_000775.1:p.Trp346Ter	Nonsense variant	0	0	0.03	NF1	.	1	0	1	0	0	0.000515198	0	1	5.65e-05	17690	1	0	0	0	0	0	0	0	0	0	0	0	0	0	0	0	0	0	NA
P/LP	1A_TwoPlus	CYP27A1	chr2:g.218814075C>T	NM_000784.4:c.1072C>T	NP_000775.1:p.Gln358Ter	Nonsense variant	0	0	0.09	.	Pathogenic/Likely_pathogenic	2	2	0	0	0.000363504	0	0	2	0.0001127	17744	2	0	4.57e-05	0	0	0	0.000553	0	0	0	2.09e-05	0	0	0	0.000957	0	0	0	NA
P	1A_TwoPlus	CYP27A1	chr2:g.218814188G>A	NM_000784.4:c.1184+1G>A	.	Splice donor variant	0	0	0.99	.	Pathogenic	1	0	0	1	0	0	0.000621891	1	5.65e-05	17712	1	0	0.000119	0	0	0	0	0.00014	0.000382	0	9.77e-05	0	0	0	0	0.000186	0.000656	0	NA
P/LP	1A_TwoPlus	CYP27A1	chr2:g.218814409G>A	NM_000784.4:c.1214G>A	NP_000775.1:p.Arg405Gln	Missense variant	0.89	0.397829	0.12	.	Pathogenic/Likely_pathogenic	1	1	0	0	0.000181752	0	0	1	5.67e-05	17638	1	0	5.48e-05	0.00014	5.84e-05	0	0.000221	2.34e-05	0	0	6.98e-06	0	0	0	0.000319	0	0	0	NA
P	1A_TwoPlus	CYP27B1	chr12:g.57763706_57763712dup	NM_000785.4:c.1319_1325dup	NP_000776.1:p.Phe443ProfsTer24	Frameshift variant	0	0	0	.	Pathogenic	9	7	1	1	0.00127226	0.000515198	0.000621891	9	0.0005376	16740	9	0	0.00021	0.000279	0.000409	0	0.000332	0.000164	0.000255	0	0.00017	7.26e-05	0.000148	0	0.00129	0.000219	0.000335	0	NA
P/LP	1A_TwoPlus	CYP2U1	chr4:g.107949457C>T	NM_183075.3:c.1396C>T	NP_898898.1:p.Arg466Ter	Nonsense variant	0	0	0	.	Pathogenic/Likely_pathogenic	1	0	1	0	0	0.000515198	0	1	5.65e-05	17716	1	0	9.19e-06	0	0	0	0	0	6.45e-05	0	0	0	0	0	0	0	0	0	NA
P	1A_TwoPlus	CYP4V2	chr4:g.186205204A>C	NM_207352.4:c.992A>C	NP_997235.3:p.His331Pro	Missense variant	0.846	0.716348	0.01	.	Pathogenic	12	12	0	0	0.00218103	0	0	12	0.0006756	17762	12	0	6.4e-05	0	0	0	0.000774	0	0	0	0	0	0	0	0	0	0	0	NA
P	1A_TwoPlus	CYP4V2	chr4:g.186208863A>G	NM_207352.4:c.1091-2A>G	.	Splice acceptor variant	0	0	0.98	.	Pathogenic	8	8	0	0	0.00145402	0	0	8	0.0004499	17782	8	0	4.57e-05	0	0	0	0.000553	0	0	0	0	0	0	0	0	0	0	0	NA
LP	1A_TwoPlus	CYP4V2	chr4:g.186208973G>A	NM_207352.4:c.1199G>A	NP_997235.3:p.Arg400His	Missense variant	0.897	0.533447	0.01	.	Likely_pathogenic	2	1	1	0	0.000181752	0.000515198	0	2	0.0001135	17616	2	0	4.57e-05	0	0.000117	0	0.000221	0	6.37e-05	0	2.79e-05	2.38e-05	0.000147	0	0	1.55e-05	0	0	NA
P	1A_TwoPlus	CYP4V2	chr4:g.186209260A>G	NM_207352.4:c.1393A>G	NP_997235.3:p.Arg465Gly	Missense variant	0.939	0.753017	0	.	Pathogenic	1	1	0	0	0.000181752	0	0	1	5.79e-05	17284	1	0	2.74e-05	0	0	0	0	7.01e-05	0	0	1.4e-05	0	0	0	0	3.1e-05	0	0	NA
LP	1B	CYP7B1	chr8:g.64616177dup	NM_004820.5:c.364dup	NP_004811.1:p.Ala122GlyfsTer3	Frameshift variant	0	0	0	NF1	.	1	0	0	1	0	0	0.000621891	1	5.73e-05	17450	1	0	0	0	0	0	0	0	0	0	0	0	0	0	0	0	0	0	NA
P	1A_Conflicting	CYP7B1	chr8:g.64616207G>A	NM_004820.5:c.334C>T	NP_004811.1:p.Arg112Ter	Nonsense variant	0	0	0	.	Conflicting_interpretations_of_pathogenicity	38	37	0	1	0.00672483	0	0.000621891	38	0.002211	17188	38	0	0.000111	0	0	0	0.00133	0	0	0	7.01e-05	0	0	0	0.0016	7.76e-05	0	0	Chinese-specific
LP	1B	CYP7B1	chr8:g.64616282C>A	NM_004820.5:c.260-1G>T	.	Splice acceptor variant	0	0	0.99	SS1	.	1	0	1	0	0	0.000515198	0	1	6.54e-05	15292	1	0	1.12e-05	0	0	0	0	0	0	0	0	0	0	0	0	0	0	0	NA
LP	1B	CYP7B1	chr8:g.64624476dup	NM_004820.5:c.186dup	NP_004811.1:p.Arg63ThrfsTer17	Frameshift variant	0	0	0.01	NF1	.	1	1	0	0	0.000181752	0	0	1	6.05e-05	16532	1	0	0	0	0	0	0	0	0	0	0	0	0	0	0	0	0	0	NA
LP	1B	CYP7B1	chr8:g.64624489dup	NM_004820.5:c.173dup	NP_004811.1:p.Val59GlyfsTer21	Frameshift variant	0	0	0.01	NF1	.	1	1	0	0	0.000181752	0	0	1	5.97e-05	16748	1	0	0	0	0	0	0	0	0	0	0	0	0	0	0	0	0	0	NA
LP	1B	DARS2	chr1:g.173826718_173826719del	NM_018122.5:c.159_160del	NP_060592.2:p.Cys54TrpfsTer44	Frameshift variant	0	0	0.01	NF1	Likely_pathogenic	1	0	1	0	0	0.000515198	0	1	6.42e-05	15578	1	0	1.83e-05	0	0	0	0	2.34e-05	6.38e-05	0	0	0	0	0	0	0	0	0	NA
P	1A_TwoPlus	DBH	chr9:g.133636712T>C	NM_000787.4:c.339+2T>C	.	Splice donor variant	0	0	0.59	.	Pathogenic	1	0	1	0	0	0.000515198	0	1	5.77e-05	17322	1	0	0.000701	0.000984	0.000528	0	0	0.0012	0	0	0.00103	0.000571	0.00132	0	0	0.00163	0	0	NA
LP	1B	DBH	chr9:g.133639915C>T	NM_000787.4:c.409C>T	NP_000778.3:p.Gln137Ter	Nonsense variant	0	0	0.02	NF1	.	1	0	1	0	0	0.000515198	0	1	5.7e-05	17552	1	0	0	0	0	0	0	0	0	0	0	0	0	0	0	0	0	0	NA
LP	1B	DBH	chr9:g.133639989del	NM_000787.4:c.483del	NP_000778.3:p.Ile161MetfsTer38	Frameshift variant	0	0	0.01	NF1	.	4	4	0	0	0.000727008	0	0	4	0.0002276	17576	4	0	9.14e-06	0	0	0	0.000111	0	0	0	0	0	0	0	0	0	0	0	NA
LP	1B	DBT	chr1:g.100216183del	NM_001918.4:c.573del	NP_001909.3:p.Val192LeufsTer44	Frameshift variant	0	0	0.01	NF1	.	1	0	1	0	0	0.000515198	0	1	5.64e-05	17738	1	0	9.14e-06	0	0	0	0	0	6.37e-05	0	0	0	0	0	0	0	0	0	NA
LP	1B	DBT	chr1:g.100240759A>G	NM_001918.4:c.175+2T>C	.	Splice donor variant	0	0	0.45	SS1	.	1	1	0	0	0.000181752	0	0	1	5.62e-05	17796	1	0	0	0	0	0	0	0	0	0	0	0	0	0	0	0	0	0	NA
P/LP	1A_TwoPlus	DBT	chr1:g.100240860_100240861del	NM_001918.4:c.75_76del	NP_001909.3:p.Cys26TrpfsTer2	Frameshift variant	0	0	0.01	.	Pathogenic/Likely_pathogenic	3	1	0	2	0.000181752	0	0.00124378	3	0.0001682	17832	3	0	4.57e-05	0	5.85e-05	0.000431	0.000111	4.68e-05	0	0	4.19e-05	2.38e-05	0	0.000602	0	4.65e-05	0	0	NA
LP	1B	DBT	chr1:g.100249811_100249814del	NM_001918.4:c.7_10del	NP_001909.3:p.Ala3SerfsTer4	Frameshift variant	0	0	0.12	NF1	.	2	0	2	0	0	0.0010304	0	2	0.0001139	17552	2	0	1.83e-05	0	0	0	0	0	0.000127	0	0	0	0	0	0	0	0	0	NA
LP	1B	DCHS1	chr11:g.6630007G>T	NM_003737.4:c.4787C>A	NP_003728.1:p.Ser1596Ter	Nonsense variant	0	0	0.01	NF1	.	1	0	1	0	0	0.000515198	0	1	5.69e-05	17574	1	0	1.07e-05	0	0	0	0	0	8.69e-05	0	6.98e-06	0	0	0	0	1.55e-05	0	0	NA
LP	1B	DCHS1	chr11:g.6632517G>A	NM_003737.4:c.2995C>T	NP_003728.1:p.Arg999Ter	Nonsense variant	0	0	0	NF1	Uncertain_significance	1	0	1	0	0	0.000515198	0	1	5.63e-05	17772	1	0	0	0	0	0	0	0	0	0	0	0	0	0	0	0	0	0	NA
LP	1B	DCHS1	chr11:g.6632730G>A	NM_003737.4:c.2782C>T	NP_003728.1:p.Arg928Ter	Nonsense variant	0	0	0.06	NF1	.	1	1	0	0	0.000181752	0	0	1	5.63e-05	17770	1	0	0	0	0	0	0	0	0	0	0	0	0	0	0	0	0	0	NA
LP	1B	DCHS1	chr11:g.6640418del	NM_003737.4:c.1198del	NP_003728.1:p.His400MetfsTer15	Frameshift variant	0	0	0	NF1	.	1	1	0	0	0.000181752	0	0	1	5.68e-05	17592	1	0	0	0	0	0	0	0	0	0	0	0	0	0	0	0	0	0	NA
LP	1B	DCXR	chr17:g.82036277del	NM_016286.4:c.545del	NP_057370.1:p.Val182GlyfsTer2	Frameshift variant	0	0	0.16	NF1	.	1	0	0	1	0	0	0.000621891	1	5.94e-05	16846	1	0	9.15e-06	0	0	0	0	2.34e-05	0	0	1.4e-05	0	0	0	0	3.1e-05	0	0	NA
LP	1B	DCXR	chr17:g.82036306del	NM_016286.4:c.517del	NP_057370.1:p.Arg173GlufsTer2	Frameshift variant	0	0	0.07	NF1	.	1	0	1	0	0	0.000515198	0	1	9.66e-05	10354	1	0	0	0	0	0	0	0	0	0	0	0	0	0	0	0	0	0	NA
LP	1B	DCXR	chr17:g.82036543C>G	NM_016286.4:c.448+1G>C	.	Splice donor variant	0	0	0.86	SS1	.	5	5	0	0	0.00090876	0	0	5	0.0002871	17418	5	0	4.58e-05	0	0	0	0.000553	0	0	0	1.4e-05	0	0	0	0.000639	0	0	0	NA
P	1A_TwoPlus	DDC	chr7:g.50528133T>A	NM_001082971.2:c.714+4A>T	.	Intron & splice region variant	0	0	0.88	.	Pathogenic	35	34	0	1	0.00617957	0	0.000621891	35	0.001995	17548	35	0	0.000265	0	0	0	0.00321	0	0	0	4.89e-05	0	0	0	0.00224	0	0	0	Chinese-specific
LP	1B	DDHD1	chr14:g.53055708G>A	NM_001160148.2:c.2197C>T	NP_001153620.1:p.Arg733Ter	Nonsense variant	0	0	0.1	NF1	.	1	1	0	0	0.000181752	0	0	1	5.67e-05	17644	1	0	9.14e-06	0	0	0	0	2.34e-05	0	0	0	0	0	0	0	0	0	0	NA
LP	1B	DDHD1	chr14:g.53152647_53152654del	NM_001160148.2:c.456_463del	NP_001153620.1:p.Ala153ProfsTer3	Frameshift variant	0	0	0	NF1	.	1	1	0	0	0.000181752	0	0	1	5.76e-05	17354	1	0	0	0	0	0	0	0	0	0	1.4e-05	0	0	0.000301	0	1.55e-05	0	0	NA
P	1A_TwoPlus	DDHD2	chr8:g.38245878C>T	NM_015214.3:c.985C>T	NP_056029.2:p.Arg329Ter	Nonsense variant	0	0	0.03	.	Pathogenic	1	1	0	0	0.000181752	0	0	1	5.65e-05	17696	1	0	9.14e-06	0	5.85e-05	0	0	0	0	0	6.98e-06	0	0	0	0	1.55e-05	0	0	NA
LP	1B	DDOST	chr1:g.20655768G>A	NM_005216.5:c.364C>T	NP_005207.3:p.Arg122Ter	Nonsense variant	0	0	0.02	NF1	.	1	1	0	0	0.000181752	0	0	1	5.7e-05	17532	1	0	0	0	0	0	0	0	0	0	0	0	0	0	0	0	0	0	NA
LP	1B	DDOST	chr1:g.20661313_20661314del	NM_005216.5:c.39_40del	NP_005207.3:p.Phe13LeufsTer43	Frameshift variant	0	0	0	NF1	.	1	0	0	1	0	0	0.000621891	1	5.7e-05	17544	1	0	0	0	0	0	0	0	0	0	0	0	0	0	0	0	0	0	NA
LP	1B	DDR2	chr1:g.162770513G>T	NM_006182.4:c.1504+1G>T	.	Splice donor variant	0	0	0.99	SS1	.	1	1	0	0	0.000181752	0	0	1	5.67e-05	17626	1	0	0	0	0	0	0	0	0	0	0	0	0	0	0	0	0	0	NA
LP	1B	DENND5A	chr11:g.9142788G>A	NM_015213.4:c.3445C>T	NP_056028.2:p.Gln1149Ter	Nonsense variant	0	0	0.04	NF1	.	1	1	0	0	0.000181752	0	0	1	5.66e-05	17658	1	0	0	0	0	0	0	0	0	0	0	0	0	0	0	0	0	0	NA
LP	1B	DENND5A	chr11:g.9160836del	NM_015213.4:c.2314del	NP_056028.2:p.Arg772GlufsTer6	Frameshift variant	0	0	0	NF1	.	1	1	0	0	0.000181752	0	0	1	5.63e-05	17762	1	0	0	0	0	0	0	0	0	0	0	0	0	0	0	0	0	0	NA
P	1A_TwoPlus	DEPDC5	chr22:g.31797688C>T	NM_001242896.3:c.856C>T	NP_001229825.1:p.Arg286Ter	Nonsense variant	0	0	0.01	.	Pathogenic	2	2	0	0	0.000363504	0	0	2	0.0001147	17442	2	0	0	0	0	0	0	0	0	0	0	0	0	0	0	0	0	0	NA
LP	1B	DEPDC5	chr22:g.31815213G>A	NM_001242896.3:c.1666+1G>A	.	Splice donor variant	0	0	0.98	SS1	.	1	1	0	0	0.000181752	0	0	1	5.9e-05	16950	1	0	0	0	0	0	0	0	0	0	0	0	0	0	0	0	0	0	NA
LP	1B	DEPDC5	chr22:g.31821620T>A	NM_001242896.3:c.1989T>A	NP_001229825.1:p.Tyr663Ter	Nonsense variant	0	0	0.07	NF1	.	1	1	0	0	0.000181752	0	0	1	5.69e-05	17572	1	0	9.21e-06	0	0	0	0.000116	0	0	0	0	0	0	0	0	0	0	0	NA
LP	1B	DES	chr2:g.219418929dup	NM_001927.4:c.467dup	NP_001918.3:p.Glu157GlyfsTer15	Frameshift variant	0	0	0.01	NF1	.	1	1	0	0	0.000181752	0	0	1	5.69e-05	17564	1	0	0	0	0	0	0	0	0	0	0	0	0	0	0	0	0	0	NA
LP	1B	DGKE	chr17:g.56849202_56849205del	NM_003647.3:c.1068_1071del	NP_003638.1:p.Asn356LysfsTer6	Frameshift variant	0	0	0.04	NF1	.	5	4	1	0	0.000727008	0.000515198	0	5	0.0002837	17626	5	0	1.86e-05	0	0	0	0	4.7e-05	0	0	0	0	0	0	0	0	0	0	NA
LP	1B	DGKE	chr17:g.56849233G>A	NM_003647.3:c.1098+1G>A	.	Splice donor variant	0	0	0.94	SS1	.	1	0	0	1	0	0	0.000621891	1	5.64e-05	17730	1	0	0	0	0	0	0	0	0	0	0	0	0	0	0	0	0	0	NA
LP	1B	DHCR24	chr1:g.54865415C>T	NM_014762.4:c.908G>A	NP_055577.1:p.Trp303Ter	Nonsense variant	0	0	0.02	NF1	.	1	1	0	0	0.000181752	0	0	1	5.66e-05	17660	1	0	0	0	0	0	0	0	0	0	0	0	0	0	0	0	0	0	NA
P	1A_TwoPlus	DHCR7	chr11:g.71435748C>T	NM_001360.3:c.1055G>A	NP_001351.2:p.Arg352Gln	Missense variant	0.619	0	0.34	.	Pathogenic	1	1	0	0	0.000181752	0	0	1	5.71e-05	17516	1	0	1.83e-05	0.00014	0	0	0	2.34e-05	0	0	0	0	0	0	0	0	0	0	NA
P/LP	1A_TwoPlus	DHCR7	chr11:g.71438985C>T	NM_001360.3:c.725G>A	NP_001351.2:p.Arg242His	Missense variant	0.973	0.845616	0	.	Pathogenic/Likely_pathogenic	2	2	0	0	0.000363504	0	0	2	0.0001136	17602	2	0	3.66e-05	0	0	0	0.000111	7.01e-05	0	0	3.49e-05	0	0	0	0	7.74e-05	0	0	NA
P/LP	1A_TwoPlus	DHCR7	chr11:g.71438986G>A	NM_001360.3:c.724C>T	NP_001351.2:p.Arg242Cys	Missense variant	0.951	0.878696	0	.	Pathogenic/Likely_pathogenic	1	1	0	0	0.000181752	0	0	1	5.65e-05	17704	1	0	9.14e-05	0.000279	0	0	0.000111	0.000164	0	0	0.000119	0.000119	0	0	0	0.000186	0	0	NA
LP	1B	DHCR7	chr11:g.71441308C>T	NM_001360.3:c.545G>A	NP_001351.2:p.Trp182Ter	Nonsense variant	0	0	0.08	NF1	Pathogenic	1	0	1	0	0	0.000515198	0	1	5.64e-05	17724	1	0	4.57e-05	0	0	0	0	0	0.000319	0	0	0	0	0	0	0	0	0	NA
P/LP	1A_TwoPlus	DHCR7	chr11:g.71441392G>A	NM_001360.3:c.461C>T	NP_001351.2:p.Thr154Met	Missense variant	0.796	0.723866	0	.	Pathogenic/Likely_pathogenic	1	0	0	1	0	0	0.000621891	1	5.67e-05	17646	1	0	0	0	0	0	0	0	0	0	2.09e-05	0	0	0	0.000319	1.55e-05	0	0	NA
LP	1B	DHODH	chr16:g.72021295del	NM_001361.5:c.689del	NP_001352.2:p.Arg230ProfsTer4	Frameshift variant	0	0	0	NF1	.	1	0	1	0	0	0.000515198	0	1	5.72e-05	17478	1	0	0	0	0	0	0	0	0	0	0	0	0	0	0	0	0	0	NA
LP	1B	DHODH	chr16:g.72023164G>A	NM_001361.5:c.820-1G>A	.	Splice acceptor variant	0	0	0.99	SS1	.	1	1	0	0	0.000181752	0	0	1	5.67e-05	17650	1	0	0	0	0	0	0	0	0	0	0	0	0	0	0	0	0	0	NA
LP	1B	DHODH	chr16:g.72023191del	NM_001361.5:c.846del	NP_001352.2:p.Asn283ThrfsTer4	Frameshift variant	0	0	0.03	NF1	.	1	1	0	0	0.000181752	0	0	1	5.66e-05	17656	1	0	0	0	0	0	0	0	0	0	0	0	0	0	0	0	0	0	NA
LP	1B	DHODH	chr16:g.72023319G>C	NM_001361.5:c.973+1G>C	.	Splice donor variant	0	0	0.97	SS1	.	3	3	0	0	0.000545256	0	0	3	0.0001704	17602	3	0	9.21e-06	0	0	0	0.000116	0	0	0	6.98e-06	0	0	0	0.000319	0	0	0	NA
LP	1A_Conflicting	DHTKD1	chr10:g.12112930G>A	NM_018706.7:c.2185G>A	NP_061176.4:p.Gly729Arg	Missense variant	0.235	0.60519	0.06	.	Conflicting_interpretations_of_pathogenicity	4	1	3	0	0.000181752	0.0015456	0	4	0.000227	17624	4	0	0.0013	0.000423	0.000421	0.00174	0.000225	0.00233	0.00123	0	0.00188	0.000381	0.00088	0.00271	0	0.00348	0.000657	1	NA
LP	1A_TwoPlus	DHTKD1	chr10:g.12118846C>T	NM_018706.7:c.2500C>T	NP_061176.4:p.Arg834Ter	Nonsense variant	0	0	0	.	Likely_pathogenic	1	1	0	0	0.000181752	0	0	1	5.68e-05	17606	1	0	9.35e-06	0	0	0	0.000114	0	0	0	6.98e-06	2.38e-05	0	0	0	0	0	0	NA
LP	1B	DHX37	chr12:g.124950448dup	NM_032656.4:c.3090dup	NP_116045.2:p.Arg1031AlafsTer29	Frameshift variant	0	0	0.08	NF1	.	1	1	0	0	0.000181752	0	0	1	5.69e-05	17582	1	0	0	0	0	0	0	0	0	0	0	0	0	0	0	0	0	0	NA
LP	1B	DHX37	chr12:g.124952539_124952540insTAAAAAAAAAA	NM_032656.4:c.2726_2727insTTTTTTTTTTA	NP_116045.2:p.Val910PhefsTer17	Frameshift variant	0	0	0	NF1	.	1	0	1	0	0	0.000515198	0	2	0.0001225	16330	2	0	0	0	0	0	0	0	0	0	0	0	0	0	0	0	0	0	NA
LP	1B	DHX37	chr12:g.124956831del	NM_032656.4:c.2315del	NP_116045.2:p.Gly772AlafsTer19	Frameshift variant	0	0	0	NF1	.	1	0	0	1	0	0	0.000621891	1	5.65e-05	17702	1	0	0	0	0	0	0	0	0	0	0	0	0	0	0	0	0	0	NA
LP	1B	DHX37	chr12:g.124957028_124957030dup	NM_032656.4:c.2263_2264+1dup	.	Splice donor variant	0	0	0	SS1	.	1	0	0	1	0	0	0.000621891	1	5.75e-05	17398	1	0	0	0	0	0	0	0	0	0	0	0	0	0	0	0	0	0	NA
LP	1B	DHX37	chr12:g.124980729C>A	NM_032656.4:c.499G>T	NP_116045.2:p.Glu167Ter	Nonsense variant	0	0	0	NF1	.	1	0	1	0	0	0.000515198	0	1	5.89e-05	16984	1	0	1.55e-05	0	0	0	0	4.59e-05	0	0	4.2e-05	2.39e-05	0.000294	0	0	1.55e-05	0	0	NA
LP	1B	DICER1	chr14:g.95103345C>A	NM_177438.2:c.4050+1G>T	.	Splice donor variant	0	0	0.97	SS1	Pathogenic	1	1	0	0	0.000181752	0	0	1	5.62e-05	17798	1	0	0	0	0	0	0	0	0	0	0	0	0	0	0	0	0	0	NA
LP	1B	DICER1	chr14:g.95133505T>G	NM_177438.2:c.-45-2A>C	.	Splice acceptor variant	0	0	0.99	SS1	.	1	1	0	0	0.000181752	0	0	1	5.63e-05	17750	1	0	0	0	0	0	0	0	0	0	0	0	0	0	0	0	0	0	NA
P	1A_TwoPlus	DLD	chr7:g.107893264dup	NM_000108.5:c.104dup	NP_000099.2:p.Tyr35Ter	Nonsense & frameshift variant	0	0	0.04	.	Pathogenic	1	0	1	0	0	0.000515198	0	1	5.59e-05	17906	1	0	1.83e-05	0	0	0	0	2.34e-05	0	0	0	0	0	0	0	0	0	0	NA
P	1A_TwoPlus	DMD	chrX:g.32454660A>T	NM_004006.2:c.3603+2T>A	.	Splice donor variant	0	0	0.96	.	Pathogenic	2	0	0	2	0	0	0.00124378	2	0.0003518	5685	2	0	1.66e-05	0	0	0	0	3.87e-05	0	0	0.000225	4.79e-05	0.000474	0	0	0.00031	0.00179	0	NA
LP	1B	DNAAF1	chr16:g.84149075_84149076del	NM_178452.6:c.193_194del	NP_848547.4:p.Ser65TrpfsTer2	Frameshift variant	0	0	0	NF1	.	1	0	0	1	0	0	0.000621891	1	5.67e-05	17632	1	0	0	0	0	0	0	0	0	0	0	0	0	0	0	0	0	0	NA
LP	1B	DNAAF1	chr16:g.84159744C>T	NM_178452.6:c.811C>T	NP_848547.4:p.Arg271Ter	Nonsense variant	0	0	0	NF1	Pathogenic	2	0	2	0	0	0.0010304	0	2	0.0001126	17762	2	0	2.74e-05	0	5.84e-05	0	0.000111	0	6.37e-05	0	0	0	0	0	0	0	0	0	NA
LP	1B	DNAAF1	chr16:g.84165928_84165929del	NM_178452.6:c.1009_1010del	NP_848547.4:p.Gln337GlufsTer14	Frameshift variant	0	0	0.02	NF1	.	1	0	0	1	0	0	0.000621891	1	6.12e-05	16340	1	0	0	0	0	0	0	0	0	0	0	0	0	0	0	0	0	0	NA
LP	1B	DNAAF1	chr16:g.84169858G>C	NM_178452.6:c.1031-1G>C	.	Splice acceptor variant	0	0	0.99	SS1	.	1	1	0	0	0.000181752	0	0	1	5.66e-05	17654	1	0	0	0	0	0	0	0	0	0	0	0	0	0	0	0	0	0	NA
LP	1B	DNAAF1	chr16:g.84175980dup	NM_178452.6:c.1746dup	NP_848547.4:p.Ser583GlnfsTer2	Frameshift variant	0	0	0.05	NF1	.	1	0	1	0	0	0.000515198	0	1	5.67e-05	17626	1	0	1.83e-05	0	0	0	0	0	0.000127	0	0	0	0	0	0	0	0	0	NA
LP	1B	DNAAF1	chr16:g.84176033_84176034del	NM_178452.6:c.1799_1800del	NP_848547.4:p.Thr600ArgfsTer11	Frameshift variant	0	0	0.13	NF1	.	1	0	1	0	0	0.000515198	0	1	5.67e-05	17650	1	0	0	0	0	0	0	0	0	0	0	0	0	0	0	0	0	0	NA
LP	1B	DNAAF4	chr15:g.55439504_55439508del	NM_130810.4:c.862_866del	NP_570722.2:p.Lys288ProfsTer7	Frameshift variant	0	0	0	NF1	.	2	2	0	0	0.000363504	0	0	2	0.0001126	17760	2	0	0	0	0	0	0	0	0	0	6.98e-06	0	7.33e-05	0	0	0	0	0	NA
LP	1B	DNAAF4	chr15:g.55450295del	NM_130810.4:c.710del	NP_570722.2:p.Ser237IlefsTer20	Frameshift variant	0	0	0	NF1	.	1	1	0	0	0.000181752	0	0	1	5.62e-05	17790	1	0	0	0	0	0	0	0	0	0	0	0	0	0	0	0	0	0	NA
LP	1B	DNAAF4	chr15:g.55491250_55491251del	NM_130810.4:c.278_279del	NP_570722.2:p.Lys93ArgfsTer7	Frameshift variant	0	0	0.01	NF1	.	1	1	0	0	0.000181752	0	0	1	5.67e-05	17634	1	0	0	0	0	0	0	0	0	0	1.4e-05	0	0	0	0	3.1e-05	0	0	NA
LP	1B	DNAAF4	chr15:g.55498206C>T	NM_130810.4:c.123+1G>A	.	Splice donor variant	0	0	1	SS1	.	1	1	0	0	0.000181752	0	0	1	5.67e-05	17628	1	0	0	0	0	0	0	0	0	0	0	0	0	0	0	0	0	0	NA
LP	1B	DNAH11	chr7:g.21564233dup	NM_001277115.2:c.1030dup	NP_001264044.1:p.Arg344LysfsTer36	Frameshift variant	0	0	0	NF1	.	4	0	0	4	0	0	0.00248756	4	0.0002384	16780	4	0	0	0	0	0	0	0	0	0	0	0	0	0	0	0	0	0	NA
LP	1B	DNAH11	chr7:g.21588068T>A	NM_001277115.2:c.1715T>A	NP_001264044.1:p.Leu572Ter	Nonsense variant	0	0	0.18	NF1	.	1	1	0	0	0.000181752	0	0	1	5.61e-05	17832	1	0	0	0	0	0	0	0	0	0	0	0	0	0	0	0	0	0	NA
LP	1B	DNAH11	chr7:g.21591479C>T	NM_001277115.2:c.2569C>T	NP_001264044.1:p.Arg857Ter	Nonsense variant	0	0	0.07	NF1	Pathogenic	1	0	1	0	0	0.000515198	0	1	5.67e-05	17650	1	0	2.77e-05	0	0	0	0.000116	2.35e-05	6.38e-05	0	1.4e-05	0	0	0	0	3.1e-05	0	0	NA
LP	1B	DNAH11	chr7:g.21600695T>G	NM_001277115.2:c.3020T>G	NP_001264044.1:p.Leu1007Ter	Nonsense variant	0	0	0.02	NF1	.	1	1	0	0	0.000181752	0	0	1	5.65e-05	17700	1	0	0	0	0	0	0	0	0	0	0	0	0	0	0	0	0	0	NA
LP	1B	DNAH11	chr7:g.21601151del	NM_001277115.2:c.3397del	NP_001264044.1:p.Glu1133SerfsTer4	Frameshift variant	0	0	0.01	NF1	.	1	1	0	0	0.000181752	0	0	1	5.62e-05	17798	1	0	0	0	0	0	0	0	0	0	0	0	0	0	0	0	0	0	NA
LP	1B	DNAH11	chr7:g.21601395G>A	NM_001277115.2:c.3426-1G>A	.	Splice acceptor variant	0	0	0.98	SS1	Pathogenic	6	6	0	0	0.00109051	0	0	6	0.0003388	17712	6	0	6.49e-05	0	0	0	0.000816	0	0	0	0	0	0	0	0	0	0	0	NA
LP	1B	DNAH11	chr7:g.21601514C>T	NM_001277115.2:c.3544C>T	NP_001264044.1:p.Arg1182Ter	Nonsense variant	0	0	0.02	NF1	Pathogenic	2	0	1	1	0	0.000515198	0.000621891	2	0.0001132	17674	2	0	2.77e-05	0	0	0	0	2.35e-05	6.38e-05	0	1.4e-05	0	0	0	0	3.1e-05	0	0	NA
LP	1B	DNAH11	chr7:g.21616294C>T	NM_001277115.2:c.4095+2C>T	.	Splice donor variant	0	0	0.65	SS1	.	10	1	9	0	0.000181752	0.00463679	0	10	0.0005646	17712	10	0	9.29e-05	0	0	0	0	0	0.000647	0	6.29e-05	0.000119	0	0	0.000319	0	0.000987	0	NA
LP	1B	DNAH11	chr7:g.21635947T>G	NM_001277115.2:c.4577T>G	NP_001264044.1:p.Leu1526Ter	Nonsense variant	0	0	0.01	NF1	.	1	0	1	0	0	0.000515198	0	1	5.61e-05	17812	1	0	0	0	0	0	0	0	0	0	0	0	0	0	0	0	0	0	NA
LP	1B	DNAH11	chr7:g.21655982G>A	NM_001277115.2:c.5094+1G>A	.	Splice donor variant	0	0	0.93	SS1	.	2	2	0	0	0.000363504	0	0	2	0.0001127	17748	2	0	9.73e-06	0	0	0	0.000119	0	0	0	0	0	0	0	0	0	0	0	NA
P/LP	1A_TwoPlus	DNAH11	chr7:g.21707717C>T	NM_001277115.2:c.6565C>T	NP_001264044.1:p.Arg2189Ter	Nonsense variant	0	0	0.03	.	Pathogenic/Likely_pathogenic	11	11	0	0	0.00199927	0	0	11	0.0006192	17766	11	0	0	0	0	0	0	0	0	0	1.4e-05	0	0	0	0.000319	1.55e-05	0	0	NA
LP	1A_Conflicting	DNAH11	chr7:g.21707816C>T	NM_001277115.2:c.6664C>T	NP_001264044.1:p.Arg2222Ter	Nonsense variant	0	0	0.04	.	Conflicting_interpretations_of_pathogenicity	2	1	1	0	0.000181752	0.000515198	0	2	0.000113	17700	2	0	1.93e-05	0	0	0	0	4.79e-05	0	0	6.98e-06	2.38e-05	0	0	0	0	0	0	NA
LP	1B	DNAH11	chr7:g.21711785T>A	NM_001277115.2:c.6908T>A	NP_001264044.1:p.Leu2303Ter	Nonsense variant	0	0	0	NF1	.	1	0	1	0	0	0.000515198	0	1	5.64e-05	17730	1	0	9.22e-06	0	0	0	0	0	6.38e-05	0	0	0	0	0	0	0	0	0	NA
LP	1B	DNAH11	chr7:g.21739613_21739616dup	NM_001277115.2:c.7854_7857dup	NP_001264044.1:p.Tyr2620ProfsTer45	Frameshift variant	0	0	0	NF1	.	1	1	0	0	0.000181752	0	0	1	5.61e-05	17812	1	0	0	0	0	0	0	0	0	0	0	0	0	0	0	0	0	0	NA
LP	1B	DNAH11	chr7:g.21742011C>T	NM_001277115.2:c.7999C>T	NP_001264044.1:p.Gln2667Ter	Nonsense variant	0	0	0.08	NF1	.	1	1	0	0	0.000181752	0	0	1	5.61e-05	17836	1	0	0	0	0	0	0	0	0	0	0	0	0	0	0	0	0	0	NA
LP	1B	DNAH11	chr7:g.21786622A>T	NM_001277115.2:c.9598-2A>T	.	Splice acceptor variant	0	0	1	SS1	.	1	1	0	0	0.000181752	0	0	1	5.65e-05	17704	1	0	0	0	0	0	0	0	0	0	0	0	0	0	0	0	0	0	NA
LP	1B	DNAH11	chr7:g.21786732C>T	NM_001277115.2:c.9706C>T	NP_001264044.1:p.Arg3236Ter	Nonsense variant	0	0	0	NF1	Pathogenic	1	0	1	0	0	0.000515198	0	1	5.63e-05	17764	1	0	9.22e-06	0	0	0	0	2.35e-05	0	0	0	0	0	0	0	0	0	0	NA
LP	1B	DNAH11	chr7:g.21801136G>C	NM_001277115.2:c.10027-1G>C	.	Splice acceptor variant	0	0	0.96	SS1	.	1	0	1	0	0	0.000515198	0	1	5.62e-05	17784	1	0	0	0	0	0	0	0	0	0	0	0	0	0	0	0	0	0	NA
LP	1B	DNAH11	chr7:g.21801146C>T	NM_001277115.2:c.10036C>T	NP_001264044.1:p.Arg3346Ter	Nonsense variant	0	0	0.03	NF1	Pathogenic	4	4	0	0	0.000727008	0	0	4	0.0002254	17750	4	0	2.89e-05	0	0	0	0.000366	0	0	0	0	0	0	0	0	0	0	0	NA
LP	1B	DNAH11	chr7:g.21866469G>A	NM_001277115.2:c.11497-1G>A	.	Splice acceptor variant	0	0	0.99	SS1	.	1	0	0	1	0	0	0.000621891	1	5.67e-05	17650	1	0	0	0	0	0	0	0	0	0	0	0	0	0	0	0	0	0	NA
LP	1B	DNAH11	chr7:g.21867917_21867920del	NM_001277115.2:c.11749_11752del	NP_001264044.1:p.Val3917LysfsTer20	Frameshift variant	0	0	0	NF1	.	2	2	0	0	0.000363504	0	0	2	0.0001151	17374	2	0	1.18e-05	0	0	0	0.000154	0	0	0	0	0	0	0	0	0	0	0	NA
LP	1B	DNAH11	chr7:g.21884369del	NM_001277115.2:c.12466del	NP_001264044.1:p.Leu4156CysfsTer6	Frameshift variant	0	0	0	NF1	Pathogenic	2	1	0	1	0.000181752	0	0.000621891	2	0.0001129	17714	2	0	0	0	0	0	0	0	0	0	0	0	0	0	0	0	0	0	NA
P	1A_TwoPlus	DNAH11	chr7:g.21899355C>T	NM_001277115.2:c.13069C>T	NP_001264044.1:p.Arg4357Ter	Nonsense variant	0	0	0.01	.	Pathogenic	1	0	1	0	0	0.000515198	0	1	5.63e-05	17756	1	0	1.84e-05	0	0	0	0	4.7e-05	0	0	1.4e-05	2.38e-05	0	0	0.000319	0	0	0	NA
LP	1A_TwoPlus	DNAH11	chr7:g.21901076C>T	NM_001277115.2:c.13373C>T	NP_001264044.1:p.Pro4458Leu	Missense variant	0.377	0.605019	0	.	Likely_pathogenic	8	1	4	3	0.000181752	0.00206079	0.00186567	8	0.0004535	17640	8	0	0.000111	0	5.87e-05	0	0	9.41e-05	0.000383	0	4.89e-05	0	0	0	0	7.74e-05	0.000329	0	NA
LP	1B	DNAH5	chr5:g.13700715_13700743del	NM_001369.2:c.13624_13652del	NP_001360.1:p.Gly4542ThrfsTer3	Frameshift variant	0	0	0	NF1	.	1	1	0	0	0.000181752	0	0	1	5.63e-05	17748	1	0	9.14e-06	0	0	0	0.000111	0	0	0	0	0	0	0	0	0	0	0	NA
LP	1B	DNAH5	chr5:g.13717380G>A	NM_001369.2:c.12640C>T	NP_001360.1:p.Gln4214Ter	Nonsense variant	0	0	0	NF1	.	3	3	0	0	0.000545256	0	0	3	0.00017	17642	3	0	9.15e-06	0	0	0	0.000111	0	0	0	0	0	0	0	0	0	0	0	NA
LP	1B	DNAH5	chr5:g.13718951G>A	NM_001369.2:c.12430C>T	NP_001360.1:p.Gln4144Ter	Nonsense variant	0	0	0.1	NF1	.	1	1	0	0	0.000181752	0	0	1	5.64e-05	17736	1	0	9.14e-06	0	0	0	0.000111	0	0	0	0	0	0	0	0	0	0	0	NA
LP	1B	DNAH5	chr5:g.13727633C>T	NM_001369.2:c.11907G>A	NP_001360.1:p.Trp3969Ter	Nonsense variant	0	0	0	NF1	Pathogenic	1	1	0	0	0.000181752	0	0	1	5.62e-05	17794	1	0	0	0	0	0	0	0	0	0	0	0	0	0	0	0	0	0	NA
P	1A_TwoPlus	DNAH5	chr5:g.13735167G>A	NM_001369.2:c.11725C>T	NP_001360.1:p.Arg3909Ter	Nonsense variant	0	0	0.14	.	Pathogenic	1	0	0	1	0	0	0.000621891	1	5.63e-05	17752	1	0	0	0	0	0	0	0	0	0	0	0	0	0	0	0	0	0	NA
LP	1B	DNAH5	chr5:g.13737415_13737418del	NM_001369.2:c.11292_11295del	NP_001360.1:p.Leu3764PhefsTer4	Frameshift variant	0	0	0.01	NF1	.	1	0	0	1	0	0	0.000621891	1	5.62e-05	17792	1	0	0	0	0	0	0	0	0	0	0	0	0	0	0	0	0	0	NA
LP	1B	DNAH5	chr5:g.13753253_13753256del	NM_001369.2:c.10853_10856del	NP_001360.1:p.Glu3618AlafsTer10	Frameshift variant	0	0	0.01	NF1	Pathogenic	1	1	0	0	0.000181752	0	0	1	5.64e-05	17744	1	0	0	0	0	0	0	0	0	0	0	0	0	0	0	0	0	0	NA
LP	1B	DNAH5	chr5:g.13753454del	NM_001369.2:c.10653del	NP_001360.1:p.Ala3552ProfsTer10	Frameshift variant	0	0	0	NF1	.	1	0	0	1	0	0	0.000621891	1	5.62e-05	17788	1	0	0	0	0	0	0	0	0	0	0	0	0	0	0	0	0	0	NA
LP	1B	DNAH5	chr5:g.13769527G>A	NM_001369.2:c.9694C>T	NP_001360.1:p.Gln3232Ter	Nonsense variant	0	0	0.1	NF1	Pathogenic	1	0	0	1	0	0	0.000621891	1	5.64e-05	17732	1	0	0	0	0	0	0	0	0	0	6.98e-06	0	0	0	0	0	0.000329	0	NA
LP	1B	DNAH5	chr5:g.13770842dup	NM_001369.2:c.9514dup	NP_001360.1:p.His3172ProfsTer15	Frameshift variant	0	0	0.09	NF1	Pathogenic	1	0	0	1	0	0	0.000621891	1	5.66e-05	17668	1	0	9.14e-06	0	0	0	0	0	6.37e-05	0	0	0	0	0	0	0	0	0	NA
LP	1B	DNAH5	chr5:g.13776526G>A	NM_001369.2:c.9286C>T	NP_001360.1:p.Arg3096Ter	Nonsense variant	0	0	0	NF1	.	1	1	0	0	0.000181752	0	0	1	5.61e-05	17834	1	0	0	0	0	0	0	0	0	0	6.98e-06	0	0	0	0	0	0.000329	0	NA
LP	1B	DNAH5	chr5:g.13777242G>T	NM_001369.2:c.9065C>A	NP_001360.1:p.Ser3022Ter	Nonsense variant	0	0	0.25	NF1	Pathogenic	1	1	0	0	0.000181752	0	0	1	5.61e-05	17832	1	0	0	0	0	0	0	0	0	0	0	0	0	0	0	0	0	0	NA
LP	1B	DNAH5	chr5:g.13777309G>A	NM_001369.2:c.8998C>T	NP_001360.1:p.Arg3000Ter	Nonsense variant	0	0	0.1	NF1	Pathogenic	2	2	0	0	0.000363504	0	0	2	0.0001124	17798	2	0	9.15e-06	0	0	0	0.000111	0	0	0	6.98e-06	0	0	0	0	1.55e-05	0	0	NA
LP	1B	DNAH5	chr5:g.13791993C>T	NM_001369.2:c.8448+1G>A	.	Splice donor variant	0	0	0.99	SS1	.	1	1	0	0	0.000181752	0	0	1	5.6e-05	17848	1	0	0	0	0	0	0	0	0	0	0	0	0	0	0	0	0	0	NA
LP	1B	DNAH5	chr5:g.13793710G>A	NM_001369.2:c.8029C>T	NP_001360.1:p.Arg2677Ter	Nonsense variant	0	0	0.05	NF1	Pathogenic	1	1	0	0	0.000181752	0	0	1	5.7e-05	17540	1	0	1.83e-05	0	0	0.000431	0	2.34e-05	0	0	1.4e-05	2.38e-05	0	0	0	1.55e-05	0	0	NA
P/LP	1A_TwoPlus	DNAH5	chr5:g.13829650G>A	NM_001369.2:c.6304C>T	NP_001360.1:p.Arg2102Cys	Missense variant	0.655	0.84169	0	.	Pathogenic/Likely_pathogenic	1	1	0	0	0.000181752	0	0	1	5.62e-05	17808	1	0	2.74e-05	0.00014	0.000117	0	0	0	0	0	6.98e-06	0	0	0	0	1.55e-05	0	0	NA
P	1A_TwoPlus	DNAH5	chr5:g.13840968G>A	NM_001369.2:c.5647C>T	NP_001360.1:p.Arg1883Ter	Nonsense variant	0	0	0	.	Pathogenic	1	1	0	0	0.000181752	0	0	1	5.63e-05	17762	1	0	2.74e-05	0	0	0	0.000111	2.34e-05	0	0	6.98e-06	0	0	0	0	0	0	0	NA
P	1A_TwoPlus	DNAH5	chr5:g.13841058dup	NM_001369.2:c.5563dup	NP_001360.1:p.Ile1855AsnfsTer6	Frameshift variant	0	0	0	.	Pathogenic	4	4	0	0	0.000727008	0	0	4	0.000225	17780	4	0	9.14e-05	0.00014	0.000117	0	0.000442	2.34e-05	6.37e-05	0	4.89e-05	4.76e-05	0.000147	0	0.000319	3.1e-05	0	0	NA
LP	1B	DNAH5	chr5:g.13841058T>A	NM_001369.2:c.5557A>T	NP_001360.1:p.Lys1853Ter	Nonsense variant	0	0	0	NF1	Pathogenic	1	0	0	1	0	0	0.000621891	1	5.58e-05	17934	1	0	1.83e-05	0	5.84e-05	0	0	2.34e-05	0	0	1.4e-05	0	0	0	0	3.1e-05	0	0	NA
LP	1B	DNAH5	chr5:g.13850803dup	NM_001369.2:c.4966dup	NP_001360.1:p.Ser1656PhefsTer2	Frameshift variant	0	0	0.01	NF1	.	1	1	0	0	0.000181752	0	0	1	5.62e-05	17804	1	0	0	0	0	0	0	0	0	0	0	0	0	0	0	0	0	0	NA
LP	1B	DNAH5	chr5:g.13862608G>T	NM_001369.2:c.4736C>A	NP_001360.1:p.Ser1579Ter	Nonsense variant	0	0	0.08	NF1	.	1	0	1	0	0	0.000515198	0	1	5.66e-05	17680	1	0	9.14e-06	0	0	0	0	2.34e-05	0	0	0	0	0	0	0	0	0	0	NA
LP	1B	DNAH5	chr5:g.13862749T>A	NM_001369.2:c.4597-2A>T	.	Splice acceptor variant	0	0	1	SS1	.	2	0	2	0	0	0.0010304	0	2	0.0001136	17612	2	0	9.18e-06	0	0	0	0	0	0	0	0	0	0	0	0	0	0	0	NA
LP	1B	DNAH5	chr5:g.13864439del	NM_001369.2:c.4554del	NP_001360.1:p.Asn1518LysfsTer8	Frameshift variant	0	0	0.29	NF1	.	1	1	0	0	0.000181752	0	0	1	5.6e-05	17858	1	0	0	0	0	0	0	0	0	0	0	0	0	0	0	0	0	0	NA
LP	1B	DNAH5	chr5:g.13865709del	NM_001369.2:c.4314del	NP_001360.1:p.Asn1438LysfsTer10	Frameshift variant	0	0	0.14	NF1	.	3	3	0	0	0.000545256	0	0	3	0.000168	17856	3	0	1.83e-05	0	0	0	0.000221	0	0	0	0	0	0	0	0	0	0	0	NA
LP	1B	DNAH5	chr5:g.13867878G>A	NM_001369.2:c.3949C>T	NP_001360.1:p.Gln1317Ter	Nonsense variant	0	0	0	NF1	Pathogenic	1	1	0	0	0.000181752	0	0	1	5.65e-05	17710	1	0	0	0	0	0	0	0	0	0	0	0	0	0	0	0	0	0	NA
LP	1B	DNAH5	chr5:g.13891036_13891037del	NM_001369.2:c.2518_2519del	NP_001360.1:p.Cys841SerfsTer11	Frameshift variant	0	0	0	NF1	.	1	0	0	1	0	0	0.000621891	1	5.59e-05	17896	1	0	0	0	0	0	0	0	0	0	0	0	0	0	0	0	0	0	NA
LP	1B	DNAH5	chr5:g.13919280dup	NM_001369.2:c.877dup	NP_001360.1:p.Arg293LysfsTer6	Frameshift variant	0	0	0	NF1	.	2	1	0	1	0.000181752	0	0.000621891	2	0.0001138	17576	2	0	9.14e-06	0	0	0	0.000111	0	0	0	0	0	0	0	0	0	0	0	NA
LP	1B	DNAH5	chr5:g.13920608G>A	NM_001369.2:c.670C>T	NP_001360.1:p.Arg224Ter	Nonsense variant	0	0	0	NF1	Pathogenic	1	1	0	0	0.000181752	0	0	1	5.65e-05	17716	1	0	0	0	0	0	0	0	0	0	0	0	0	0	0	0	0	0	NA
LP	1B	DNAH5	chr5:g.13928159dup	NM_001369.2:c.216dup	NP_001360.1:p.Ala73CysfsTer37	Frameshift variant	0	0	0	NF1	.	1	0	1	0	0	0.000515198	0	1	5.7e-05	17540	1	0	0	0	0	0	0	0	0	0	0	0	0	0	0	0	0	0	NA
LP	1B	DNAH5	chr5:g.13944393G>A	NM_001369.2:c.46C>T	NP_001360.1:p.Arg16Ter	Nonsense variant	0	0	0.01	NF1	Pathogenic	1	1	0	0	0.000181752	0	0	1	5.67e-05	17648	1	0	5.5e-05	0	0.000292	0	0	2.34e-05	0	0	2.79e-05	2.38e-05	0.00022	0	0	0	0	0	NA
LP	1B	DNAI1	chr9:g.34512366del	NM_012144.4:c.1431del	NP_036276.1:p.Lys477AsnfsTer2	Frameshift variant	0	0	0.19	NF1	.	3	0	3	0	0	0.0015456	0	3	0.0001701	17636	3	0	0	0	0	0	0	0	0	0	0	0	0	0	0	0	0	0	NA
LP	1B	DNAI1	chr9:g.34514638A>G	NM_012144.4:c.1719-2A>G	.	Splice acceptor variant	0	0	0.92	SS1	.	1	1	0	0	0.000181752	0	0	1	5.65e-05	17690	1	0	0	0	0	0	0	0	0	0	0	0	0	0	0	0	0	0	NA
LP	1B	DNAJB6	chr7:g.157409915dup	NM_058246.4:c.812dup	NP_490647.1:p.His271GlnfsTer8	Frameshift variant	0	0	0	NF1	.	1	0	1	0	0	0.000515198	0	1	5.64e-05	17734	1	0	0	0	0	0	0	0	0	0	0	0	0	0	0	0	0	0	NA
LP	1B	DNAJC6	chr1:g.65411269del	NM_001256864.2:c.2654del	NP_001243793.1:p.Gly885AlafsTer33	Frameshift variant	0	0	0	NF1	.	1	0	0	1	0	0	0.000621891	1	5.63e-05	17770	1	0	0	0	0	0	0	0	0	0	0	0	0	0	0	0	0	0	NA
LP	1B	DNM1	chr9:g.128224315C>T	NM_004408.4:c.1261C>T	NP_004399.2:p.Arg421Ter	Nonsense variant	0	0	0	NF1	Uncertain_significance	1	1	0	0	0.000181752	0	0	1	5.74e-05	17430	1	0	3.66e-05	0	5.85e-05	0	0.000221	2.34e-05	0	0	2.79e-05	0	0	0	0.000319	4.65e-05	0	0	NA
LP	1B	DNMT1	chr19:g.10137874_10137875del	NM_001130823.3:c.4252_4253del	NP_001124295.1:p.Gly1418ArgfsTer13	Frameshift variant	0	0	0.01	NF1	.	1	0	1	0	0	0.000515198	0	1	5.76e-05	17360	1	0	0	0	0	0	0	0	0	0	0	0	0	0	0	0	0	0	NA
LP	1B	DNMT1	chr19:g.10151770del	NM_001130823.3:c.2097del	NP_001124295.1:p.Lys699AsnfsTer14	Frameshift variant	0	0	0.03	NF1	.	1	1	0	0	0.000181752	0	0	1	5.78e-05	17294	1	0	9.14e-06	0	0	0	0.000111	0	0	0	0	0	0	0	0	0	0	0	NA
P/LP	1A_TwoPlus	DNMT3A	chr2:g.25234307G>A	NM_022552.4:c.2711C>T	NP_072046.2:p.Pro904Leu	Missense variant	0.937	0.899554	0	.	Pathogenic/Likely_pathogenic	2	1	0	1	0.000181752	0	0.000621891	2	0.000114	17548	2	0	1.83e-05	0	0	0	0	4.68e-05	0	0	5.59e-05	0	0	0.000301	0	9.29e-05	0	0	NA
P	1A_TwoPlus	DNMT3A	chr2:g.25240313G>A	NM_022552.4:c.2311C>T	NP_072046.2:p.Arg771Ter	Nonsense variant	0	0	0.08	.	Pathogenic	1	1	0	0	0.000181752	0	0	1	5.67e-05	17626	1	0	1.83e-05	0	0	0	0	0	6.37e-05	0	4.19e-05	2.38e-05	0	0	0	7.75e-05	0	0	NA
LP	1B	DOCK3	chr3:g.51357037C>T	NM_004947.5:c.4579C>T	NP_004938.1:p.Gln1527Ter	Nonsense variant	0	0	0.06	NF1	.	1	0	0	1	0	0	0.000621891	1	5.62e-05	17790	1	0	0	0	0	0	0	0	0	0	0	0	0	0	0	0	0	0	NA
LP	1B	DOCK7	chr1:g.62505702G>A	NM_001367561.1:c.4591C>T	NP_001354490.1:p.Gln1531Ter	Nonsense variant	0	0	0	NF1	.	1	1	0	0	0.000181752	0	0	1	5.6e-05	17852	1	0	0	0	0	0	0	0	0	0	0	0	0	0	0	0	0	0	NA
P	1A_TwoPlus	DOK7	chr4:g.3463454_3463468del	NM_173660.5:c.54+25_55-38del	.	Intron variant	0	0	0	.	Pathogenic	2	1	0	1	0.000181752	0	0.000621891	2	0.006494	308	2	0	0.00145	0	0	0	0	0.0031	0	1	0.000195	0.000278	0	0	0	0.000226	0	0	NA
LP	1B	DOK7	chr4:g.3473462G>T	NM_173660.5:c.157G>T	NP_775931.3:p.Glu53Ter	Nonsense variant	0	0	0	NF1	.	1	0	1	0	0	0.000515198	0	1	5.62e-05	17786	1	0	0	0	0	0	0	0	0	0	0	0	0	0	0	0	0	0	NA
LP	1B	DOK7	chr4:g.3476340A>G	NM_173660.5:c.332-2A>G	.	Splice acceptor variant	0	0	0.93	SS1	.	1	0	0	1	0	0	0.000621891	1	0.0001136	8806	1	0	0	0	0	0	0	0	0	0	1.65e-05	5.81e-05	0	0	0	0	0	0	NA
P/LP	1A_TwoPlus	DOK7	chr4:g.3476523C>T	NM_173660.5:c.513C>T	NP_775931.3:p.Gly171=	Synonymous variant	0	0	0.88	.	Pathogenic/Likely_pathogenic	1	1	0	0	0.000181752	0	0	1	5.7e-05	17532	1	0	0	0	0	0	0	0	0	0	0	0	0	0	0	0	0	0	NA
LP	1B	DOK7	chr4:g.3492872C>T	NM_173660.5:c.886C>T	NP_775931.3:p.Gln296Ter	Nonsense variant	0	0	0	NF4	.	1	1	0	0	0.000181752	0	0	1	5.66e-05	17674	1	0	0	0	0	0	0	0	0	0	0	0	0	0	0	0	0	0	NA
LP	1B	DOK7	chr4:g.3492873del	NM_173660.5:c.887del	NP_775931.3:p.Gln296ArgfsTer160	Frameshift variant	0	0	0	NF4	.	1	1	0	0	0.000181752	0	0	1	5.66e-05	17674	1	0	0	0	0	0	0	0	0	0	0	0	0	0	0	0	0	0	NA
LP	1B	DOK7	chr4:g.3492891dup	NM_173660.5:c.905dup	NP_775931.3:p.Ala303SerfsTer66	Frameshift variant	0	0	0	NF4	.	1	0	1	0	0	0.000515198	0	1	5.65e-05	17704	1	0	1.08e-05	0	0	0	0	0	7.09e-05	0	0	0	0	0	0	0	0	0	NA
P	1A_TwoPlus	DOK7	chr4:g.3493110_3493113dup	NM_173660.5:c.1124_1127dup	NP_775931.3:p.Ala378SerfsTer30	Frameshift variant	0	0	0	.	Pathogenic	3	0	3	0	0	0.0015456	0	3	0.0001705	17596	3	0	0.000582	0.000215	0.000949	0	0	0.000898	0.000223	1	0.000858	0.000238	0.000659	0	0	0.0015	0.000656	0	NA
LP	1B	DOK7	chr4:g.3493282_3493297del	NM_173660.5:c.1296_1311del	NP_775931.3:p.Asp433ArgfsTer18	Frameshift variant	0	0	0	NF4	Pathogenic	1	1	0	0	0.000181752	0	0	1	5.71e-05	17502	1	0	6.63e-05	0.000463	0	0	0.000234	4.85e-05	0	0	2.09e-05	2.38e-05	0	0	0.000638	0	0	0	NA
LP	1B	DOK7	chr4:g.3493310_3493343del	NM_173660.5:c.1324_1357del	NP_775931.3:p.Cys442AlafsTer3	Frameshift variant	0	0	0	NF4	.	1	1	0	0	0.000181752	0	0	1	5.63e-05	17754	1	0	0	0	0	0	0	0	0	0	0	0	0	0	0	0	0	0	NA
LP	1B	DOK7	chr4:g.3493364dup	NM_173660.5:c.1378dup	NP_775931.3:p.Gln460ProfsTer59	Frameshift variant	0	0	0	NF4	Likely_pathogenic	1	0	0	1	0	0	0.000621891	1	5.67e-05	17636	1	0	5.25e-05	0	0	0	0	2.73e-05	0	0	9.07e-05	0.000285	0	0	0	1.55e-05	0	0	NA
LP	1B	DPAGT1	chr11:g.119101066del	NM_001382.4:c.235del	NP_001373.2:p.Leu79Ter	Frameshift variant	0	0	0.14	NF1	.	1	0	0	1	0	0	0.000621891	1	5.7e-05	17538	1	0	0	0	0	0	0	0	0	0	0	0	0	0	0	0	0	0	NA
LP	1B	DPAGT1	chr11:g.119101502G>A	NM_001382.4:c.154C>T	NP_001373.2:p.Gln52Ter	Nonsense variant	0	0	0.03	NF1	.	1	1	0	0	0.000181752	0	0	1	5.66e-05	17668	1	0	0	0	0	0	0	0	0	0	0	0	0	0	0	0	0	0	NA
LP	1B	DPF2	chr11:g.65346025G>T	NM_006268.5:c.871G>T	NP_006259.1:p.Glu291Ter	Nonsense variant	0	0	0	NF1	.	1	0	0	1	0	0	0.000621891	1	5.71e-05	17504	1	0	0	0	0	0	0	0	0	0	0	0	0	0	0	0	0	0	NA
LP	1B	DPM1	chr20:g.50945858_50945859del	NM_003859.2:c.364_365del	NP_003850.1:p.Ser122ThrfsTer8	Frameshift variant	0	0	0.01	NF1	.	1	0	0	1	0	0	0.000621891	1	5.64e-05	17740	1	0	0	0	0	0	0	0	0	0	0	0	0	0	0	0	0	0	NA
LP	1B	DPM1	chr20:g.50958435del	NM_003859.2:c.92del	NP_003850.1:p.Leu31TyrfsTer18	Frameshift variant	0	0	0.01	NF1	.	1	1	0	0	0.000181752	0	0	1	5.81e-05	17216	1	0	0	0	0	0	0	0	0	0	0	0	0	0	0	0	0	0	NA
P/LP	1A_TwoPlus	DPYD	chr1:g.97305283G>A	NM_000110.4:c.2275C>T	NP_000101.2:p.Arg759Ter	Nonsense variant	0	0	0.03	.	Pathogenic/Likely_pathogenic	1	1	0	0	0.000181752	0	0	1	5.68e-05	17600	1	0	2.74e-05	0	0.000117	0	0	0	6.37e-05	0	4.2e-05	7.15e-05	0	0	0	4.65e-05	0	0	NA
LP	1A_TwoPlus	DPYD	chr1:g.97373562_97373577del	NM_000110.4:c.2043_2058del	NP_000101.2:p.Leu682IlefsTer24	Frameshift & splice region variant	0	0	0	.	Likely_pathogenic	1	0	1	0	0	0.000515198	0	1	5.6e-05	17860	1	0	0.000146	0	0	0	0	0	0.00102	1	2.09e-05	0	0	0	0	0	0.000985	0	NA
LP	1A_Conflicting	DPYD	chr1:g.97828127G>A	NM_000110.4:c.220C>T	NP_000101.2:p.Arg74Ter	Nonsense variant	0	0	0	.	Conflicting_interpretations_of_pathogenicity	18	16	0	2	0.00290803	0	0.00124378	18	0.001013	17774	18	0	0.000137	0	0.000117	0	0.00144	0	0	0	6.29e-05	4.77e-05	0.000367	0	0.000639	0	0	0	NA
P	1A_TwoPlus	DPYS	chr8:g.104392834G>A	NM_001385.3:c.1393C>T	NP_001376.1:p.Arg465Ter	Nonsense variant	0	0	0	.	Pathogenic	5	5	0	0	0.00090876	0	0	5	0.0002828	17678	5	0	8.23e-05	0	0	0	0.000553	9.35e-05	0	0	3.49e-05	0	0	0	0.00128	1.55e-05	0	0	NA
LP	1B	DSC2	chr18:g.31071818G>A	NM_024422.6:c.1912C>T	NP_077740.1:p.Gln638Ter	Nonsense variant	0	0	0.07	NF1	.	1	0	1	0	0	0.000515198	0	1	5.6e-05	17860	1	0	0	0	0	0	0	0	0	0	0	0	0	0	0	0	0	0	NA
LP	1B	DSC2	chr18:g.31089508A>T	NM_024422.6:c.561T>A	NP_077740.1:p.Tyr187Ter	Nonsense variant	0	0	0	NF1	.	1	1	0	0	0.000181752	0	0	1	5.62e-05	17792	1	0	0	0	0	0	0	0	0	0	0	0	0	0	0	0	0	0	NA
LP	1B	DSC2	chr18:g.31092100C>T	NM_024422.6:c.354+1G>A	.	Splice donor variant	0	0	0.96	SS1	.	1	1	0	0	0.000181752	0	0	1	5.6e-05	17860	1	0	9.15e-06	0	0	0	0.000111	0	0	0	0	0	0	0	0	0	0	0	NA
LP	1B	DSG1	chr18:g.31343484_31343487dup	NM_001942.4:c.1722_1725dup	NP_001933.2:p.Ala576ArgfsTer5	Frameshift variant	0	0	0	NF1	.	1	0	0	1	0	0	0.000621891	1	5.64e-05	17746	1	0	0	0	0	0	0	0	0	0	0	0	0	0	0	0	0	0	NA
LP	1B	DSG2	chr18:g.31519922del	NM_001943.5:c.201del	NP_001934.2:p.Asn68IlefsTer44	Frameshift variant	0	0	0	NF1	.	1	1	0	0	0.000181752	0	0	1	5.61e-05	17828	1	0	0	0	0	0	0	0	0	0	0	0	0	0	0	0	0	0	NA
LP	1B	DSG2	chr18:g.31531120_31531144del	NM_001943.5:c.1148_1172del	NP_001934.2:p.Lys383ThrfsTer19	Frameshift variant	0	0	0	NF1	.	1	0	1	0	0	0.000515198	0	1	5.62e-05	17780	1	0	9.21e-06	0	0	0	0	0	6.38e-05	0	0	0	0	0	0	0	0	0	NA
LP	1B	DSG2	chr18:g.31531234_31531237dup	NM_001943.5:c.1262_1265dup	NP_001934.2:p.Pro423ThrfsTer13	Frameshift variant	0	0	0	NF1	.	1	0	0	1	0	0	0.000621891	1	5.59e-05	17906	1	0	0	0	0	0	0	0	0	0	0	0	0	0	0	0	0	0	NA
LP	1B	DSG2	chr18:g.31546114A>T	NM_001943.5:c.2728A>T	NP_001934.2:p.Arg910Ter	Nonsense variant	0	0	0	NF5	.	2	0	2	0	0	0.0010304	0	2	0.0001124	17798	2	0	0	0	0	0	0	0	0	0	0	0	0	0	0	0	0	0	NA
LP	1B	DSG4	chr18:g.31386725G>A	NM_177986.5:c.122G>A	NP_817123.1:p.Trp41Ter	Nonsense variant	0	0	0.06	NF1	.	1	1	0	0	0.000181752	0	0	1	5.6e-05	17866	1	0	0	0	0	0	0	0	0	0	0	0	0	0	0	0	0	0	NA
LP	1B	DSG4	chr18:g.31392200C>T	NM_177986.5:c.865C>T	NP_817123.1:p.Arg289Ter	Nonsense variant	0	0	0.01	NF1	Pathogenic	1	1	0	0	0.000181752	0	0	1	5.63e-05	17768	1	0	9.14e-06	0	0	0	0.000111	0	0	0	2.79e-05	4.76e-05	0	0	0.000319	1.55e-05	0	0	NA
LP	1B	DSG4	chr18:g.31399337dup	NM_177986.5:c.1071dup	NP_817123.1:p.His358SerfsTer21	Frameshift variant	0	0	0	NF1	.	1	1	0	0	0.000181752	0	0	1	5.62e-05	17802	1	0	0	0	0	0	0	0	0	0	0	0	0	0	0	0	0	0	NA
LP	1B	DSG4	chr18:g.31403635G>T	NM_177986.5:c.1636+1G>T	.	Splice donor variant	0	0	1	SS1	.	1	1	0	0	0.000181752	0	0	1	5.62e-05	17780	1	0	9.14e-06	0	0	0	0.000111	0	0	0	0	0	0	0	0	0	0	0	NA
LP	1B	DSG4	chr18:g.31406142del	NM_177986.5:c.1702del	NP_817123.1:p.Val568Ter	Frameshift variant	0	0	0.01	NF1	.	1	0	0	1	0	0	0.000621891	1	5.65e-05	17700	1	0	0	0	0	0	0	0	0	0	6.98e-06	0	0	0	0	1.55e-05	0	0	NA
LP	1B	DSG4	chr18:g.31406370del	NM_177986.5:c.1930del	NP_817123.1:p.Ile644PhefsTer34	Frameshift variant	0	0	0	NF1	.	1	0	1	0	0	0.000515198	0	1	5.64e-05	17734	1	0	9.14e-06	0	0	0	0	0	6.37e-05	0	0	0	0	0	0	0	0	0	NA
P/LP	1A_TwoPlus	DSP	chr6:g.7580388C>T	NM_004415.4:c.4198C>T	NP_004406.2:p.Arg1400Ter	Nonsense variant	0	0	0	.	Pathogenic/Likely_pathogenic	1	1	0	0	0.000181752	0	0	1	5.7e-05	17546	1	0	9.14e-06	0	0	0	0.000111	0	0	0	6.99e-06	2.38e-05	0	0	0	0	0	0	NA
LP	1B	DSP	chr6:g.7580504_7580505del	NM_004415.4:c.4314_4315del	NP_004406.2:p.Glu1439GlyfsTer11	Frameshift variant	0	0	0	NF1	.	2	2	0	0	0.000363504	0	0	2	0.0001137	17596	2	0	0	0	0	0	0	0	0	0	0	0	0	0	0	0	0	0	NA
LP	1B	DSP	chr6:g.7583520dup	NM_004415.4:c.6258dup	NP_004406.2:p.Tyr2087IlefsTer11	Frameshift variant	0	0	0	NF5	.	1	1	0	0	0.000181752	0	0	1	5.66e-05	17660	1	0	0	0	0	0	0	0	0	0	0	0	0	0	0	0	0	0	NA
LP	1B	DSP	chr6:g.7583724_7583727del	NM_004415.4:c.6462_6465del	NP_004406.2:p.Asp2155GlufsTer7	Frameshift variant	0	0	0	NF5	.	1	1	0	0	0.000181752	0	0	1	5.66e-05	17658	1	0	0	0	0	0	0	0	0	0	0	0	0	0	0	0	0	0	NA
LP	1B	DUOX2	chr15:g.45095435A>C	NM_001363711.2:c.4239+2T>G	.	Splice donor variant	0	0	0.93	SS1	.	1	1	0	0	0.000181752	0	0	1	5.67e-05	17640	1	0	0	0	0	0	0	0	0	0	0	0	0	0	0	0	0	0	NA
LP	1B	DUOX2	chr15:g.45095454G>A	NM_001363711.2:c.4222C>T	NP_001350640.1:p.Gln1408Ter	Nonsense variant	0	0	0.09	NF1	.	1	0	1	0	0	0.000515198	0	1	5.65e-05	17708	1	0	0	0	0	0	0	0	0	0	0	0	0	0	0	0	0	0	NA
LP	1B	DUOX2	chr15:g.45097613C>A	NM_001363711.2:c.3693+1G>T	.	Splice donor variant	0	0	0.99	SS1	Likely_pathogenic	18	18	0	0	0.00327154	0	0	18	0.001014	17754	18	0	0.000128	0	0	0	0.00155	0	0	0	6.28e-05	0	0	0	0.00287	0	0	0	NA
LP	1B	DUOX2	chr15:g.45098031C>T	NM_001363711.2:c.3543G>A	NP_001350640.1:p.Trp1181Ter	Nonsense variant	0	0	0.02	NF1	.	1	1	0	0	0.000181752	0	0	1	5.66e-05	17674	1	0	0	0	0	0	0	0	0	0	0	0	0	0	0	0	0	0	NA
LP	1B	DUOX2	chr15:g.45099732del	NM_001363711.2:c.3346del	NP_001350640.1:p.Arg1116AlafsTer54	Frameshift variant	0	0	0.09	NF1	.	1	1	0	0	0.000181752	0	0	1	5.7e-05	17532	1	0	9.14e-06	0	0	0	0.000111	0	0	0	0	0	0	0	0	0	0	0	NA
LP	1A_TwoPlus	DUOX2	chr15:g.45099738del	NM_001363711.2:c.3340del	NP_001350640.1:p.Leu1114SerfsTer56	Frameshift variant	0	0	0.09	.	Likely_pathogenic	5	5	0	0	0.00090876	0	0	5	0.0002844	17580	5	0	2.74e-05	0	0	0	0.000332	0	0	0	6.98e-06	0	0	0	0.000319	0	0	0	NA
P/LP	1A_TwoPlus	DUOX2	chr15:g.45099749G>A	NM_001363711.2:c.3328C>T	NP_001350640.1:p.Arg1110Ter	Nonsense variant	0	0	0.03	.	Pathogenic/Likely_pathogenic	3	0	3	0	0	0.0015456	0	3	0.0001707	17570	3	0	8.23e-05	0	0	0	0.000221	2.34e-05	0.000382	0	3.49e-05	2.38e-05	0	0	0	1.55e-05	0.000985	0	NA
LP	1A_Conflicting	DUOX2	chr15:g.45099827G>A	NM_001363711.2:c.3250C>T	NP_001350640.1:p.Arg1084Ter	Nonsense variant	0	0	0.01	.	Conflicting_interpretations_of_pathogenicity	2	0	0	2	0	0	0.00124378	2	0.0001136	17612	2	0	0.00011	0.00014	0.000175	0	0.000221	9.35e-05	0.000127	0	4.19e-05	2.38e-05	0	0	0	7.74e-05	0	0	NA
LP	1B	DUOX2	chr15:g.45100816del	NM_001363711.2:c.2948del	NP_001350640.1:p.Pro983LeufsTer13	Frameshift variant	0	0	0.02	NF1	.	2	0	0	2	0	0	0.00124378	2	0.0001145	17470	2	0	0	0	0	0	0	0	0	0	0	0	0	0	0	0	0	0	NA
P/LP	1A_TwoPlus	DUOX2	chr15:g.45101230_45101233del	NM_001363711.2:c.2895_2898del	NP_001350640.1:p.Phe966SerfsTer29	Frameshift variant	0	0	0.27	.	Pathogenic/Likely_pathogenic	7	0	7	0	0	0.00360639	0	7	0.0003957	17692	7	0	0.00328	0.000283	0.0017	0	0	0.00307	0.00179	4	0.00264	0.000809	0.00176	0	0	0.00319	0.00131	2	NA
LP	1B	DUOX2	chr15:g.45104176G>A	NM_001363711.2:c.2524C>T	NP_001350640.1:p.Arg842Ter	Nonsense variant	0	0	0	NF1	Pathogenic	1	0	1	0	0	0.000515198	0	1	5.71e-05	17520	1	0	6.4e-05	0	0.000117	0	0.000111	9.35e-05	0	0	2.09e-05	4.76e-05	0	0	0	1.55e-05	0	0	NA
LP	1B	DUOX2	chr15:g.45104288G>T	NM_001363711.2:c.2412C>A	NP_001350640.1:p.Cys804Ter	Nonsense variant	0	0	0	NF1	.	1	0	0	1	0	0	0.000621891	1	5.69e-05	17580	1	0	0	0	0	0	0	0	0	0	1.4e-05	0	0	0	0	3.1e-05	0	0	NA
LP	1B	DUOX2	chr15:g.45105775C>T	NM_001363711.2:c.2202G>A	NP_001350640.1:p.Trp734Ter	Nonsense variant	0	0	0.01	NF1	.	8	8	0	0	0.00145402	0	0	8	0.0004517	17710	8	0	1.83e-05	0	0	0	0.000221	0	0	0	0	0	0	0	0	0	0	0	NA
LP	1B	DUOX2	chr15:g.45106172G>A	NM_001363711.2:c.2101C>T	NP_001350640.1:p.Arg701Ter	Nonsense variant	0	0	0.13	NF1	Pathogenic	32	4	0	28	0.000727008	0	0.0174129	32	0.001829	17496	32	0	2.74e-05	0	0	0	0.000111	0	0.000127	0	4.19e-05	0	0	0	0.000638	1.55e-05	0.000987	0	NA
LP	1B	DUOX2	chr15:g.45106255dup	NM_001363711.2:c.2018dup	NP_001350640.1:p.Val674GlyfsTer39	Frameshift variant	0	0	0.14	NF1	.	1	1	0	0	0.000181752	0	0	1	5.72e-05	17498	1	0	9.15e-06	0	0	0	0.000111	0	0	0	0	0	0	0	0	0	0	0	NA
LP	1B	DUOX2	chr15:g.45106329T>A	NM_001363711.2:c.1946-2A>T	.	Splice acceptor variant	0	0	0.97	SS1	.	1	1	0	0	0.000181752	0	0	1	5.71e-05	17500	1	0	0	0	0	0	0	0	0	0	0	0	0	0	0	0	0	0	NA
LP	1B	DUOX2	chr15:g.45106955G>A	NM_001363711.2:c.1708C>T	NP_001350640.1:p.Gln570Ter	Nonsense variant	0	0	0.08	NF1	.	5	5	0	0	0.00090876	0	0	5	0.0002829	17674	5	0	3.69e-05	0	0	0	0.000476	0	0	0	2.09e-05	0	0	0	0.000958	0	0	0	NA
P	1A_TwoPlus	DUOX2	chr15:g.45107450T>A	NM_001363711.2:c.1588A>T	NP_001350640.1:p.Lys530Ter	Nonsense variant	0	0	0.25	.	Pathogenic	124	122	0	2	0.0221738	0	0.00124378	124	0.007258	17084	124	0	0.00074	0	0	0	0.00895	0	0	0	0.000168	0	7.32e-05	0	0.00702	0	0	0	NA
P	1A_TwoPlus	DUOX2	chr15:g.45108887G>A	NM_001363711.2:c.1300C>T	NP_001350640.1:p.Arg434Ter	Nonsense variant	0	0	0.08	.	Pathogenic	1	1	0	0	0.000181752	0	0	1	5.66e-05	17658	1	0	8.23e-05	0	0.000292	0	0	9.35e-05	0	0	6.98e-06	0	7.32e-05	0	0	0	0	0	NA
LP	1B	DUOX2	chr15:g.45108912A>C	NM_001363711.2:c.1275T>G	NP_001350640.1:p.Tyr425Ter	Nonsense variant	0	0	0.24	NF1	.	1	0	1	0	0	0.000515198	0	1	5.63e-05	17748	1	0	3.66e-05	0	5.84e-05	0	0	0	0.000191	0	1.4e-05	2.38e-05	0	0	0	1.55e-05	0	0	NA
LP	1B	DUOX2	chr15:g.45111399del	NM_001363711.2:c.703del	NP_001350640.1:p.Arg235GlyfsTer86	Frameshift variant	0	0	0.01	NF1	.	2	0	0	2	0	0	0.00124378	2	0.000119	16802	2	0	0	0	0	0	0	0	0	0	0	0	0	0	0	0	0	0	NA
LP	1B	DUOX2	chr15:g.45111400_45111403dup	NM_001363711.2:c.697_700dup	NP_001350640.1:p.Pro234ArgfsTer68	Frameshift variant	0	0	0	NF1	.	1	0	0	1	0	0	0.000621891	1	5.92e-05	16904	1	0	0	0	0	0	0	0	0	0	0	0	0	0	0	0	0	0	NA
LP	1B	DUOX2	chr15:g.45111479_45111495del	NM_001363711.2:c.605_621del	NP_001350640.1:p.Gln202ArgfsTer93	Frameshift variant	0	0	0	NF1	.	2	2	0	0	0.000363504	0	0	2	0.0001135	17622	2	0	1.53e-05	0	0	0	0.000221	0	0	0	1.4e-05	0	0	0	0.000639	0	0	0	NA
LP	1B	DUOX2	chr15:g.45111484dup	NM_001363711.2:c.618dup	NP_001350640.1:p.Pro207AlafsTer94	Frameshift variant	0	0	0	NF1	.	4	0	4	0	0	0.00206079	0	4	0.0002268	17640	4	0	6.09e-05	0	0	0	0	0	0.000352	0	1.4e-05	0	0	0	0	0	0.000656	0	NA
P/LP	1A_TwoPlus	DUOX2	chr15:g.45111502dup	NM_001363711.2:c.602dup	NP_001350640.1:p.Gln202ThrfsTer99	Frameshift variant	0	0	0	.	Pathogenic/Likely_pathogenic	11	2	9	0	0.000363504	0.00463679	0	11	0.0006362	17290	11	0	0.000841	0.000355	0.00065	0	0	0.0017	0.000616	0	0.000827	0.000168	0.000293	0	0	0.00161	0	0	NA
LP	1B	DUOX2	chr15:g.45111503del	NM_001363711.2:c.596del	NP_001350640.1:p.Ser199TrpfsTer122	Frameshift variant	0	0	0	NF1	.	2	2	0	0	0.000363504	0	0	2	0.0001134	17632	2	0	1.5e-05	0	0	0	0	0	0	0	1.4e-05	0	0	0	0.000638	0	0	0	NA
LP	1B	DUOX2	chr15:g.45111586C>T	NM_001363711.2:c.514-1G>A	.	Splice acceptor variant	0	0	0.94	SS1	.	2	2	0	0	0.000363504	0	0	2	0.0001137	17594	2	0	0	0	0	0	0	0	0	0	0	0	0	0	0	0	0	0	NA
LP	1B	DUOX2	chr15:g.45111848_45111849dup	NM_001363711.2:c.435_436dup	NP_001350640.1:p.Gly146AlafsTer31	Frameshift variant	0	0	0	NF1	.	1	1	0	0	0.000181752	0	0	1	5.67e-05	17642	1	0	0	0	0	0	0	0	0	0	0	0	0	0	0	0	0	0	NA
LP	1B	DUOX2	chr15:g.45113384del	NM_001363711.2:c.28del	NP_001350640.1:p.Met10CysfsTer7	Frameshift variant	0	0	0.14	NF1	.	1	1	0	0	0.000181752	0	0	1	5.71e-05	17526	1	0	0	0	0	0	0	0	0	0	0	0	0	0	0	0	0	0	NA
LP	1B	DUSP6	chr12:g.89351916G>A	NM_001946.4:c.124C>T	NP_001937.2:p.Gln42Ter	Nonsense variant	0	0	0	NF1	.	1	1	0	0	0.000181752	0	0	1	5.67e-05	17640	1	0	0	0	0	0	0	0	0	0	0	0	0	0	0	0	0	0	NA
LP	1B	DVL3	chr3:g.184164274C>G	NM_004423.4:c.239C>G	NP_004414.3:p.Ser80Ter	Nonsense variant	0	0	0.06	NF1	.	1	1	0	0	0.000181752	0	0	1	5.68e-05	17598	1	0	0	0	0	0	0	0	0	0	0	0	0	0	0	0	0	0	NA
LP	1B	DVL3	chr3:g.184166529_184166530insAAAACCGGGGTATGGA	NM_004423.4:c.980+7_980+8insAAAACCGGGGTATGGA	.	Frameshift variant	0	0	0	NF1	.	2	0	2	0	0	0.0010304	0	2	0.0001137	17592	2	0	0	0	0	0	0	0	0	0	6.98e-06	0	0	0	0	0	0.000329	0	NA
LP	1B	DYM	chr18:g.49209558_49209568del	NM_001353214.3:c.1609_1619del	NP_001340143.1:p.Arg537PhefsTer9	Frameshift variant	0	0	0	NF1	.	3	3	0	0	0.000545256	0	0	3	0.000168	17852	3	0	0	0	0	0	0	0	0	0	0	0	0	0	0	0	0	0	NA
LP	1B	DYM	chr18:g.49209654_49209655del	NM_001353214.3:c.1524_1525del	NP_001340143.1:p.His509LeufsTer13	Frameshift variant	0	0	0	NF1	.	1	0	1	0	0	0.000515198	0	1	5.81e-05	17224	1	0	0	0	0	0	0	0	0	0	0	0	0	0	0	0	0	0	NA
LP	1B	DYM	chr18:g.49209688A>T	NM_001353214.3:c.1488T>A	NP_001340143.1:p.Tyr496Ter	Nonsense variant	0	0	0.04	NF1	.	2	0	2	0	0	0.0010304	0	2	0.0001125	17774	2	0	0.000135	0	0	0	0	0	0.000646	0	0	0	0	0	0	0	0	0	NA
LP	1B	DYM	chr18:g.49258463G>A	NM_001353214.3:c.1282C>T	NP_001340143.1:p.Arg428Ter	Nonsense variant	0	0	0.03	NF1	Likely_pathogenic	1	0	0	1	0	0	0.000621891	1	5.64e-05	17726	1	0	9.15e-06	0	5.85e-05	0	0	0	0	0	0	0	0	0	0	0	0	0	NA
LP	1B	DYM	chr18:g.49272245_49272246dup	NM_001353214.3:c.1186_1187dup	NP_001340143.1:p.Met396IlefsTer5	Frameshift variant	0	0	0	NF1	.	1	1	0	0	0.000181752	0	0	1	5.67e-05	17652	1	0	9.15e-06	0	0	0	0.000111	0	0	0	0	0	0	0	0	0	0	0	NA
LP	1B	DYM	chr18:g.49282095G>A	NM_001353214.3:c.1027C>T	NP_001340143.1:p.Gln343Ter	Nonsense variant	0	0	0.01	NF1	.	1	1	0	0	0.000181752	0	0	1	5.63e-05	17760	1	0	9.14e-06	0	0	0	0.000111	0	0	0	0	0	0	0	0	0	0	0	NA
LP	1B	DYM	chr18:g.49363207C>A	NM_001353214.3:c.448G>T	NP_001340143.1:p.Glu150Ter	Nonsense variant	0	0	0.05	NF1	.	1	1	0	0	0.000181752	0	0	1	5.66e-05	17670	1	0	9.14e-06	0	0	0	0.000111	0	0	0	0	0	0	0	0	0	0	0	NA
LP	1B	DYM	chr18:g.49379706_49379713del	NM_001353214.3:c.242_249del	NP_001340143.1:p.Phe81Ter	Frameshift variant	0	0	0	NF1	.	1	1	0	0	0.000181752	0	0	1	5.59e-05	17878	1	0	0	0	0	0	0	0	0	0	0	0	0	0	0	0	0	0	NA
LP	1B	DYM	chr18:g.49379744G>A	NM_001353214.3:c.208C>T	NP_001340143.1:p.Arg70Ter	Nonsense variant	0	0	0.02	NF1	Pathogenic	2	2	0	0	0.000363504	0	0	2	0.0001124	17798	2	0	9.15e-06	0	0	0	0	2.34e-05	0	0	2.09e-05	0	0	0	0	4.65e-05	0	0	NA
LP	1B	DYNC1H1	chr14:g.101994750del	NM_001376.5:c.3234del	NP_001367.2:p.Lys1078AsnfsTer9	Frameshift variant	0	0	0	NF1	.	1	1	0	0	0.000181752	0	0	1	5.63e-05	17776	1	0	0	0	0	0	0	0	0	0	0	0	0	0	0	0	0	0	NA
LP	1B	DYNC2H1	chr11:g.103109711del	NM_001377.3:c.137del	NP_001368.2:p.Gly46AlafsTer40	Frameshift variant	0	0	0	NF1	.	1	1	0	0	0.000181752	0	0	1	5.68e-05	17618	1	0	9.22e-06	0	0	0	0.000116	0	0	0	0	0	0	0	0	0	0	0	NA
LP	1B	DYNC2H1	chr11:g.103114235C>T	NM_001377.3:c.499C>T	NP_001368.2:p.Arg167Ter	Nonsense variant	0	0	0.07	NF1	.	1	1	0	0	0.000181752	0	0	1	5.64e-05	17740	1	0	1.14e-05	0.000184	0	0	0	0	0	0	1.4e-05	4.76e-05	0	0	0	0	0	0	NA
LP	1B	DYNC2H1	chr11:g.103120525C>T	NM_001377.3:c.1078C>T	NP_001368.2:p.Arg360Ter	Nonsense variant	0	0	0.19	NF1	Pathogenic/Likely_pathogenic	2	2	0	0	0.000363504	0	0	2	0.0001133	17656	2	0	0	0	0	0	0	0	0	0	0	0	0	0	0	0	0	0	NA
LP	1B	DYNC2H1	chr11:g.103133641dup	NM_001377.3:c.2040dup	NP_001368.2:p.Ala681CysfsTer3	Frameshift variant	0	0	0	NF1	Pathogenic	1	0	1	0	0	0.000515198	0	1	5.63e-05	17770	1	0	0	0	0	0	0	0	0	0	0	0	0	0	0	0	0	0	NA
LP	1A_TwoPlus	DYNC2H1	chr11:g.103177640A>G	NM_001377.3:c.5959A>G	NP_001368.2:p.Thr1987Ala	Missense variant	0.689	0.77844	0	.	Likely_pathogenic	1	0	1	0	0	0.000515198	0	1	5.61e-05	17826	1	0	0	0	0	0	0	0	0	0	0	0	0	0	0	0	0	0	NA
LP	1B	DYNC2H1	chr11:g.103191520C>T	NM_001377.3:c.7441C>T	NP_001368.2:p.Arg2481Ter	Nonsense variant	0	0	0.21	NF1	Pathogenic	1	1	0	0	0.000181752	0	0	1	5.74e-05	17434	1	0	5.02e-05	0	0	0	0	7.88e-05	0.000139	1	1.4e-05	0	0	0	0	1.55e-05	0	0	NA
LP	1B	DYNC2H1	chr11:g.103199246C>T	NM_001377.3:c.7858C>T	NP_001368.2:p.Arg2620Ter	Nonsense variant	0	0	0.24	NF1	.	2	0	1	1	0	0.000515198	0.000621891	2	0.0001134	17634	2	0	1.03e-05	0	0	0	0	0	7.04e-05	0	0	0	0	0	0	0	0	0	NA
LP	1B	DYNC2H1	chr11:g.103199312dup	NM_001377.3:c.7924dup	NP_001368.2:p.Arg2642LysfsTer45	Frameshift variant	0	0	0.02	NF1	.	1	1	0	0	0.000181752	0	0	1	5.64e-05	17730	1	0	9.23e-06	0	0	0	0.000116	0	0	0	0	0	0	0	0	0	0	0	NA
LP	1B	DYNC2H1	chr11:g.103199407del	NM_001377.3:c.8019del	NP_001368.2:p.Ala2674ArgfsTer14	Frameshift variant	0	0	0.08	NF1	.	1	1	0	0	0.000181752	0	0	1	5.66e-05	17672	1	0	0	0	0	0	0	0	0	0	0	0	0	0	0	0	0	0	NA
LP	1B	DYNC2H1	chr11:g.103209957del	NM_001377.3:c.8536del	NP_001368.2:p.Ser2846GlnfsTer7	Frameshift variant	0	0	0.01	NF1	.	3	0	0	3	0	0	0.00186567	3	0.0001695	17694	3	0	0	0	0	0	0	0	0	0	0	0	0	0	0	0	0	0	NA
LP	1B	DYNC2H1	chr11:g.103223067G>T	NM_001377.3:c.9334G>T	NP_001368.2:p.Glu3112Ter	Nonsense variant	0	0	0	NF1	.	1	0	1	0	0	0.000515198	0	1	5.63e-05	17750	1	0	0	0	0	0	0	0	0	0	0	0	0	0	0	0	0	0	NA
LP	1B	DYNC2H1	chr11:g.103223087G>A	NM_001377.3:c.9353+1G>A	.	Splice donor variant	0	0	1	SS1	Pathogenic/Likely_pathogenic	1	1	0	0	0.000181752	0	0	1	5.62e-05	17784	1	0	5.01e-05	0	0.000125	0	0.000133	2.61e-05	0	0	0	0	0	0	0	0	0	0	NA
LP	1B	DYNC2H1	chr11:g.103234137G>T	NM_001377.3:c.9544G>T	NP_001368.2:p.Glu3182Ter	Nonsense variant	0	0	0.13	NF1	.	1	0	0	1	0	0	0.000621891	1	5.68e-05	17620	1	0	0	0	0	0	0	0	0	0	0	0	0	0	0	0	0	0	NA
LP	1B	DYNC2H1	chr11:g.103259972_103259975del	NM_001377.3:c.10690_10693del	NP_001368.2:p.Phe3564ArgfsTer5	Frameshift variant	0	0	0.01	NF1	.	2	2	0	0	0.000363504	0	0	2	0.0001475	13560	2	0	0	0	0	0	0	0	0	0	0	0	0	0	0	0	0	0	NA
LP	1B	DYNC2H1	chr11:g.103280381C>T	NM_001377.3:c.10729C>T	NP_001368.2:p.Arg3577Ter	Nonsense variant	0	0	0.01	NF1	Uncertain_significance	1	1	0	0	0.000181752	0	0	1	5.63e-05	17756	1	0	0	0	0	0	0	0	0	0	6.99e-06	0	0	0	0	1.55e-05	0	0	NA
LP	1B	DYNC2H1	chr11:g.103316615_103316616del	NM_001377.3:c.11720_11721del	NP_001368.2:p.Phe3907Ter	Frameshift variant	0	0	0.01	NF1	.	1	1	0	0	0.000181752	0	0	1	5.63e-05	17750	1	0	0	0	0	0	0	0	0	0	6.99e-06	0	0	0	0.000319	0	0	0	NA
LP	1B	DYRK1B	chr19:g.39826841A>C	NM_004714.3:c.1242T>G	NP_004705.1:p.Tyr414Ter	Nonsense variant	0	0	0.01	NF1	.	1	0	1	0	0	0.000515198	0	1	5.79e-05	17274	1	0	0	0	0	0	0	0	0	0	0	0	0	0	0	0	0	0	NA
LP	1B	DYSF	chr2:g.71466930C>T	NM_001130987.2:c.88C>T	NP_001124459.1:p.Arg30Ter	Nonsense variant	0	0	0.01	NF1	.	1	1	0	0	0.000181752	0	0	1	5.66e-05	17684	1	0	0	0	0	0	0	0	0	0	0	0	0	0	0	0	0	0	NA
LP	1B	DYSF	chr2:g.71513260dup	NM_001130987.2:c.481dup	NP_001124459.1:p.Glu161GlyfsTer8	Frameshift variant	0	0	0.03	NF1	.	1	0	1	0	0	0.000515198	0	1	5.65e-05	17694	1	0	0	0	0	0	0	0	0	0	0	0	0	0	0	0	0	0	NA
P/LP	1A_TwoPlus	DYSF	chr2:g.71515714C>T	NM_001130987.2:c.851C>T	NP_001124459.1:p.Thr284Met	Missense variant	0.926	0.708906	0	.	Pathogenic/Likely_pathogenic	2	2	0	0	0.000363504	0	0	2	0.0001146	17452	2	0	9.14e-06	0	0	0	0.000111	0	0	0	0	0	0	0	0	0	0	0	NA
P	1A_TwoPlus	DYSF	chr2:g.71520209G>A	NM_001130987.2:c.1033+1G>A	.	Splice donor variant	0	0	0.32	.	Pathogenic	3	3	0	0	0.000545256	0	0	3	0.0001708	17562	3	0	3.66e-05	0.00014	0	0	0.000332	0	0	0	1.4e-05	2.38e-05	0	0	0	0	0	0	NA
P/LP	1A_TwoPlus	DYSF	chr2:g.71520816T>C	NM_001130987.2:c.1061T>C	NP_001124459.1:p.Leu354Pro	Missense variant	0.943	0.60876	0	.	Pathogenic/Likely_pathogenic	3	3	0	0	0.000545256	0	0	3	0.0001707	17576	3	0	2.74e-05	0	0	0	0.000332	0	0	0	6.98e-06	0	0	0	0.000319	0	0	0	NA
LP	1B	DYSF	chr2:g.71526347G>C	NM_001130987.2:c.1276+1G>C	.	Splice donor variant	0	0	0.98	SS1	.	1	0	1	0	0	0.000515198	0	1	5.71e-05	17526	1	0	0	0	0	0	0	0	0	0	0	0	0	0	0	0	0	0	NA
P/LP	1A_TwoPlus	DYSF	chr2:g.71526351G>A	NM_001130987.2:c.1276+5G>A	.	Intron & splice region variant	0	0	0.86	.	Pathogenic/Likely_pathogenic	1	1	0	0	0.000181752	0	0	1	5.71e-05	17502	1	0	0	0	0	0	0	0	0	0	6.98e-06	2.38e-05	0	0	0	0	0	0	NA
P	1A_TwoPlus	DYSF	chr2:g.71535289dup	NM_001130987.2:c.1471dup	NP_001124459.1:p.Met491AsnfsTer15	Frameshift variant	0	0	0.14	.	Pathogenic	1	1	0	0	0.000181752	0	0	1	5.8e-05	17238	1	0	0	0	0	0	0	0	0	0	6.99e-06	0	0	0	0.000319	0	0	0	NA
P	1A_TwoPlus	DYSF	chr2:g.71539223del	NM_001130987.2:c.1560del	NP_001124459.1:p.Gly521GlufsTer4	Frameshift variant	0	0	0.01	.	Pathogenic	1	1	0	0	0.000181752	0	0	1	5.68e-05	17610	1	0	0	0	0	0	0	0	0	0	0	0	0	0	0	0	0	0	NA
LP	1B	DYSF	chr2:g.71551157G>A	NM_001130987.2:c.1692+1G>A	.	Splice donor variant	0	0	0.99	SS1	.	1	0	1	0	0	0.000515198	0	1	5.61e-05	17826	1	0	0	0	0	0	0	0	0	0	0	0	0	0	0	0	0	0	NA
P	1A_TwoPlus	DYSF	chr2:g.71551631C>T	NM_001130987.2:c.1717C>T	NP_001124459.1:p.Arg573Trp	Missense variant	0.94	0.588768	0.09	.	Pathogenic	1	0	1	0	0	0.000515198	0	1	5.69e-05	17584	1	0	1.91e-05	0	6.01e-05	0	0	2.4e-05	0	0	1.4e-05	0	0	0	0	3.1e-05	0	0	NA
LP	1B	DYSF	chr2:g.71568010G>A	NM_001130987.2:c.2625G>A	NP_001124459.1:p.Trp875Ter	Nonsense variant	0	0	0	NF1	.	1	0	1	0	0	0.000515198	0	1	5.68e-05	17602	1	0	9.14e-06	0	0	0	0	0	6.37e-05	0	0	0	0	0	0	0	0	0	NA
LP	1B	DYSF	chr2:g.71568171G>A	NM_001130987.2:c.2698-1G>A	.	Splice acceptor variant	0	0	0.98	SS1	.	1	1	0	0	0.000181752	0	0	1	5.67e-05	17636	1	0	0	0	0	0	0	0	0	0	0	0	0	0	0	0	0	0	NA
P/LP	1A_TwoPlus	DYSF	chr2:g.71568339G>A	NM_001130987.2:c.2864+1G>A	.	Splice donor variant	0	0	0.97	.	Pathogenic/Likely_pathogenic	1	0	0	1	0	0	0.000621891	1	5.72e-05	17488	1	0	9.14e-06	0	0	0	0	2.34e-05	0	0	6.98e-06	0	0	0	0.000319	0	0	0	NA
LP	1B	DYSF	chr2:g.71569879_71569883del	NM_001130987.2:c.2924_2928del	NP_001124459.1:p.Gln975ProfsTer12	Frameshift variant	0	0	0	NF1	Pathogenic	1	1	0	0	0.000181752	0	0	1	5.69e-05	17582	1	0	0	0	0	0	0	0	0	0	0	0	0	0	0	0	0	0	NA
P	1A_TwoPlus	DYSF	chr2:g.71569884C>T	NM_001130987.2:c.2929C>T	NP_001124459.1:p.Arg977Trp	Missense variant	0.773	0.711246	0	.	Pathogenic	1	1	0	0	0.000181752	0	0	1	5.68e-05	17604	1	0	3.66e-05	0	0	0	0	7.02e-05	6.38e-05	0	2.09e-05	0	0	0	0.00032	3.1e-05	0	0	NA
LP	1B	DYSF	chr2:g.71570598G>A	NM_001130987.2:c.3086-1G>A	.	Splice acceptor variant	0	0	1	SS1	.	1	0	1	0	0	0.000515198	0	1	5.62e-05	17780	1	0	9.21e-06	0	0	0	0	0	6.39e-05	0	0	0	0	0	0	0	0	0	NA
P/LP	1A_TwoPlus	DYSF	chr2:g.71570680G>A	NM_001130987.2:c.3167G>A	NP_001124459.1:p.Arg1056Gln	Missense variant	0.935	0.719812	0	.	Pathogenic/Likely_pathogenic	1	1	0	0	0.000181752	0	0	1	5.62e-05	17810	1	0	5.5e-05	0.000141	5.87e-05	0	0	9.37e-05	0	0	1.4e-05	2.38e-05	0	0	0	1.55e-05	0	0	NA
P/LP	1A_TwoPlus	DYSF	chr2:g.71570704G>A	NM_001130987.2:c.3191G>A	NP_001124459.1:p.Arg1064His	Missense variant	0.826	0.71078	0	.	Pathogenic/Likely_pathogenic	1	1	0	0	0.000181752	0	0	1	5.6e-05	17850	1	0	3.67e-05	0	0.000235	0	0	0	0	0	6.28e-05	2.38e-05	0.000439	0	0	1.55e-05	0	0	NA
P	1A_TwoPlus	DYSF	chr2:g.71590284_71590285del	NM_001130987.2:c.3570_3571del	NP_001124459.1:p.Ser1191Ter	Frameshift variant	0	0	0	.	Pathogenic	1	1	0	0	0.000181752	0	0	1	5.63e-05	17760	1	0	1.83e-05	0	0	0	0	4.68e-05	0	0	6.98e-06	0	0	0	0	1.55e-05	0	0	NA
P	1A_TwoPlus	DYSF	chr2:g.71612673dup	NM_001130987.2:c.4254dup	NP_001124459.1:p.Ile1419HisfsTer8	Frameshift variant	0	0	0.01	.	Pathogenic	1	0	0	1	0	0	0.000621891	1	5.74e-05	17434	1	0	9.14e-06	0	5.85e-05	0	0	0	0	0	2.79e-05	7.14e-05	0	0	0	1.55e-05	0	0	NA
P	1A_TwoPlus	DYSF	chr2:g.71643988G>A	NM_001130987.2:c.4551G>A	NP_001124459.1:p.Trp1517Ter	Nonsense variant	0	0	0.03	.	Pathogenic	1	0	0	1	0	0	0.000621891	1	5.69e-05	17566	1	0	9.32e-06	0	0	0	0	2.38e-05	0	0	0	0	0	0	0	0	0	0	NA
LP	1B	DYSF	chr2:g.71643991del	NM_001130987.2:c.4554del	NP_001124459.1:p.Ser1518ArgfsTer7	Frameshift variant	0	0	0	NF1	.	1	1	0	0	0.000181752	0	0	1	5.67e-05	17644	1	0	0	0	0	0	0	0	0	0	0	0	0	0	0	0	0	0	NA
LP	1B	DYSF	chr2:g.71658877G>T	NM_001130987.2:c.4756-1G>T	.	Splice acceptor variant	0	0	1	SS1	.	1	0	1	0	0	0.000515198	0	1	5.68e-05	17592	1	0	0	0	0	0	0	0	0	0	0	0	0	0	0	0	0	0	NA
P/LP	1A_TwoPlus	DYSF	chr2:g.71665181C>T	NM_001130987.2:c.5194C>T	NP_001124459.1:p.Arg1732Trp	Missense variant	0.742	0.583881	0	.	Pathogenic/Likely_pathogenic	1	0	1	0	0	0.000515198	0	1	5.66e-05	17684	1	0	9.21e-06	0	5.87e-05	0	0	0	0	0	2.09e-05	2.38e-05	0	0	0	3.1e-05	0	0	NA
P	1A_TwoPlus	DYSF	chr2:g.71669191G>A	NM_001130987.2:c.5626G>A	NP_001124459.1:p.Asp1876Asn	Missense variant	0.819	0.795116	0.08	.	Pathogenic	1	1	0	0	0.000181752	0	0	1	5.68e-05	17622	1	0	1.93e-05	0	0	0	0.000115	0	0	0	6.98e-06	0	7.32e-05	0	0	0	0	0	NA
P	1A_TwoPlus	DYSF	chr2:g.71674242C>T	NM_001130987.2:c.5830C>T	NP_001124459.1:p.Arg1944Ter	Nonsense variant	0	0	0.23	.	Pathogenic	3	0	1	2	0	0.000515198	0.00124378	3	0.0001687	17780	3	0	0	0	0	0	0	0	0	0	2.09e-05	0	0	0	0	3.1e-05	0.000329	0	NA
P/LP	1A_TwoPlus	DYSF	chr2:g.71682597C>T	NM_001130987.2:c.6241C>T	NP_001124459.1:p.Arg2081Cys	Missense variant	0.859	0.674923	0.01	.	Pathogenic/Likely_pathogenic	2	2	0	0	0.000363504	0	0	2	0.0001136	17612	2	0	2.74e-05	0	5.85e-05	0	0	4.68e-05	0	0	2.09e-05	0	0	0	0	4.65e-05	0	0	NA
LP	1A_TwoPlus	EARS2	chr16:g.23535032C>T	NM_001083614.2:c.814G>A	NP_001077083.1:p.Ala272Thr	Missense variant	0.738	0.450114	0.03	.	Likely_pathogenic	2	2	0	0	0.000363504	0	0	2	0.000114	17546	2	0	4.71e-05	0	5.98e-05	0	0.000118	2.41e-05	0.000131	0	6.98e-05	0.000119	0.000147	0	0	3.1e-05	0	0	NA
LP	1B	EARS2	chr16:g.23535041del	NM_001083614.2:c.808del	NP_001077083.1:p.His270ThrfsTer61	Frameshift variant	0	0	0	NF1	.	1	1	0	0	0.000181752	0	0	1	5.73e-05	17444	1	0	0	0	0	0	0	0	0	0	0	0	0	0	0	0	0	0	NA
LP	1B	EARS2	chr16:g.23535231C>T	NM_001083614.2:c.615G>A	NP_001077083.1:p.Trp205Ter	Nonsense variant	0	0	0	NF1	.	1	0	0	1	0	0	0.000621891	1	5.67e-05	17650	1	0	0	0	0	0	0	0	0	0	0	0	0	0	0	0	0	0	NA
LP	1B	EARS2	chr16:g.23544581_23544582del	NM_001083614.2:c.417_418del	NP_001077083.1:p.Cys140PhefsTer24	Frameshift variant	0	0	0.03	NF1	.	9	8	1	0	0.00145402	0.000515198	0	9	0.0005144	17496	9	0	6.45e-05	0	0	0	0.000696	0	6.39e-05	0	1.4e-05	0	0	0	0	3.1e-05	0	0	NA
P/LP	1A_TwoPlus	EARS2	chr16:g.23544671C>T	NM_001083614.2:c.328G>A	NP_001077083.1:p.Gly110Ser	Missense variant	0.53	0.643771	0	.	Pathogenic/Likely_pathogenic	1	0	0	1	0	0	0.000621891	1	5.69e-05	17582	1	0	0.000263	0.000313	0	0	0	0.000619	0	0	0.000209	0.000143	0	0	0	0.000341	0	0	NA
LP	1B	ECE1	chr1:g.21258740_21258743del	NM_001397.3:c.715_718del	NP_001388.1:p.Val239MetfsTer13	Frameshift variant	0	0	0.06	NF1	.	1	1	0	0	0.000181752	0	0	1	5.74e-05	17430	1	0	0	0	0	0	0	0	0	0	0	0	0	0	0	0	0	0	NA
LP	1B	ECEL1	chr2:g.232481620A>T	NM_004826.4:c.1875T>A	NP_004817.2:p.Tyr625Ter	Nonsense variant	0	0	0.02	NF1	.	1	1	0	0	0.000181752	0	0	1	5.67e-05	17632	1	0	9.15e-06	0	0	0	0.000111	0	0	0	0	0	0	0	0	0	0	0	NA
LP	1B	ECEL1	chr2:g.232483444del	NM_004826.4:c.1479del	NP_004817.2:p.Glu494ArgfsTer13	Frameshift variant	0	0	0	NF1	.	1	0	1	0	0	0.000515198	0	1	5.69e-05	17572	1	0	9.22e-06	0	0	0	0	0	6.42e-05	0	0	0	0	0	0	0	0	0	NA
LP	1B	ECEL1	chr2:g.232484818del	NM_004826.4:c.1042del	NP_004817.2:p.Gln348ArgfsTer13	Frameshift variant	0	0	0.28	NF1	.	2	0	0	2	0	0	0.00124378	2	0.0001126	17768	2	0	0	0	0	0	0	0	0	0	0	0	0	0	0	0	0	0	NA
LP	1B	ECEL1	chr2:g.232486142_232486166del	NM_004826.4:c.493_517del	NP_004817.2:p.Leu165AlafsTer30	Frameshift variant	0	0	0	NF1	.	1	0	1	0	0	0.000515198	0	1	5.7e-05	17550	1	0	0	0	0	0	0	0	0	0	0	0	0	0	0	0	0	0	NA
P	1A_TwoPlus	ECEL1	chr2:g.232486506_232486551del	NM_004826.4:c.110_155del	NP_004817.2:p.Phe37CysfsTer151	Frameshift variant	0	0	0	.	Pathogenic	3	1	1	1	0.000181752	0.000515198	0.000621891	3	0.0001768	16966	3	0	0.000221	0	0.0016	0	0	0	0	0	0.000105	9.53e-05	0.000368	0	0	6.21e-05	0.000328	0	NA
LP	1B	ECEL1	chr2:g.232486647del	NM_004826.4:c.11del	NP_004817.2:p.Pro4ArgfsTer4	Frameshift variant	0	0	0.05	NF1	.	1	0	0	1	0	0	0.000621891	1	5.81e-05	17202	1	0	0	0	0	0	0	0	0	0	0	0	0	0	0	0	0	0	NA
P/LP	1A_TwoPlus	ECHS1	chr10:g.133366990G>A	NM_004092.4:c.518C>T	NP_004083.3:p.Ala173Val	Missense variant	0.403	0.617886	0.01	.	Pathogenic/Likely_pathogenic	2	0	2	0	0	0.0010304	0	2	0.0001122	17832	2	0	0.000226	0.000143	5.89e-05	0	0	0.000524	0	0	0.000133	0.000119	0	0	0	0.000186	0.000657	0	NA
P	1A_TwoPlus	ECM1	chr1:g.150509931del	NM_004425.4:c.233del	NP_004416.2:p.Pro78LeufsTer100	Frameshift variant	0	0	0.27	.	Pathogenic	1	1	0	0	0.000181752	0	0	1	5.81e-05	17204	1	0	7.31e-05	0	0	0	0	0.00014	0	0	0.000119	0	0	0	0	0.000201	0	0	NA
P	1A_TwoPlus	EDAR	chr2:g.108897110C>T	NM_022336.4:c.1144G>A	NP_071731.1:p.Gly382Ser	Missense variant	0.792	0.840975	0	.	Pathogenic	1	0	1	0	0	0.000515198	0	1	5.72e-05	17486	1	0	6.4e-05	0.00014	0.000292	0	0	0	6.38e-05	0	2.09e-05	2.38e-05	0	0	0	0	0	0	NA
LP	1B	EDAR	chr2:g.108907994C>A	NM_022336.4:c.829G>T	NP_071731.1:p.Glu277Ter	Nonsense variant	0	0	0	NF1	.	1	1	0	0	0.000181752	0	0	1	5.72e-05	17480	1	0	0	0	0	0	0	0	0	0	0	0	0	0	0	0	0	0	NA
LP	1B	EDAR	chr2:g.108929322T>A	NM_022336.4:c.232A>T	NP_071731.1:p.Lys78Ter	Nonsense variant	0	0	0	NF1	.	1	0	0	1	0	0	0.000621891	1	5.7e-05	17532	1	0	0	0	0	0	0	0	0	0	0	0	0	0	0	0	0	0	NA
LP	1A_Conflicting	EDN3	chr20:g.59301650C>A	NM_207034.3:c.293C>A	NP_996917.1:p.Thr98Lys	Missense variant	0.924	0.681644	0	.	Conflicting_interpretations_of_pathogenicity	1	0	1	0	0	0.000515198	0	1	5.69e-05	17566	1	0	0	0	0	0	0	0	0	0	0	0	0	0	0	0	0	0	NA
LP	1A_Conflicting	EDNRB	chr13:g.77903538C>T	NM_001122659.3:c.553G>A	NP_001116131.1:p.Val185Met	Missense variant	0.702	0.89545	0.04	.	Conflicting_interpretations_of_pathogenicity	16	16	0	0	0.00290803	0	0	16	0.0009	17778	16	0	0.000119	0	0	0	0.00111	4.68e-05	6.38e-05	0	2.8e-05	2.38e-05	7.35e-05	0	0.000647	0	0	0	NA
LP	1B	EEF1A2	chr20:g.63490661_63490662del	NM_001958.5:c.846_847del	NP_001949.1:p.Val283GlufsTer5	Frameshift variant	0	0	0.01	NF1	.	1	1	0	0	0.000181752	0	0	1	5.69e-05	17576	1	0	0	0	0	0	0	0	0	0	0	0	0	0	0	0	0	0	NA
LP	1B	EEF1A2	chr20:g.63494877G>T	NM_001958.5:c.549C>A	NP_001949.1:p.Tyr183Ter	Nonsense variant	0	0	0	NF1	.	2	1	0	1	0.000181752	0	0.000621891	2	0.0001146	17454	2	0	0	0	0	0	0	0	0	0	0	0	0	0	0	0	0	0	NA
LP	1B	EEF2	chr19:g.3982255C>T	NM_001961.4:c.782G>A	NP_001952.1:p.Trp261Ter	Nonsense variant	0	0	0	NF1	.	1	1	0	0	0.000181752	0	0	1	5.76e-05	17360	1	0	0	0	0	0	0	0	0	0	0	0	0	0	0	0	0	0	NA
LP	1B	EFEMP1	chr2:g.55874945C>A	NM_001039348.3:c.1000+1G>T	.	Splice donor variant	0	0	1	SS1	.	1	0	0	1	0	0	0.000621891	1	5.88e-05	17010	1	0	0	0	0	0	0	0	0	0	0	0	0	0	0	0	0	0	NA
LP	1B	EFEMP1	chr2:g.55876696G>C	NM_001039348.3:c.807C>G	NP_001034437.1:p.Tyr269Ter	Nonsense variant	0	0	0.05	NF1	.	1	1	0	0	0.000181752	0	0	1	5.69e-05	17564	1	0	9.14e-06	0	0	0	0.000111	0	0	0	0	0	0	0	0	0	0	0	NA
LP	1B	EFEMP1	chr2:g.55881731_55881732del	NM_001039348.3:c.521_522del	NP_001034437.1:p.Ile174ArgfsTer11	Frameshift variant	0	0	0.19	NF1	.	1	0	0	1	0	0	0.000621891	1	5.62e-05	17784	1	0	0	0	0	0	0	0	0	0	0	0	0	0	0	0	0	0	NA
P	1A_TwoPlus	EFEMP2	chr11:g.65870545C>T	NM_016938.5:c.481G>A	NP_058634.4:p.Glu161Lys	Missense variant	0.535	0.60736	0.02	.	Pathogenic	1	1	0	0	0.000181752	0	0	1	5.79e-05	17264	1	0	1.83e-05	0	0	0	0.000111	2.34e-05	0	0	0	0	0	0	0	0	0	0	NA
LP	1B	EGFR	chr7:g.55156821del	NM_005228.5:c.1196del	NP_005219.2:p.Lys399ArgfsTer8	Frameshift variant	0	0	0.8	NF1	.	1	1	0	0	0.000181752	0	0	1	5.6e-05	17850	1	0	9.14e-06	0	0	0	0.000111	0	0	0	0	0	0	0	0	0	0	0	NA
LP	1B	EGFR	chr7:g.55157677C>T	NM_005228.5:c.1222C>T	NP_005219.2:p.Gln408Ter	Nonsense variant	0	0	0.3	NF1	.	1	1	0	0	0.000181752	0	0	1	5.66e-05	17684	1	0	0	0	0	0	0	0	0	0	0	0	0	0	0	0	0	0	NA
LP	1A_Conflicting	EIF2B1	chr12:g.123627087G>A	NM_001414.4:c.439C>T	NP_001405.1:p.Arg147Ter	Nonsense variant	0	0	0.42	.	Conflicting_interpretations_of_pathogenicity	2	0	2	0	0	0.0010304	0	2	0.0001141	17524	2	0	0.000101	0	0	0	0	0	0.000701	0	5.59e-05	2.38e-05	0	0	0	6.2e-05	0.000987	0	NA
LP	1B	EIF2B3	chr1:g.44875692_44875714dup	NM_020365.5:c.976-13_985dup	NP_065098.1:p.Leu329SerfsTer61	Frameshift variant	0	0	0	NF1	.	9	1	0	8	0.000181752	0	0.00497512	9	0.0005181	17370	9	0	0	0	0	0	0	0	0	0	0	0	0	0	0	0	0	0	NA
LP	1A_Conflicting	EIF3F	chr11:g.7994466T>G	NM_003754.3:c.694T>G	NP_003745.1:p.Phe232Val	Missense variant	0.759	0.84151	0	.	Conflicting_interpretations_of_pathogenicity	2	0	2	0	0	0.0010304	0	2	0.0001131	17684	2	0	0.000485	0.00014	5.85e-05	0.00172	0	0.00103	0.000128	0	0.000865	0.000262	0.0011	0.00151	0	0.00144	0	0	NA
LP	1B	ELN	chr7:g.74036554G>T	NM_000501.4:c.134-1G>T	.	Splice acceptor variant	0	0	0.99	SS1	.	1	1	0	0	0.000181752	0	0	1	5.69e-05	17568	1	0	0	0	0	0	0	0	0	0	0	0	0	0	0	0	0	0	NA
LP	1B	ELN	chr7:g.74048140A>G	NM_000501.4:c.686-2A>G	.	Splice acceptor variant	0	0	1	SS1	Likely_pathogenic	7	7	0	0	0.00127226	0	0	7	0.0003976	17604	7	0	1.83e-05	0	0	0	0.000221	0	0	0	6.98e-06	0	0	0	0.000319	0	0	0	NA
LP	1B	ELP1	chr9:g.108896645C>T	NM_003640.5:c.2588-1G>A	.	Splice acceptor variant	0	0	0.99	SS1	.	2	2	0	0	0.000363504	0	0	2	0.0001128	17736	2	0	0	0	0	0	0	0	0	0	0	0	0	0	0	0	0	0	NA
LP	1B	ELP1	chr9:g.108899820A>G	NM_003640.5:c.2204+2T>C	.	Splice donor variant	0	0	0.99	SS1	.	1	1	0	0	0.000181752	0	0	1	5.6e-05	17874	1	0	0	0	0	0	0	0	0	0	0	0	0	0	0	0	0	0	NA
LP	1B	ELP1	chr9:g.108902905del	NM_003640.5:c.1788del	NP_003631.2:p.Gly597ValfsTer18	Frameshift variant	0	0	0	NF1	.	1	0	1	0	0	0.000515198	0	1	5.63e-05	17768	1	0	1.83e-05	0	0	0	0	0	6.37e-05	0	0	0	0	0	0	0	0	0	NA
LP	1B	ELP1	chr9:g.108919330C>T	NM_003640.5:c.572G>A	NP_003631.2:p.Trp191Ter	Nonsense variant	0	0	0.23	NF1	Pathogenic	1	0	0	1	0	0	0.000621891	1	5.7e-05	17558	1	0	0	0	0	0	0	0	0	0	0	0	0	0	0	0	0	0	NA
P	1A_TwoPlus	ENAM	chr4:g.70642685_70642686insAG	NM_031889.3:c.1259_1260insAG	NP_114095.2:p.Pro422ValfsTer27	Frameshift variant	0	0	0	.	Pathogenic	1	0	1	0	0	0.000515198	0	1	5.65e-05	17694	1	0	0.000222	0	0	0	0	0.000376	0.00026	0	0.000196	0	0	0	0	0.000341	0.000992	0	NA
LP	1B	ENG	chr9:g.127818237dup	NM_001114753.2:c.1572dup	NP_001108225.1:p.Glu525ArgfsTer3	Frameshift variant	0	0	0.12	NF1	.	1	0	1	0	0	0.000515198	0	1	5.72e-05	17488	1	0	0	0	0	0	0	0	0	0	0	0	0	0	0	0	0	0	NA
P	1A_TwoPlus	ENG	chr9:g.127825822G>A	NM_001114753.2:c.562C>T	NP_001108225.1:p.Gln188Ter	Nonsense variant	0	0	0.04	.	Pathogenic	1	1	0	0	0.000181752	0	0	1	5.77e-05	17318	1	0	0	0	0	0	0	0	0	0	0	0	0	0	0	0	0	0	NA
LP	1B	ENPP1	chr6:g.131850065del	NM_006208.3:c.389del	NP_006199.2:p.Gly130GlufsTer5	Frameshift variant	0	0	0	NF1	.	1	1	0	0	0.000181752	0	0	1	5.62e-05	17790	1	0	0	0	0	0	0	0	0	0	0	0	0	0	0	0	0	0	NA
LP	1B	ENPP1	chr6:g.131858735C>G	NM_006208.3:c.783C>G	NP_006199.2:p.Tyr261Ter	Nonsense variant	0	0	0.32	NF1	Pathogenic	3	3	0	0	0.000545256	0	0	3	0.0001676	17904	3	0	0	0	0	0	0	0	0	0	0	0	0	0	0	0	0	0	NA
LP	1B	ENPP1	chr6:g.131864551dup	NM_006208.3:c.1071dup	NP_006199.2:p.Gln358ThrfsTer4	Frameshift variant	0	0	0.19	NF1	.	1	1	0	0	0.000181752	0	0	1	5.58e-05	17934	1	0	0	0	0	0	0	0	0	0	0	0	0	0	0	0	0	0	NA
LP	1A_Conflicting	ENPP1	chr6:g.131877024G>A	NM_006208.3:c.1756G>A	NP_006199.2:p.Gly586Arg	Missense variant	0.912	0.727451	0.06	.	Conflicting_interpretations_of_pathogenicity	1	0	1	0	0	0.000515198	0	1	5.65e-05	17702	1	0	0	0	0	0	0	0	0	0	1.4e-05	0	7.33e-05	0	0	1.55e-05	0	0	NA
LP	1B	EP300	chr22:g.41137656_41137657insTTTTTTTT	NM_001429.4:c.1626_1627insTTTTTTTT	NP_001420.2:p.Met543PhefsTer4	Frameshift variant	0	0	0	NF1	.	1	1	0	0	0.000181752	0	0	1	5.92e-05	16880	1	0	0	0	0	0	0	0	0	0	0	0	0	0	0	0	0	0	NA
LP	1B	EPB42	chr15:g.43203234G>A	NM_001114134.1:c.1660C>T	NP_001107606.1:p.Arg554Ter	Nonsense variant	0	0	0.05	NF1	.	10	0	1	9	0	0.000515198	0.00559701	10	0.0005686	17586	10	0	2.74e-05	0	0	0	0	7.01e-05	0	0	6.98e-06	2.38e-05	0	0	0	0	0	0	NA
LP	1B	EPB42	chr15:g.43209429dup	NM_001114134.1:c.679dup	NP_001107606.1:p.Val227GlyfsTer39	Frameshift variant	0	0	0.01	NF1	.	1	1	0	0	0.000181752	0	0	1	5.73e-05	17454	1	0	0	0	0	0	0	0	0	0	0	0	0	0	0	0	0	0	NA
LP	1B	EPB42	chr15:g.43211452_43211459del	NM_001114134.1:c.507_514del	NP_001107606.1:p.Thr170LeufsTer18	Frameshift variant	0	0	0	NF1	.	2	0	0	2	0	0	0.00124378	2	0.0001136	17606	2	0	0	0	0	0	0	0	0	0	0	0	0	0	0	0	0	0	NA
LP	1B	EPB42	chr15:g.43215219C>T	NM_001114134.1:c.306G>A	NP_001107606.1:p.Trp102Ter	Nonsense variant	0	0	0	NF1	.	1	1	0	0	0.000181752	0	0	1	5.67e-05	17626	1	0	9.14e-06	0	0	0	0	0	0	0	0	0	0	0	0	0	0	0	NA
LP	1B	EPCAM	chr2:g.47373519C>T	NM_002354.3:c.133C>T	NP_002345.2:p.Gln45Ter	Nonsense variant	0	0	0	NF1	Pathogenic	2	2	0	0	0.000363504	0	0	2	0.0001129	17710	2	0	0	0	0	0	0	0	0	0	0	0	0	0	0	0	0	0	NA
LP	1B	EPCAM	chr2:g.47373938del	NM_002354.3:c.315del	NP_002345.2:p.Phe105LeufsTer15	Frameshift variant	0	0	0	NF1	.	1	1	0	0	0.000181752	0	0	1	5.75e-05	17378	1	0	0	0	0	0	0	0	0	0	0	0	0	0	0	0	0	0	NA
LP	1B	EPCAM	chr2:g.47374020_47374023del	NM_002354.3:c.397_400del	NP_002345.2:p.Ile133ProfsTer6	Frameshift variant	0	0	0.15	NF1	.	1	0	0	1	0	0	0.000621891	1	5.64e-05	17720	1	0	0	0	0	0	0	0	0	0	0	0	0	0	0	0	0	0	NA
P	1A_TwoPlus	EPCAM	chr2:g.47378939A>G	NM_002354.3:c.556-14A>G	.	Intron variant	0	0	0.96	.	Pathogenic	1	0	0	1	0	0	0.000621891	1	5.74e-05	17412	1	0	7.37e-05	0	0	0	0.000111	0.000118	0.000129	0	3.49e-05	0	0.000147	0	0.00032	3.1e-05	0	0	NA
LP	1B	EPCAM	chr2:g.47379856_47379860del	NM_002354.3:c.745_749del	NP_002345.2:p.Ile249LeufsTer3	Frameshift variant	0	0	0	NF1	.	1	0	1	0	0	0.000515198	0	1	5.65e-05	17696	1	0	0	0	0	0	0	0	0	0	6.99e-06	2.38e-05	0	0	0	0	0	0	NA
LP	1B	EPG5	chr18:g.45858055C>A	NM_020964.3:c.7240G>T	NP_066015.2:p.Glu2414Ter	Nonsense variant	0	0	0.01	NF1	.	1	1	0	0	0.000181752	0	0	1	5.66e-05	17670	1	0	0	0	0	0	0	0	0	0	0	0	0	0	0	0	0	0	NA
LP	1B	EPG5	chr18:g.45878410del	NM_020964.3:c.5909del	NP_066015.2:p.Lys1970SerfsTer7	Frameshift variant	0	0	0.03	NF1	.	1	0	0	1	0	0	0.000621891	1	5.61e-05	17820	1	0	0	0	0	0	0	0	0	0	0	0	0	0	0	0	0	0	NA
LP	1B	EPG5	chr18:g.45879184dup	NM_020964.3:c.5704dup	NP_066015.2:p.Tyr1902LeufsTer2	Frameshift variant	0	0	0.03	NF1	.	1	0	1	0	0	0.000515198	0	1	5.71e-05	17512	1	0	1.85e-05	0.00014	5.91e-05	0	0	0	0	0	3.49e-05	7.14e-05	7.33e-05	0	0	1.55e-05	0	0	NA
LP	1B	EPG5	chr18:g.45884813T>C	NM_020964.3:c.5110-2A>G	.	Splice acceptor variant	0	0	1	SS1	.	1	1	0	0	0.000181752	0	0	1	5.71e-05	17506	1	0	1.31e-05	0	0	0	0.000186	0	0	0	0	0	0	0	0	0	0	0	NA
LP	1B	EPG5	chr18:g.45916110G>A	NM_020964.3:c.3481C>T	NP_066015.2:p.Arg1161Ter	Nonsense variant	0	0	0.02	NF1	Pathogenic	1	0	1	0	0	0.000515198	0	1	5.65e-05	17690	1	0	0	0	0	0	0	0	0	0	0	0	0	0	0	0	0	0	NA
LP	1B	EPG5	chr18:g.45925884T>A	NM_020964.3:c.2572A>T	NP_066015.2:p.Lys858Ter	Nonsense variant	0	0	0.18	NF1	.	1	1	0	0	0.000181752	0	0	1	5.61e-05	17818	1	0	0	0	0	0	0	0	0	0	0	0	0	0	0	0	0	0	NA
LP	1B	EPG5	chr18:g.45930714C>A	NM_020964.3:c.2374G>T	NP_066015.2:p.Glu792Ter	Nonsense variant	0	0	0.2	NF1	.	1	1	0	0	0.000181752	0	0	1	5.62e-05	17794	1	0	0	0	0	0	0	0	0	0	0	0	0	0	0	0	0	0	NA
LP	1B	EPG5	chr18:g.45943180G>A	NM_020964.3:c.1924C>T	NP_066015.2:p.Arg642Ter	Nonsense variant	0	0	0.11	NF1	Pathogenic	1	1	0	0	0.000181752	0	0	1	5.64e-05	17736	1	0	0	0	0	0	0	0	0	0	0	0	0	0	0	0	0	0	NA
LP	1B	EPG5	chr18:g.45952398A>G	NM_020964.3:c.1252+2T>C	.	Splice donor variant	0	0	0.99	SS1	.	1	0	1	0	0	0.000515198	0	1	5.65e-05	17694	1	0	0	0	0	0	0	0	0	0	0	0	0	0	0	0	0	0	NA
LP	1B	EPG5	chr18:g.45954507G>A	NM_020964.3:c.895C>T	NP_066015.2:p.Arg299Ter	Nonsense variant	0	0	0.04	NF1	Pathogenic	1	1	0	0	0.000181752	0	0	1	5.62e-05	17794	1	0	1.84e-05	0	0	0	0.000116	2.35e-05	0	0	0	0	0	0	0	0	0	0	NA
LP	1B	EPG5	chr18:g.45954780G>A	NM_020964.3:c.622C>T	NP_066015.2:p.Gln208Ter	Nonsense variant	0	0	0	NF1	.	1	0	1	0	0	0.000515198	0	1	5.62e-05	17804	1	0	0	0	0	0	0	0	0	0	0	0	0	0	0	0	0	0	NA
P	1A_TwoPlus	EPM2A	chr6:g.145627691G>A	NM_005670.4:c.721C>T	NP_005661.1:p.Arg241Ter	Nonsense & splice region variant	0	0	0	.	Pathogenic	2	0	0	2	0	0	0.00124378	2	0.000113	17702	2	0	8.25e-05	0	0.000293	0	0	9.38e-05	0	0	5.58e-05	0	7.32e-05	0	0	0.000108	0	0	NA
LP	1B	EPS8	chr12:g.15650999del	NM_004447.6:c.1258del	NP_004438.3:p.Trp420GlyfsTer23	Frameshift variant	0	0	0.1	NF1	.	1	0	0	1	0	0	0.000621891	1	5.66e-05	17664	1	0	0	0	0	0	0	0	0	0	0	0	0	0	0	0	0	0	NA
LP	1B	EPS8	chr12:g.15665785C>T	NM_004447.6:c.707G>A	NP_004438.3:p.Trp236Ter	Nonsense variant	0	0	0.01	NF1	.	1	1	0	0	0.000181752	0	0	1	5.65e-05	17688	1	0	0	0	0	0	0	0	0	0	0	0	0	0	0	0	0	0	NA
P	1A_TwoPlus	ERCC2	chr19:g.45352235G>A	NM_000400.4:c.2164C>T	NP_000391.1:p.Arg722Trp	Missense variant	0.795	0.714648	0.05	.	Pathogenic	3	0	1	2	0	0.000515198	0.00124378	3	0.0001725	17388	3	0	9.15e-06	0	0	0	0	0	6.37e-05	0	9.07e-05	0.000214	0	0	0	6.2e-05	0	0	NA
LP	1A_Conflicting	ERCC2	chr19:g.45352249G>C	NM_000400.4:c.2150C>G	NP_000391.1:p.Ala717Gly	Missense variant	0.578	0.649556	0.87	.	Conflicting_interpretations_of_pathogenicity	1	0	1	0	0	0.000515198	0	1	5.72e-05	17496	1	0	0.000247	0.00014	0.000175	0.00216	0	0.000351	0.000191	0	0.000286	0.000167	7.32e-05	0.00181	0	0.000403	0.000329	0	NA
LP	1B	ERCC3	chr2:g.127272934_127272935del	NM_000122.2:c.1757_1758del	NP_000113.1:p.Gln586ArgfsTer17	Frameshift variant	0	0	0.01	NF1	Uncertain_significance	4	4	0	0	0.000727008	0	0	4	0.000226	17698	4	0	4.57e-05	0	5.84e-05	0	0.000332	0	6.37e-05	0	2.79e-05	2.38e-05	7.32e-05	0	0.000319	0	0.000329	0	NA
LP	1B	ERCC3	chr2:g.127286728del	NM_000122.2:c.1318del	NP_000113.1:p.Leu440TrpfsTer27	Frameshift variant	0	0	0	NF1	.	1	0	0	1	0	0	0.000621891	1	5.74e-05	17436	1	0	0	0	0	0	0	0	0	0	0	0	0	0	0	0	0	0	NA
LP	1B	ERCC3	chr2:g.127293633_127293634del	NM_000122.2:c.113_114del	NP_000113.1:p.Val38AlafsTer10	Frameshift variant	0	0	0	NF1	.	3	3	0	0	0.000545256	0	0	3	0.0001708	17560	3	0	0	0	0	0	0	0	0	0	0	0	0	0	0	0	0	0	NA
LP	1B	ERCC3	chr2:g.127293644G>A	NM_000122.2:c.103C>T	NP_000113.1:p.Gln35Ter	Nonsense variant	0	0	0	NF1	.	1	0	1	0	0	0.000515198	0	1	5.69e-05	17584	1	0	0	0	0	0	0	0	0	0	0	0	0	0	0	0	0	0	NA
P/LP	1A_TwoPlus	ERCC6	chr10:g.49459235C>G	NM_000124.4:c.4063-1G>C	.	Splice acceptor variant	0	0	0.92	.	Pathogenic/Likely_pathogenic	3	0	3	0	0	0.0015456	0	3	0.0001716	17484	3	0	2.75e-05	0	0	0	0	0	0.000191	0	0	0	0	0	0	0	0	0	NA
LP	1B	ERCC6	chr10:g.49470404_49470405del	NM_000124.4:c.3557_3558del	NP_000115.1:p.Lys1186ThrfsTer3	Frameshift variant	0	0	0	NF1	.	1	1	0	0	0.000181752	0	0	1	5.62e-05	17796	1	0	0	0	0	0	0	0	0	0	0	0	0	0	0	0	0	0	NA
LP	1B	ERCC6	chr10:g.49470985del	NM_000124.4:c.3061del	NP_000115.1:p.Ile1021PhefsTer16	Frameshift variant	0	0	0	NF1	.	1	0	0	1	0	0	0.000621891	1	5.62e-05	17804	1	0	0	0	0	0	0	0	0	0	0	0	0	0	0	0	0	0	NA
P/LP	1A_TwoPlus	ERCC6	chr10:g.49472461G>A	NM_000124.4:c.2839C>T	NP_000115.1:p.Arg947Ter	Nonsense variant	0	0	0	.	Pathogenic/Likely_pathogenic	1	0	0	1	0	0	0.000621891	1	5.71e-05	17522	1	0	9.15e-06	0.00014	0	0	0	0	0	0	4.19e-05	0.000119	0	0	0	1.55e-05	0	0	NA
P	1A_TwoPlus	ERCC6	chr10:g.49483504G>A	NM_000124.4:c.1834C>T	NP_000115.1:p.Arg612Ter	Nonsense variant	0	0	0.01	.	Pathogenic	1	0	0	1	0	0	0.000621891	1	5.6e-05	17872	1	0	1.83e-05	0	0	0	0	4.68e-05	0	0	2.79e-05	2.38e-05	0	0	0.000319	3.1e-05	0	0	NA
P	1A_TwoPlus	ERCC6	chr10:g.49524073G>A	NM_000124.4:c.1357C>T	NP_000115.1:p.Arg453Ter	Nonsense variant	0	0	0.04	.	Pathogenic	1	1	0	0	0.000181752	0	0	1	5.7e-05	17536	1	0	0	0	0	0	0	0	0	0	0	0	0	0	0	0	0	0	NA
LP	1B	ERCC6	chr10:g.49524133C>A	NM_000124.4:c.1297G>T	NP_000115.1:p.Glu433Ter	Nonsense variant	0	0	0	NF1	Pathogenic	1	1	0	0	0.000181752	0	0	1	5.65e-05	17698	1	0	9.14e-06	0	0	0	0.000111	0	0	0	0	0	0	0	0	0	0	0	NA
LP	1B	ERCC6	chr10:g.49524651_49524652dup	NM_000124.4:c.779_780dup	NP_000115.1:p.Arg261ProfsTer69	Frameshift variant	0	0	0	NF1	Likely_pathogenic	2	2	0	0	0.000363504	0	0	2	0.0001127	17750	2	0	0	0	0	0	0	0	0	0	6.98e-06	0	0	0	0.000319	0	0	0	NA
LP	1B	ERCC6	chr10:g.49530737G>A	NM_000124.4:c.526C>T	NP_000115.1:p.Arg176Ter	Nonsense variant	0	0	0.01	NF1	Likely_pathogenic	2	1	1	0	0.000181752	0.000515198	0	2	0.0001125	17778	2	0	3.66e-05	0	0	0	0.000111	2.34e-05	0.000128	0	6.98e-06	0	0	0	0	0	0	0	NA
LP	1B	ERCC6L2	chr9:g.95907141G>T	NM_020207.7:c.658G>T	NP_064592.3:p.Gly220Ter	Nonsense variant	0	0	0.01	NF1	.	1	1	0	0	0.000181752	0	0	1	5.66e-05	17684	1	0	0	0	0	0	0	0	0	0	0	0	0	0	0	0	0	0	NA
LP	1B	ERCC6L2	chr9:g.95915714_95915723del	NM_020207.7:c.835_844del	NP_064592.3:p.Asn279LeufsTer3	Frameshift variant	0	0	0	NF1	.	1	1	0	0	0.000181752	0	0	1	5.62e-05	17784	1	0	9.15e-06	0	0	0	0.000111	0	0	0	0	0	0	0	0	0	0	0	NA
LP	1B	ERCC6L2	chr9:g.95916244dup	NM_020207.7:c.968dup	NP_064592.3:p.Leu323PhefsTer13	Frameshift variant	0	0	0	NF1	.	1	0	1	0	0	0.000515198	0	1	5.68e-05	17608	1	0	0	0	0	0	0	0	0	0	0	0	0	0	0	0	0	0	NA
LP	1B	ERCC6L2	chr9:g.95955996C>T	NM_020207.7:c.1930C>T	NP_064592.3:p.Arg644Ter	Nonsense variant	0	0	0.15	NF1	Pathogenic	2	2	0	0	0.000363504	0	0	2	0.0001133	17650	2	0	0.000179	0	6.44e-05	0	0.000112	0.000356	0	0	0.000217	0	0	0	0	0.000465	0	0	NA
LP	1B	ERCC6L2	chr9:g.95966575_95966576del	NM_020207.7:c.1961_1962del	NP_064592.3:p.Val654GlyfsTer5	Frameshift variant	0	0	0.01	NF1	.	1	1	0	0	0.000181752	0	0	1	5.63e-05	17756	1	0	0	0	0	0	0	0	0	0	0	0	0	0	0	0	0	0	NA
LP	1B	ERCC6L2	chr9:g.95972234C>G	NM_020207.7:c.2483C>G	NP_064592.3:p.Ser828Ter	Nonsense variant	0	0	0	NF1	.	1	1	0	0	0.000181752	0	0	1	5.65e-05	17698	1	0	0	0	0	0	0	0	0	0	0	0	0	0	0	0	0	0	NA
LP	1B	ERCC6L2	chr9:g.95972726del	NM_020207.7:c.2975del	NP_064592.3:p.Ser992Ter	Frameshift variant	0	0	0	NF1	.	1	1	0	0	0.000181752	0	0	1	5.62e-05	17788	1	0	0	0	0	0	0	0	0	0	0	0	0	0	0	0	0	0	NA
LP	1B	ERCC6L2	chr9:g.95972784del	NM_020207.7:c.3033del	NP_064592.3:p.Glu1012AsnfsTer9	Frameshift variant	0	0	0	NF1	.	1	0	1	0	0	0.000515198	0	1	5.75e-05	17390	1	0	0	0	0	0	0	0	0	0	0	0	0	0	0	0	0	0	NA
LP	1B	ERCC8	chr5:g.60898308del	NM_000082.3:c.811del	NP_000073.1:p.Leu271SerfsTer12	Frameshift variant	0	0	0.1	NF1	.	2	2	0	0	0.000363504	0	0	2	0.0001124	17792	2	0	0	0	0	0	0	0	0	0	0	0	0	0	0	0	0	0	NA
LP	1B	ERCC8	chr5:g.60904829_60904830del	NM_000082.3:c.445_446del	NP_000073.1:p.Met149ValfsTer15	Frameshift variant	0	0	0.09	NF1	Pathogenic	1	0	0	1	0	0	0.000621891	1	6.39e-05	15652	1	0	0	0	0	0	0	0	0	0	0	0	0	0	0	0	0	0	NA
LP	1B	ERCC8	chr5:g.60918351_60918352del	NM_000082.3:c.313_314del	NP_000073.1:p.Val105ThrfsTer6	Frameshift variant	0	0	0.03	NF1	Pathogenic	1	1	0	0	0.000181752	0	0	1	5.6e-05	17852	1	0	0	0	0	0	0	0	0	0	0	0	0	0	0	0	0	0	NA
LP	1B	ESCO2	chr8:g.27776616_27776619del	NM_001017420.3:c.308_311del	NP_001017420.1:p.Lys103ArgfsTer7	Frameshift variant	0	0	0.01	NF1	.	1	1	0	0	0.000181752	0	0	1	5.62e-05	17792	1	0	9.14e-06	0	0	0	0.000111	0	0	0	0	0	0	0	0	0	0	0	NA
LP	1B	ESCO2	chr8:g.27776973C>A	NM_001017420.3:c.665C>A	NP_001017420.1:p.Ser222Ter	Nonsense variant	0	0	0.04	NF1	.	1	0	1	0	0	0.000515198	0	1	5.68e-05	17598	1	0	0	0	0	0	0	0	0	0	0	0	0	0	0	0	0	0	NA
LP	1B	ESPN	chr1:g.6428230_6428231del	NM_031475.3:c.299_300del	NP_113663.2:p.Lys100ArgfsTer63	Frameshift variant	0	0	0.35	NF1	.	1	1	0	0	0.000181752	0	0	1	5.73e-05	17456	1	0	0	0	0	0	0	0	0	0	0	0	0	0	0	0	0	0	NA
LP	1B	ESPN	chr1:g.6428248_6428249del	NM_031475.3:c.317_318del	NP_113663.2:p.Thr106SerfsTer57	Frameshift variant	0	0	0.01	NF1	.	2	2	0	0	0.000363504	0	0	2	0.0001148	17422	2	0	0	0	0	0	0	0	0	0	0	0	0	0	0	0	0	0	NA
LP	1B	ESPN	chr1:g.6428399del	NM_031475.3:c.468del	NP_113663.2:p.Leu157SerfsTer9	Frameshift variant	0	0	0	NF1	.	1	1	0	0	0.000181752	0	0	1	5.77e-05	17334	1	0	0	0	0	0	0	0	0	0	0	0	0	0	0	0	0	0	NA
LP	1B	ESPN	chr1:g.6440267C>T	NM_031475.3:c.502C>T	NP_113663.2:p.Gln168Ter	Nonsense variant	0	0	0	NF1	.	1	0	1	0	0	0.000515198	0	1	6.08e-05	16440	1	0	1.55e-05	0	0	0	0	0	8.72e-05	0	0	0	0	0	0	0	0	0	NA
LP	1B	ESPN	chr1:g.6440411del	NM_031475.3:c.646del	NP_113663.2:p.Met216TrpfsTer11	Frameshift variant	0	0	0.03	NF1	.	1	1	0	0	0.000181752	0	0	1	6.15e-05	16262	1	0	0	0	0	0	0	0	0	0	0	0	0	0	0	0	0	0	NA
LP	1B	ESPN	chr1:g.6445864C>T	NM_031475.3:c.1393C>T	NP_113663.2:p.Gln465Ter	Nonsense variant	0	0	0.06	NF1	.	1	1	0	0	0.000181752	0	0	1	7.13e-05	14018	1	0	0	0	0	0	0	0	0	0	0	0	0	0	0	0	0	0	NA
LP	1B	ESPN	chr1:g.6445936G>A	NM_031475.3:c.1464+1G>A	.	Splice donor variant	0	0	0.98	SS1	Likely_pathogenic	1	0	0	1	0	0	0.000621891	1	5.92e-05	16888	1	0	1.84e-05	0	0	0	0	2.35e-05	6.42e-05	0	0	0	0	0	0	0	0	0	NA
LP	1B	ESPN	chr1:g.6449026dup	NM_031475.3:c.1850dup	NP_113663.2:p.Pro618AlafsTer41	Frameshift variant	0	0	0	NF1	.	1	1	0	0	0.000181752	0	0	1	5.75e-05	17400	1	0	0	0	0	0	0	0	0	0	0	0	0	0	0	0	0	0	NA
LP	1B	ESPN	chr1:g.6451729_6451730dup	NM_031475.3:c.2042_2043dup	NP_113663.2:p.Gly682SerfsTer77	Frameshift variant	0	0	0	NF1	.	1	1	0	0	0.000181752	0	0	1	5.69e-05	17586	1	0	0	0	0	0	0	0	0	0	0	0	0	0	0	0	0	0	NA
LP	1B	ESRP1	chr8:g.94668130_94668131dup	NM_017697.4:c.1113_1114dup	NP_060167.2:p.Asp372GlyfsTer17	Frameshift variant	0	0	0	NF1	.	1	1	0	0	0.000181752	0	0	1	5.65e-05	17708	1	0	0	0	0	0	0	0	0	0	0	0	0	0	0	0	0	0	NA
LP	1B	ESRP1	chr8:g.94674390dup	NM_017697.4:c.1535dup	NP_060167.2:p.Asn512LysfsTer8	Frameshift variant	0	0	0	NF1	.	2	0	1	1	0	0.000515198	0.000621891	2	0.0001177	16988	2	0	0	0	0	0	0	0	0	0	0	0	0	0	0	0	0	0	NA
P	1A_TwoPlus	ETFA	chr15:g.76274431G>A	NM_000126.4:c.797C>T	NP_000117.1:p.Thr266Met	Missense variant	0.945	0.848073	0	.	Pathogenic	1	1	0	0	0.000181752	0	0	1	5.74e-05	17430	1	0	3.72e-05	0	0	0	0.000111	7.17e-05	0	0	7.69e-05	2.38e-05	0	0.000301	0	0.000139	0	0	NA
P	1A_TwoPlus	ETFA	chr15:g.76285676G>A	NM_000126.4:c.625C>T	NP_000117.1:p.Arg209Ter	Nonsense variant	0	0	0.03	.	Pathogenic	1	1	0	0	0.000181752	0	0	1	5.76e-05	17374	1	0	1.83e-05	0	0	0	0	4.68e-05	0	0	6.99e-06	0	7.33e-05	0	0	0	0	0	NA
LP	1B	ETFB	chr19:g.51353254G>A	NM_001985.3:c.253C>T	NP_001976.1:p.Arg85Ter	Nonsense variant	0	0	0.01	NF1	Pathogenic	1	0	0	1	0	0	0.000621891	1	5.67e-05	17644	1	0	0	0	0	0	0	0	0	0	6.98e-06	2.38e-05	0	0	0	0	0	0	NA
P	1A_TwoPlus	ETFDH	chr4:g.158682269G>A	NM_004453.4:c.250G>A	NP_004444.2:p.Ala84Thr	Missense variant	0.886	0.568672	0	.	Pathogenic	47	44	2	1	0.00799709	0.0010304	0.000621891	47	0.002647	17756	47	0	0.000146	0	0	0	0.00166	2.34e-05	0	0	3.49e-05	0	0	0	0.000319	6.2e-05	0	0	NA
P/LP	1A_TwoPlus	ETFDH	chr4:g.158682314C>T	NM_004453.4:c.295C>T	NP_004444.2:p.Arg99Cys	Missense variant	0.893	0.63002	0	.	Pathogenic/Likely_pathogenic	1	1	0	0	0.000181752	0	0	1	5.65e-05	17714	1	0	2.74e-05	0.00014	0	0	0.000111	2.34e-05	0	0	4.89e-05	2.38e-05	0	0	0	7.74e-05	0	0	NA
LP	1B	ETFDH	chr4:g.158695583T>A	NM_004453.4:c.771T>A	NP_004444.2:p.Tyr257Ter	Nonsense variant	0	0	0	NF1	.	1	0	1	0	0	0.000515198	0	1	5.59e-05	17898	1	0	0	0	0	0	0	0	0	0	0	0	0	0	0	0	0	0	NA
P	1A_TwoPlus	ETFDH	chr4:g.158706270C>T	NM_004453.4:c.1367C>T	NP_004444.2:p.Pro456Leu	Missense variant	0.89	0.721334	0	.	Pathogenic	1	1	0	0	0.000181752	0	0	1	5.68e-05	17600	1	0	1.83e-05	0	0	0	0	4.68e-05	0	0	5.59e-05	4.76e-05	0	0	0	7.75e-05	0	0	NA
P	1A_TwoPlus	ETHE1	chr19:g.43508816A>C	NM_014297.5:c.554T>G	NP_055112.2:p.Leu185Arg	Missense variant	0.978	0.738144	0	.	Pathogenic	1	0	0	1	0	0	0.000621891	1	5.68e-05	17598	1	0	1.9e-05	0	0	0	0	4.84e-05	0	0	1.4e-05	0	0	0	0	1.55e-05	0	0	NA
P	1A_TwoPlus	ETHE1	chr19:g.43511454C>T	NM_014297.5:c.488G>A	NP_055112.2:p.Arg163Gln	Missense variant	0.928	0.784826	0	.	Pathogenic	1	1	0	0	0.000181752	0	0	1	5.68e-05	17616	1	0	5.48e-05	0	0.000351	0	0	0	0	0	2.09e-05	0	0.00022	0	0	0	0	0	NA
LP	1B	EVC	chr4:g.5719281G>T	NM_153717.3:c.208G>T	NP_714928.1:p.Glu70Ter	Nonsense variant	0	0	0.29	NF1	.	1	1	0	0	0.000181752	0	0	1	5.67e-05	17652	1	0	0	0	0	0	0	0	0	0	0	0	0	0	0	0	0	0	NA
LP	1B	EVC	chr4:g.5741725C>T	NM_153717.3:c.712C>T	NP_714928.1:p.Gln238Ter	Nonsense variant	0	0	0.04	NF1	.	1	0	1	0	0	0.000515198	0	1	5.65e-05	17712	1	0	9.17e-06	0	0	0	0	0	6.42e-05	0	0	0	0	0	0	0	0	0	NA
LP	1B	EVC	chr4:g.5741809del	NM_153717.3:c.796del	NP_714928.1:p.Glu266LysfsTer7	Frameshift variant	0	0	0.23	NF1	.	1	1	0	0	0.000181752	0	0	1	5.66e-05	17682	1	0	0	0	0	0	0	0	0	0	0	0	0	0	0	0	0	0	NA
LP	1B	EVC	chr4:g.5753053G>T	NM_153717.3:c.1315+1G>T	.	Splice donor variant	0	0	1	SS1	.	1	0	0	1	0	0	0.000621891	1	5.63e-05	17764	1	0	0	0	0	0	0	0	0	0	6.98e-06	0	7.32e-05	0	0	0	0	0	NA
LP	1B	EVC	chr4:g.5753784G>T	NM_153717.3:c.1316-1G>T	.	Splice acceptor variant	0	0	0.98	SS1	.	1	1	0	0	0.000181752	0	0	1	5.68e-05	17596	1	0	0	0	0	0	0	0	0	0	0	0	0	0	0	0	0	0	NA
LP	1B	EVC	chr4:g.5753856dup	NM_153717.3:c.1387dup	NP_714928.1:p.Thr463AsnfsTer14	Frameshift variant	0	0	0.01	NF1	Pathogenic	1	1	0	0	0.000181752	0	0	1	5.63e-05	17752	1	0	0	0	0	0	0	0	0	0	6.98e-06	0	0	0	0	1.55e-05	0	0	NA
P	1A_TwoPlus	EVC	chr4:g.5809560C>T	NM_153717.3:c.2731C>T	NP_714928.1:p.Arg911Ter	Nonsense variant	0	0	0.01	.	Pathogenic	3	1	0	2	0.000181752	0	0.00124378	3	0.0001698	17668	3	0	9.14e-06	0	5.84e-05	0	0	0	0	0	2.79e-05	0	7.32e-05	0.000602	0	1.55e-05	0	0	NA
P/LP	1A_TwoPlus	EVC	chr4:g.5810453A>G	NM_153717.3:c.2894+3A>G	.	Intron & splice region variant	0	0	0.85	.	Pathogenic/Likely_pathogenic	1	0	0	1	0	0	0.000621891	1	5.65e-05	17706	1	0	0	0	0	0	0	0	0	0	0	0	0	0	0	0	0	0	NA
LP	1B	EVC2	chr4:g.5568443C>T	NM_147127.5:c.3557+1G>A	.	Splice donor variant	0	0	1	SS1	.	1	1	0	0	0.000181752	0	0	1	5.73e-05	17448	1	0	0	0	0	0	0	0	0	0	6.98e-06	0	0	0	0	0	0.000329	0	NA
LP	1B	EVC2	chr4:g.5584624del	NM_147127.5:c.3057+1del	.	Splice donor variant	0	0	1	SS1	.	1	0	1	0	0	0.000515198	0	1	5.73e-05	17442	1	0	0	0	0	0	0	0	0	0	0	0	0	0	0	0	0	0	NA
P/LP	1A_TwoPlus	EVC2	chr4:g.5622554C>T	NM_147127.5:c.2484G>A	NP_667338.3:p.Trp828Ter	Nonsense variant	0	0	0	.	Pathogenic/Likely_pathogenic	2	2	0	0	0.000363504	0	0	2	0.0001151	17370	2	0	2.75e-05	0	0	0	0.000332	0	0	0	1.4e-05	0	0	0	0.000639	0	0	0	NA
P	1A_TwoPlus	EVC2	chr4:g.5625766G>A	NM_147127.5:c.2029C>T	NP_667338.3:p.Arg677Ter	Nonsense variant	0	0	0.01	.	Pathogenic	1	1	0	0	0.000181752	0	0	1	5.63e-05	17752	1	0	2.74e-05	0	0.000117	0	0	2.34e-05	0	0	1.4e-05	2.38e-05	7.33e-05	0	0	0	0	0	NA
LP	1B	EVC2	chr4:g.5628654A>C	NM_147127.5:c.1791T>G	NP_667338.3:p.Tyr597Ter	Nonsense variant	0	0	0	NF1	.	1	1	0	0	0.000181752	0	0	1	5.8e-05	17246	1	0	0	0	0	0	0	0	0	0	0	0	0	0	0	0	0	0	NA
P	1A_TwoPlus	EVC2	chr4:g.5631795G>A	NM_147127.5:c.1708C>T	NP_667338.3:p.Gln570Ter	Nonsense & splice region variant	0	0	0.18	.	Pathogenic	1	0	1	0	0	0.000515198	0	1	5.61e-05	17816	1	0	3.66e-05	0	0	0	0	7.02e-05	6.38e-05	0	4.88e-05	4.75e-05	0	0	0	7.74e-05	0	0	NA
LP	1B	EVC2	chr4:g.5640515dup	NM_147127.5:c.1470+1dup	.	Splice donor variant	0	0	0.99	SS1	.	1	1	0	0	0.000181752	0	0	1	5.69e-05	17582	1	0	0	0	0	0	0	0	0	0	0	0	0	0	0	0	0	0	NA
P	1A_TwoPlus	EVC2	chr4:g.5640789G>A	NM_147127.5:c.1195C>T	NP_667338.3:p.Arg399Ter	Nonsense variant	0	0	0	.	Pathogenic	2	2	0	0	0.000363504	0	0	2	0.0001129	17712	2	0	3.66e-05	0	5.85e-05	0	0	0	0.000127	0	3.49e-05	4.76e-05	0	0	0	1.55e-05	0	0	NA
LP	1B	EVC2	chr4:g.5640840T>C	NM_147127.5:c.1146-2A>G	.	Splice acceptor variant	0	0	0.99	SS1	.	1	0	1	0	0	0.000515198	0	1	5.64e-05	17730	1	0	0	0	0	0	0	0	0	0	0	0	0	0	0	0	0	0	NA
LP	1B	EVC2	chr4:g.5663176del	NM_147127.5:c.1078del	NP_667338.3:p.Asn361ThrfsTer4	Frameshift variant	0	0	0	NF1	.	1	0	1	0	0	0.000515198	0	1	5.63e-05	17758	1	0	0	0	0	0	0	0	0	0	0	0	0	0	0	0	0	0	NA
P/LP	1A_TwoPlus	EVC2	chr4:g.5665578C>T	NM_147127.5:c.942G>A	NP_667338.3:p.Trp314Ter	Nonsense variant	0	0	0	.	Pathogenic/Likely_pathogenic	2	0	2	0	0	0.0010304	0	2	0.0001128	17728	2	0	1.83e-05	0	0	0	0	0	0.000127	0	1.4e-05	0	0	0	0	0	0.000657	0	NA
LP	1B	EVC2	chr4:g.5665619del	NM_147127.5:c.903del	NP_667338.3:p.Phe302SerfsTer11	Frameshift variant	0	0	0.01	NF1	Pathogenic	1	1	0	0	0.000181752	0	0	1	5.67e-05	17650	1	0	0	0	0	0	0	0	0	0	6.98e-06	0	0	0	0.000319	0	0	0	NA
P/LP	1A_TwoPlus	EVC2	chr4:g.5665632_5665657del	NM_147127.5:c.871-2_894del	.	Splice acceptor variant	0	0	0	.	Pathogenic/Likely_pathogenic	2	1	0	1	0.000181752	0	0.000621891	2	0.0001128	17726	2	0	9.14e-06	0	0	0	0.000111	0	0	0	0	0	0	0	0	0	0	0	NA
LP	1B	EXOSC3	chr9:g.37783966A>T	NM_016042.4:c.422T>A	NP_057126.2:p.Leu141Ter	Nonsense variant	0	0	0.01	NF1	.	1	0	1	0	0	0.000515198	0	1	5.59e-05	17880	1	0	0	0	0	0	0	0	0	0	0	0	0	0	0	0	0	0	NA
P/LP	1A_TwoPlus	EXOSC3	chr9:g.37783993T>G	NM_016042.4:c.395A>C	NP_057126.2:p.Asp132Ala	Missense variant	0.91	0.691476	0	.	Pathogenic/Likely_pathogenic	1	0	1	0	0	0.000515198	0	1	5.63e-05	17756	1	0	0.000329	0.000419	0.000117	0	0	0.000678	0.000127	0	0.000481	0.00019	0	0	0	0.000914	0.000328	0	NA
LP	1B	EXPH5	chr11:g.108518359G>T	NM_015065.3:c.507C>A	NP_055880.2:p.Tyr169Ter	Nonsense variant	0	0	0.08	NF1	.	1	1	0	0	0.000181752	0	0	1	5.64e-05	17728	1	0	0	0	0	0	0	0	0	0	0	0	0	0	0	0	0	0	NA
LP	1B	EXPH5	chr11:g.108593442_108593452del	NM_015065.3:c.89_99del	NP_055880.2:p.Glu30GlyfsTer25	Frameshift variant	0	0	0	NF1	.	4	0	4	0	0	0.00206079	0	4	0.0002259	17706	4	0	1.83e-05	0	0	0	0	0	0.000127	0	6.98e-06	0	0	0	0	0	0.000328	0	NA
P	1A_TwoPlus	EXT2	chr11:g.44107779C>T	NM_207122.2:c.67C>T	NP_997005.1:p.Arg23Ter	Nonsense variant	0	0	0	.	Pathogenic	2	0	1	1	0	0.000515198	0.000621891	2	0.0001141	17534	2	0	0	0	0	0	0	0	0	0	6.98e-06	0	0	0	0	1.55e-05	0	0	NA
LP	1A_Conflicting	EXT2	chr11:g.44197916C>T	NM_207122.2:c.1393C>T	NP_997005.1:p.Arg465Ter	Nonsense variant	0	0	0.03	.	Conflicting_interpretations_of_pathogenicity	1	1	0	0	0.000181752	0	0	1	5.68e-05	17614	1	0	9.14e-06	0	0	0	0.000111	0	0	0	2.09e-05	4.76e-05	7.32e-05	0	0	0	0	0	NA
LP	1B	EXT2	chr11:g.44232352G>A	NM_207122.2:c.1663-1G>A	.	Splice acceptor variant	0	0	1	SS1	.	1	1	0	0	0.000181752	0	0	1	5.65e-05	17706	1	0	0	0	0	0	0	0	0	0	0	0	0	0	0	0	0	0	NA
P/LP	1A_TwoPlus	EYS	chr6:g.63721377_63721384del	NM_001142800.2:c.8648_8655del	NP_001136272.1:p.Thr2883LysfsTer4	Frameshift variant	0	0	0	.	Pathogenic/Likely_pathogenic	1	0	1	0	0	0.000515198	0	1	5.59e-05	17876	1	0	0.00121	0	0	0	0	5e-05	0	1	0.00067	0	7.33e-05	0	0	0.000201	0	1	NA
P/LP	1A_TwoPlus	EYS	chr6:g.63726618_63726622del	NM_001142800.2:c.8133_8137del	NP_001136272.1:p.Phe2712CysfsTer33	Frameshift variant	0	0	0	.	Pathogenic/Likely_pathogenic	2	1	1	0	0.000181752	0.000515198	0	2	0.0001133	17660	2	0	7.79e-05	0	0.000162	0	0	0	0.000263	0	2.79e-05	0	7.35e-05	0	0	3.1e-05	0.000329	0	NA
P	1A_TwoPlus	EYS	chr6:g.63726645C>A	NM_001142800.2:c.8107G>T	NP_001136272.1:p.Glu2703Ter	Nonsense variant	0	0	0.18	.	Pathogenic	27	27	0	0	0.00490731	0	0	28	0.001569	17844	26	1	0.00014	0	0	0	0.00215	0	0	0	4.89e-05	0	0	0	0.00223	0	0	0	NA
LP	1B	EYS	chr6:g.63762520A>T	NM_001142800.2:c.8012T>A	NP_001136272.1:p.Leu2671Ter	Nonsense variant	0	0	0.02	NF1	Pathogenic	5	5	0	0	0.00090876	0	0	5	0.0002807	17810	5	0	1.56e-05	0	0	0	0.000238	0	0	0	0	0	0	0	0	0	0	0	NA
LP	1B	EYS	chr6:g.63762597G>T	NM_001142800.2:c.7935C>A	NP_001136272.1:p.Cys2645Ter	Nonsense variant	0	0	0	NF1	.	1	1	0	0	0.000181752	0	0	1	5.63e-05	17750	1	0	0	0	0	0	0	0	0	0	0	0	0	0	0	0	0	0	NA
LP	1B	EYS	chr6:g.63789149_63789150insTAGAC	NM_001142800.2:c.7487_7488insTCTAG	NP_001136272.1:p.Ile2497LeufsTer3	Frameshift variant	0	0	0	NF1	.	1	0	1	0	0	0.000515198	0	1	5.65e-05	17708	1	0	0	0	0	0	0	0	0	0	0	0	0	0	0	0	0	0	NA
P	1A_TwoPlus	EYS	chr6:g.63864185C>T	NM_001142800.2:c.7228+1G>A	.	Splice donor variant	0	0	0.99	.	Pathogenic	9	9	0	0	0.00163577	0	0	9	0.0005078	17722	9	0	0	0	0	0	0	0	0	0	2.79e-05	0	0	0	0.000957	1.55e-05	0	0	NA
P	1A_TwoPlus	EYS	chr6:g.64081870C>T	NM_001142800.2:c.6557G>A	NP_001136272.1:p.Gly2186Glu	Missense variant	0.589	0.515643	0.01	.	Pathogenic	5	5	0	0	0.00090876	0	0	5	0.0002821	17722	5	0	1.61e-05	0	0	0	0.000241	0	0	0	0	0	0	0	0	0	0	0	NA
LP	1A_Conflicting	EYS	chr6:g.64230600C>T	NM_001142800.2:c.6416G>A	NP_001136272.1:p.Cys2139Tyr	Missense variant	0.755	0.556147	0	.	Conflicting_interpretations_of_pathogenicity	38	37	0	1	0.00672483	0	0.000621891	38	0.002141	17750	38	0	6.24e-05	0	0	0	0.000953	0	0	0	6.98e-05	0	7.33e-05	0	0.00223	3.1e-05	0	0	NA
LP	1B	EYS	chr6:g.64388809_64388812del	NM_001142800.2:c.5958_5961del	NP_001136272.1:p.Thr1987PhefsTer2	Frameshift variant	0	0	0.02	NF1	Pathogenic	1	1	0	0	0.000181752	0	0	1	5.62e-05	17786	1	0	0	0	0	0	0	0	0	0	0	0	0	0	0	0	0	0	NA
P	1A_TwoPlus	EYS	chr6:g.64439200dup	NM_001142800.2:c.5802dup	NP_001136272.1:p.Ile1935TyrfsTer6	Frameshift variant	0	0	0.01	.	Pathogenic	1	0	1	0	0	0.000515198	0	1	5.65e-05	17706	1	0	0	0	0	0	0	0	0	0	7e-06	0	0	0	0	0	0.000328	0	NA
LP	1B	EYS	chr6:g.64590877_64590880dup	NM_001142800.2:c.4987_4990dup	NP_001136272.1:p.Thr1664LysfsTer20	Frameshift variant	0	0	0	NF1	.	1	1	0	0	0.000181752	0	0	1	5.59e-05	17876	1	0	0	0	0	0	0	0	0	0	6.98e-06	0	0	0	0.000321	0	0	0	NA
LP	1A_TwoPlus	EYS	chr6:g.64591991T>C	NM_001142800.2:c.3878-2A>G	.	Splice acceptor variant	0	0	0.99	.	Likely_pathogenic	1	0	1	0	0	0.000515198	0	1	5.68e-05	17598	1	0	7.99e-05	0	0.000381	0	0	0	0.000203	0	3.49e-05	0	0	0	0	7.75e-05	0	0	NA
LP	1B	EYS	chr6:g.64617456C>A	NM_001142800.2:c.3646G>T	NP_001136272.1:p.Glu1216Ter	Nonsense variant	0	0	0.11	NF1	.	1	1	0	0	0.000181752	0	0	1	5.61e-05	17820	1	0	0	0	0	0	0	0	0	0	0	0	0	0	0	0	0	0	NA
LP	1B	EYS	chr6:g.64945905_64945906del	NM_001142800.2:c.2275_2276del	NP_001136272.1:p.Cys759ProfsTer3	Frameshift variant	0	0	0.01	NF1	.	1	0	1	0	0	0.000515198	0	1	5.63e-05	17758	1	0	0	0	0	0	0	0	0	0	0	0	0	0	0	0	0	0	NA
P	1A_TwoPlus	EYS	chr6:g.64997581C>T	NM_001142800.2:c.2259+1G>A	.	Splice donor variant	0	0	0.98	.	Pathogenic	1	1	0	0	0.000181752	0	0	1	5.62e-05	17786	1	0	3.07e-05	0	8.11e-05	0	0	5.02e-05	0	0	2.09e-05	0	0	0	0	4.65e-05	0	0	NA
LP	1A_Conflicting	EYS	chr6:g.65057613C>T	NM_001142800.2:c.2137+1G>A	.	Splice donor variant	0	0	0.97	.	Conflicting_interpretations_of_pathogenicity	1	0	1	0	0	0.000515198	0	1	5.63e-05	17774	1	0	0.000483	0	0.000406	0.0103	0	0.000311	0.000438	1	0.000335	4.76e-05	0	0.00934	0	0.000201	0.000329	0	NA
LP	1B	EYS	chr6:g.65057663G>T	NM_001142800.2:c.2088C>A	NP_001136272.1:p.Cys696Ter	Nonsense variant	0	0	0.09	NF1	.	1	0	0	1	0	0	0.000621891	1	5.61e-05	17842	1	0	0	0	0	0	0	0	0	0	0	0	0	0	0	0	0	0	NA
LP	1B	EYS	chr6:g.65402606C>T	NM_001142800.2:c.1057-1G>A	.	Splice acceptor variant	0	0	0.79	SS1	Likely_pathogenic	1	1	0	0	0.000181752	0	0	1	5.65e-05	17706	1	0	1.84e-05	0	0	0	0.000223	0	0	0	7e-06	0	0	0	0.00032	0	0	0	NA
LP	1B	EYS	chr6:g.65405263C>A	NM_001142800.2:c.967G>T	NP_001136272.1:p.Gly323Ter	Nonsense variant	0	0	0.08	NF1	Likely_pathogenic	1	1	0	0	0.000181752	0	0	1	5.71e-05	17518	1	0	0	0	0	0	0	0	0	0	4.2e-05	9.54e-05	0	0	0	3.1e-05	0	0	NA
P	1A_TwoPlus	EYS	chr6:g.65494921G>A	NM_001142800.2:c.490C>T	NP_001136272.1:p.Arg164Ter	Nonsense variant	0	0	0	.	Pathogenic	1	0	1	0	0	0.000515198	0	1	5.61e-05	17814	1	0	1.83e-05	0	0	0	0	2.34e-05	6.37e-05	0	1.4e-05	0	0	0	0	0	0.000328	0	NA
LP	1B	F11	chr4:g.186276373G>A	NM_000128.4:c.738G>A	NP_000119.1:p.Trp246Ter	Nonsense variant	0	0	0.03	NF1	.	1	1	0	0	0.000181752	0	0	1	5.71e-05	17516	1	0	1.83e-05	0	0	0	0.000221	0	0	0	0	0	0	0	0	0	0	0	NA
LP	1B	F11	chr4:g.186276386C>T	NM_000128.4:c.751C>T	NP_000119.1:p.Gln251Ter	Nonsense variant	0	0	0.05	NF1	Likely_pathogenic	1	0	1	0	0	0.000515198	0	1	5.69e-05	17570	1	0	0	0	0	0	0	0	0	0	0	0	0	0	0	0	0	0	NA
P	1A_TwoPlus	F11	chr4:g.186280097C>T	NM_000128.4:c.841C>T	NP_000119.1:p.Gln281Ter	Nonsense variant	0	0	0.28	.	Pathogenic	13	12	0	1	0.00218103	0	0.000621891	13	0.0007314	17774	13	0	0.000119	0	0	0	0.00133	0	6.37e-05	0	1.4e-05	0	0	0	0	1.55e-05	0	0	Chinese-specific
LP	1B	F11	chr4:g.186280238C>A	NM_000128.4:c.881C>A	NP_000119.1:p.Ser294Ter	Nonsense variant	0	0	0.27	NF1	.	1	1	0	0	0.000181752	0	0	1	5.66e-05	17678	1	0	0	0	0	0	0	0	0	0	0	0	0	0	0	0	0	0	NA
LP	1B	F11	chr4:g.186280387T>C	NM_000128.4:c.1028+2T>C	.	Splice donor variant	0	0	0.82	SS1	.	1	0	0	1	0	0	0.000621891	1	5.62e-05	17794	1	0	0	0	0	0	0	0	0	0	0	0	0	0	0	0	0	0	NA
P/LP	1A_TwoPlus	F11	chr4:g.186280552C>A	NM_000128.4:c.1107C>A	NP_000119.1:p.Tyr369Ter	Nonsense variant	0	0	0.05	.	Pathogenic/Likely_pathogenic	10	10	0	0	0.00181752	0	0	10	0.0005631	17758	10	0	0	0	0	0	0	0	0	0	6.98e-06	0	0	0	0.000319	0	0	0	NA
LP	1B	F11	chr4:g.186280581G>A	NM_000128.4:c.1135+1G>A	.	Splice donor variant	0	0	0.95	SS1	.	1	0	1	0	0	0.000515198	0	1	5.67e-05	17648	1	0	9.16e-06	0	0	0	0.000111	0	0	0	0	0	0	0	0	0	0	0	NA
P/LP	1A_TwoPlus	F11	chr4:g.186284085_186284088del	NM_000128.4:c.1136-7_1136-4del	.	Intron & splice region variant	0	0	0.97	.	Pathogenic/Likely_pathogenic	1	1	0	0	0.000181752	0	0	1	5.63e-05	17774	1	0	0	0	0	0	0	0	0	0	6.98e-06	0	0	0	0.000319	0	0	0	NA
LP	1B	F11	chr4:g.186284159G>A	NM_000128.4:c.1203G>A	NP_000119.1:p.Trp401Ter	Nonsense variant	0	0	0.02	NF1	.	1	1	0	0	0.000181752	0	0	1	5.62e-05	17782	1	0	0	0	0	0	0	0	0	0	0	0	0	0	0	0	0	0	NA
LP	1A_Conflicting	F11	chr4:g.186285658del	NM_000128.4:c.1325del	NP_000119.1:p.Leu442CysfsTer8	Frameshift variant	0	0	0.01	.	Conflicting_interpretations_of_pathogenicity	7	7	0	0	0.00127226	0	0	7	0.0003953	17710	7	0	5.49e-05	0	0	0	0.000663	0	0	0	6.98e-06	0	0	0	0.000319	0	0	0	NA
LP	1B	F11	chr4:g.186285758_186285764dup	NM_000128.4:c.1425_1431dup	NP_000119.1:p.Gly478ArgfsTer5	Frameshift variant	0	0	0	NF1	.	1	1	0	0	0.000181752	0	0	1	5.61e-05	17818	1	0	0	0	0	0	0	0	0	0	0	0	0	0	0	0	0	0	NA
P/LP	1A_TwoPlus	F11	chr4:g.186285765G>A	NM_000128.4:c.1432G>A	NP_000119.1:p.Gly478Arg	Missense variant	0.744	0.535307	0.66	.	Pathogenic/Likely_pathogenic	13	0	13	0	0	0.00669758	0	13	0.0007286	17842	13	0	0.000137	0	5.84e-05	0	0	2.34e-05	0.000829	0	2.09e-05	2.38e-05	0	0	0	0	0.000657	0	NA
LP	1B	F11	chr4:g.186285798del	NM_000128.4:c.1465del	NP_000119.1:p.Thr489GlnfsTer2	Frameshift variant	0	0	0.01	NF1	Pathogenic	1	1	0	0	0.000181752	0	0	1	5.61e-05	17814	1	0	9.14e-06	0	0	0	0.000111	0	0	0	0	0	0	0	0	0	0	0	NA
LP	1A_TwoPlus	F11	chr4:g.186288514C>T	NM_000128.4:c.1778C>T	NP_000119.1:p.Thr593Met	Missense variant	0.9	0.538649	0	.	Likely_pathogenic	1	1	0	0	0.000181752	0	0	1	5.68e-05	17618	1	0	2.74e-05	0.00014	0	0	0.000111	2.34e-05	0	0	1.4e-05	0	0	0	0	3.1e-05	0	0	NA
LP	1B	F13A1	chr6:g.6250902_6250905del	NM_000129.4:c.603_606del	NP_000120.2:p.Arg202LysfsTer5	Frameshift variant	0	0	0	NF1	Pathogenic	2	2	0	0	0.000363504	0	0	2	0.0001123	17802	2	0	0	0	0	0	0	0	0	0	1.4e-05	4.76e-05	0	0	0	0	0	0	NA
LP	1B	F13A1	chr6:g.6266615G>A	NM_000129.4:c.514C>T	NP_000120.2:p.Arg172Ter	Nonsense variant	0	0	0	NF1	Pathogenic	1	0	1	0	0	0.000515198	0	1	5.65e-05	17702	1	0	9.14e-06	0	0	0	0	2.34e-05	0	0	0	0	0	0	0	0	0	0	NA
LP	1B	F13A1	chr6:g.6318683C>A	NM_000129.4:c.-18-1G>T	.	Splice acceptor variant	0	0	1	SS1	.	1	0	0	1	0	0	0.000621891	1	0.0002417	4138	1	0	0	0	0	0	0	0	0	0	1.39e-05	0	0	0	0	0	0	0	NA
LP	1B	F13B	chr1:g.197052763del	NM_001994.3:c.1426del	NP_001985.2:p.Val476SerfsTer6	Frameshift variant	0	0	0.04	NF1	.	3	3	0	0	0.000545256	0	0	3	0.0001698	17670	3	0	0	0	0	0	0	0	0	0	0	0	0	0	0	0	0	0	NA
LP	1B	F13B	chr1:g.197055747del	NM_001994.3:c.1323del	NP_001985.2:p.Gly442GlufsTer20	Frameshift variant	0	0	0.01	NF1	.	1	1	0	0	0.000181752	0	0	1	5.67e-05	17642	1	0	0	0	0	0	0	0	0	0	0	0	0	0	0	0	0	0	NA
LP	1B	F13B	chr1:g.197057029_197057032dup	NM_001994.3:c.1152_1155dup	NP_001985.2:p.Pro386ThrfsTer4	Frameshift variant	0	0	0	NF1	Pathogenic	4	0	4	0	0	0.00206079	0	4	0.0002242	17844	4	0	0.000101	0	0	0	0	0	0.000701	1	0	0	0	0	0	0	0	0	NA
LP	1B	F13B	chr1:g.197060478A>T	NM_001994.3:c.693T>A	NP_001985.2:p.Tyr231Ter	Nonsense variant	0	0	0	NF1	.	1	1	0	0	0.000181752	0	0	1	5.62e-05	17786	1	0	0	0	0	0	0	0	0	0	0	0	0	0	0	0	0	0	NA
LP	1B	F13B	chr1:g.197067214T>A	NM_001994.3:c.10A>T	NP_001985.2:p.Lys4Ter	Nonsense variant	0	0	0	NF1	.	1	1	0	0	0.000181752	0	0	1	5.67e-05	17628	1	0	0	0	0	0	0	0	0	0	0	0	0	0	0	0	0	0	NA
LP	1B	F2	chr11:g.46728671C>T	NM_000506.5:c.1306C>T	NP_000497.1:p.Arg436Ter	Nonsense variant	0	0	0.08	NF1	.	1	1	0	0	0.000181752	0	0	1	5.67e-05	17638	1	0	0	0	0	0	0	0	0	0	6.98e-06	2.38e-05	0	0	0	0	0	0	NA
P	1A_Conflicting	F2	chr11:g.46739505G>A	NM_000506.5:c.*97G>A	.	3' UTR variant	0	0	0	.	Conflicting_interpretations_of_pathogenicity&_risk_factor	7	1	6	0	0.000181752	0.00309119	0	7	0.0003966	17650	7	0	0	0	0	0	0	0	0	0	0.00961	0.00259	0.0152	0.0292	0	0.0135	0.00132	17	NA
LP	1B	F5	chr1:g.169518482C>T	NM_000130.5:c.6275G>A	NP_000121.2:p.Trp2092Ter	Nonsense variant	0	0	0.32	NF1	.	1	0	1	0	0	0.000515198	0	1	5.66e-05	17674	1	0	0	0	0	0	0	0	0	0	0	0	0	0	0	0	0	0	NA
LP	1B	F5	chr1:g.169529681C>T	NM_000130.5:c.5346G>A	NP_000121.2:p.Trp1782Ter	Nonsense variant	0	0	0	NF1	.	1	0	1	0	0	0.000515198	0	1	5.64e-05	17732	1	0	9.14e-06	0	0	0	0	0	6.37e-05	0	0	0	0	0	0	0	0	0	NA
LP	1B	F5	chr1:g.169529682C>T	NM_000130.5:c.5345G>A	NP_000121.2:p.Trp1782Ter	Nonsense variant	0	0	0	NF1	.	1	1	0	0	0.000181752	0	0	1	5.64e-05	17730	1	0	0	0	0	0	0	0	0	0	0	0	0	0	0	0	0	0	NA
LP	1B	F5	chr1:g.169536505C>T	NM_000130.5:c.4971+1G>A	.	Splice donor variant	0	0	1	SS1	.	1	1	0	0	0.000181752	0	0	1	5.65e-05	17694	1	0	0	0	0	0	0	0	0	0	0	0	0	0	0	0	0	0	NA
LP	1B	F5	chr1:g.169536558_169536559del	NM_000130.5:c.4918_4919del	NP_000121.2:p.His1640SerfsTer11	Frameshift variant	0	0	0	NF1	.	1	0	1	0	0	0.000515198	0	1	5.65e-05	17710	1	0	0	0	0	0	0	0	0	0	0	0	0	0	0	0	0	0	NA
LP	1B	F5	chr1:g.169541561_169541562del	NM_000130.5:c.3529_3530del	NP_000121.2:p.Ser1177ArgfsTer3	Frameshift variant	0	0	0	NF1	.	1	1	0	0	0.000181752	0	0	1	5.62e-05	17794	1	0	0	0	0	0	0	0	0	0	0	0	0	0	0	0	0	0	NA
LP	1B	F5	chr1:g.169542228del	NM_000130.5:c.2862del	NP_000121.2:p.Ser955AlafsTer4	Frameshift variant	0	0	0.01	NF1	Likely_pathogenic	1	0	1	0	0	0.000515198	0	1	5.66e-05	17662	1	0	4.57e-05	0	0	0	0	2.34e-05	0.000255	0	0	0	0	0	0	0	0	0	NA
P	1A_TwoPlus	F5	chr1:g.169549811C>T	NM_000130.5:c.1601G>A	NP_000121.2:p.Arg534Gln	Missense variant	0	0	0	.	Pathogenic&_risk_factor	52	2	44	6	0.000363504	0.0226687	0.00373134	52	0.00295	17630	52	0	0	0	0	0	0	0	0	0	0.0175	0.00466	0.00959	0.0211	0	0.0267	0.0131	31	Indian-specific
LP	1B	F5	chr1:g.169549812G>A	NM_000130.5:c.1600C>T	NP_000121.2:p.Arg534Ter	Nonsense variant	0	0	0.98	NF1	.	1	1	0	0	0.000181752	0	0	1	5.67e-05	17624	1	0	9.15e-06	0	0	0	0	0	0	0	1.4e-05	0	0	0	0.000639	0	0	0	NA
LP	1B	F5	chr1:g.169549814del	NM_000130.5:c.1599del	NP_000121.2:p.Arg533SerfsTer41	Frameshift variant	0	0	0.14	NF1	.	1	0	1	0	0	0.000515198	0	1	5.67e-05	17624	1	0	0	0	0	0	0	0	0	0	0	0	0	0	0	0	0	0	NA
LP	1B	F5	chr1:g.169552596del	NM_000130.5:c.1259del	NP_000121.2:p.Gly420ValfsTer31	Frameshift variant	0	0	0.07	NF1	.	1	0	0	1	0	0	0.000621891	1	5.63e-05	17750	1	0	0	0	0	0	0	0	0	0	0	0	0	0	0	0	0	0	NA
LP	1B	F5	chr1:g.169552721G>A	NM_000130.5:c.1132C>T	NP_000121.2:p.Gln378Ter	Nonsense variant	0	0	0.48	NF1	.	1	0	0	1	0	0	0.000621891	1	5.65e-05	17708	1	0	0	0	0	0	0	0	0	0	0	0	0	0	0	0	0	0	NA
LP	1B	F5	chr1:g.169560648del	NM_000130.5:c.494del	NP_000121.2:p.Pro165LeufsTer14	Frameshift variant	0	0	0	NF1	.	1	1	0	0	0.000181752	0	0	1	5.68e-05	17618	1	0	0	0	0	0	0	0	0	0	0	0	0	0	0	0	0	0	NA
P	1A_TwoPlus	F7	chr13:g.113118698G>A	NM_019616.4:c.1025G>A	NP_062562.1:p.Arg342Gln	Missense variant	0.675	0.535085	0	.	Pathogenic&_other	6	5	0	1	0.00090876	0	0.000621891	6	0.0003461	17338	6	0	0.000404	0.00451	0.000235	0	0.000555	7.05e-05	0	0	0.00116	0.00355	0.000366	0	0.000639	9.3e-05	0	0	NA
LP	1A_TwoPlus	F7	chr13:g.113118758C>T	NM_019616.4:c.1085C>T	NP_062562.1:p.Thr362Met	Missense variant	0.81	0.598015	0	.	Likely_pathogenic	2	0	2	0	0	0.0010304	0	2	0.0001149	17414	2	0	0.00011	0.00014	0	0	0	0	0.000703	0	9.77e-05	0.000143	7.32e-05	0	0	1.55e-05	0.000984	0	NA
P	1A_TwoPlus	F8	chrX:g.154928667C>T	NM_000132.3:c.5123G>A	NP_000123.1:p.Arg1708His	Missense variant	0.885	0.42994	0	.	Pathogenic	1	0	1	0	0	0.000515198	0	1	7.75e-05	12898	1	0	1.26e-05	0	0	0	0	0	0.000105	0	1.9e-05	3.2e-05	0	0	0	1.98e-05	0	0	NA
P	1A_TwoPlus	F8	chrX:g.154929418del	NM_000132.3:c.4379del	NP_000123.1:p.Asn1460IlefsTer5	Frameshift variant	0	0	0	.	Pathogenic	2	2	0	0	0.000363504	0	0	2	0.0001666	12008	2	0	0	0	0	0	0	0	0	0	0	0	0	0	0	0	0	0	NA
LP	1B	F8	chrX:g.154929700del	NM_000132.3:c.4092del	NP_000123.1:p.Lys1364AsnfsTer3	Frameshift variant	0	0	0	NF1	.	1	0	1	0	0	0.000515198	0	1	7.82e-05	12789	1	0	0	0	0	0	0	0	0	0	0	0	0	0	0	0	0	0	NA
LP	1A_Conflicting	F8	chrX:g.154930621C>T	NM_000132.3:c.3169G>A	NP_000123.1:p.Glu1057Lys	Missense variant	0.651	0.323098	0	.	Conflicting_interpretations_of_pathogenicity	33	32	0	1	0.00581607	0	0.000621891	33	0.002571	12835	27	0	0.000586	0	0	0	0.00622	6.47e-05	0.000202	0	0.000142	0	0	0	0.00445	5.95e-05	0	0	NA
LP	1B	FADD	chr11:g.70203493del	NM_003824.4:c.34del	NP_003815.1:p.Ser12ArgfsTer9	Frameshift variant	0	0	0.07	NF1	.	1	1	0	0	0.000181752	0	0	1	5.81e-05	17214	1	0	0	0	0	0	0	0	0	0	0	0	0	0	0	0	0	0	NA
P	1A_TwoPlus	FAH	chr15:g.80158170G>T	NM_000137.4:c.192G>T	NP_000128.1:p.Gln64His	Missense & splice region variant	0.597	0.288474	0.9	.	Pathogenic	1	0	1	0	0	0.000515198	0	1	5.64e-05	17738	1	0	0.000101	0	0	0	0	0	0.000701	0	1.4e-05	0	0	0	0	1.55e-05	0.000328	0	NA
LP	1A_Conflicting	FAH	chr15:g.80172238C>T	NM_000137.4:c.696C>T	NP_000128.1:p.Asn232=	Synonymous variant	0	0	0.32	.	Conflicting_interpretations_of_pathogenicity	1	1	0	0	0.000181752	0	0	1	5.72e-05	17498	1	0	9.14e-06	0	5.84e-05	0	0	0	0	0	2.09e-05	2.38e-05	0	0	0.000319	1.55e-05	0	0	NA
LP	1B	FAH	chr15:g.80173031dup	NM_000137.4:c.724dup	NP_000128.1:p.Trp242LeufsTer49	Frameshift variant	0	0	0.01	NF1	.	1	1	0	0	0.000181752	0	0	1	5.65e-05	17706	1	0	0	0	0	0	0	0	0	0	0	0	0	0	0	0	0	0	NA
LP	1B	FAH	chr15:g.80180134G>A	NM_000137.4:c.971G>A	NP_000128.1:p.Trp324Ter	Nonsense variant	0	0	0.03	NF1	Pathogenic	1	1	0	0	0.000181752	0	0	1	5.71e-05	17500	1	0	0	0	0	0	0	0	0	0	0	0	0	0	0	0	0	0	NA
P	1A_TwoPlus	FAH	chr15:g.80180230G>A	NM_000137.4:c.1062+5G>A	.	Intron & splice region variant	0	0	0.78	.	Pathogenic	1	0	1	0	0	0.000515198	0	1	5.67e-05	17634	1	0	0.000404	0	0	0	0	0.000777	0.000192	0	0.000272	7.14e-05	7.32e-05	0	0	0.000511	0	0	NA
P	1A_TwoPlus	FAH	chr15:g.80186159G>A	NM_000137.4:c.1210G>A	NP_000128.1:p.Gly404Ser	Missense variant	0.974	0.491053	0	.	Pathogenic	1	0	0	1	0	0	0.000621891	1	5.69e-05	17574	1	0	1.83e-05	0	0	0	0	2.34e-05	0	0	2.09e-05	0	0	0	0	4.65e-05	0	0	NA
LP	1B	FAM161A	chr2:g.61827236dup	NM_001201543.2:c.1877dup	NP_001188472.1:p.His627AlafsTer4	Frameshift variant	0	0	0.03	NF1	.	1	0	0	1	0	0	0.000621891	1	5.69e-05	17588	1	0	0	0	0	0	0	0	0	0	0	0	0	0	0	0	0	0	NA
LP	1B	FAM161A	chr2:g.61839764G>A	NM_001201543.2:c.1240C>T	NP_001188472.1:p.Gln414Ter	Nonsense variant	0	0	0	NF1	.	1	0	1	0	0	0.000515198	0	1	5.7e-05	17552	1	0	0	0	0	0	0	0	0	0	0	0	0	0	0	0	0	0	NA
LP	1B	FAM161A	chr2:g.61839878C>A	NM_001201543.2:c.1126G>T	NP_001188472.1:p.Glu376Ter	Nonsense variant	0	0	0	NF1	.	1	1	0	0	0.000181752	0	0	1	5.65e-05	17712	1	0	0	0	0	0	0	0	0	0	0	0	0	0	0	0	0	0	NA
LP	1B	FAM161A	chr2:g.61842267C>A	NM_001201543.2:c.277G>T	NP_001188472.1:p.Glu93Ter	Nonsense variant	0	0	0.17	NF1	Pathogenic	3	0	3	0	0	0.0015456	0	3	0.0001685	17808	3	0	2.77e-05	0	0	0	0	0	0.000192	0	0	0	0	0	0	0	0	0	NA
LP	1B	FAM161A	chr2:g.61854002_61854003del	NM_001201543.2:c.39_40del	NP_001188472.1:p.Leu15ProfsTer48	Frameshift variant	0	0	0.01	NF1	.	1	0	1	0	0	0.000515198	0	1	5.65e-05	17696	1	0	0	0	0	0	0	0	0	0	0	0	0	0	0	0	0	0	NA
LP	1B	FAN1	chr15:g.30904830_30904831insC	NM_014967.5:c.167_168insC	NP_055782.3:p.Leu56PhefsTer6	Frameshift variant	0	0	0.01	NF1	.	5	0	0	5	0	0	0.00310945	5	0.0002821	17724	5	0	0	0	0	0	0	0	0	0	0	0	0	0	0	0	0	0	NA
LP	1B	FAN1	chr15:g.30905010C>A	NM_014967.5:c.347C>A	NP_055782.3:p.Ser116Ter	Nonsense variant	0	0	0	NF1	.	1	1	0	0	0.000181752	0	0	1	5.72e-05	17474	1	0	0	0	0	0	0	0	0	0	0	0	0	0	0	0	0	0	NA
LP	1B	FAN1	chr15:g.30905078C>T	NM_014967.5:c.415C>T	NP_055782.3:p.Gln139Ter	Nonsense variant	0	0	0	NF1	.	1	1	0	0	0.000181752	0	0	1	5.63e-05	17770	1	0	0	0	0	0	0	0	0	0	0	0	0	0	0	0	0	0	NA
LP	1B	FAN1	chr15:g.30905116_30905119del	NM_014967.5:c.453_456del	NP_055782.3:p.Cys151TrpfsTer4	Frameshift variant	0	0	0	NF1	.	3	3	0	0	0.000545256	0	0	3	0.0001687	17784	3	0	1.83e-05	0	0	0	0.000221	0	0	0	0	0	0	0	0	0	0	0	NA
LP	1B	FAN1	chr15:g.30905706del	NM_014967.5:c.1043del	NP_055782.3:p.Asn348ThrfsTer36	Frameshift variant	0	0	0	NF1	.	1	1	0	0	0.000181752	0	0	1	5.66e-05	17666	1	0	0	0	0	0	0	0	0	0	0	0	0	0	0	0	0	0	NA
LP	1B	FAN1	chr15:g.30908252C>T	NM_014967.5:c.1369C>T	NP_055782.3:p.Gln457Ter	Nonsense variant	0	0	0.02	NF1	.	2	0	2	0	0	0.0010304	0	2	0.0001126	17760	2	0	3.8e-05	0	0	0	0	0	0.000281	0	6.98e-06	0	0	0	0	0	0.000328	0	NA
LP	1B	FAN1	chr15:g.30910718C>T	NM_014967.5:c.1480C>T	NP_055782.3:p.Gln494Ter	Nonsense variant	0	0	0.01	NF1	.	1	0	0	1	0	0	0.000621891	1	5.63e-05	17754	1	0	0	0	0	0	0	0	0	0	0	0	0	0	0	0	0	0	NA
LP	1B	FAN1	chr15:g.30910765_30910766del	NM_014967.5:c.1527_1528del	NP_055782.3:p.Cys510HisfsTer6	Frameshift variant	0	0	0.06	NF1	.	1	1	0	0	0.000181752	0	0	1	5.68e-05	17606	1	0	0	0	0	0	0	0	0	0	0	0	0	0	0	0	0	0	NA
LP	1B	FAN1	chr15:g.30910816G>T	NM_014967.5:c.1577+1G>T	.	Splice donor variant	0	0	0.94	SS1	.	1	0	0	1	0	0	0.000621891	1	5.63e-05	17750	1	0	0	0	0	0	0	0	0	0	0	0	0	0	0	0	0	0	NA
LP	1B	FAN1	chr15:g.30913903dup	NM_014967.5:c.1623dup	NP_055782.3:p.Arg542GlnfsTer20	Frameshift variant	0	0	0	NF1	.	1	1	0	0	0.000181752	0	0	1	5.63e-05	17768	1	0	0	0	0	0	0	0	0	0	0	0	0	0	0	0	0	0	NA
LP	1B	FAN1	chr15:g.30913907del	NM_014967.5:c.1627del	NP_055782.3:p.Ala543LeufsTer12	Frameshift variant	0	0	0	NF1	.	2	0	2	0	0	0.0010304	0	2	0.0001122	17832	2	0	0	0	0	0	0	0	0	0	0	0	0	0	0	0	0	0	NA
LP	1B	FAN1	chr15:g.30913995C>G	NM_014967.5:c.1715C>G	NP_055782.3:p.Ser572Ter	Nonsense variant	0	0	0	NF1	.	1	0	1	0	0	0.000515198	0	1	5.64e-05	17720	1	0	0	0	0	0	0	0	0	0	0	0	0	0	0	0	0	0	NA
LP	1B	FAN1	chr15:g.30914021C>T	NM_014967.5:c.1741C>T	NP_055782.3:p.Arg581Ter	Nonsense variant	0	0	0	NF1	.	1	0	1	0	0	0.000515198	0	1	5.65e-05	17696	1	0	3.66e-05	0	0.000234	0	0	0	0	0	0	0	0	0	0	0	0	0	NA
LP	1B	FAN1	chr15:g.30922262_30922263dup	NM_014967.5:c.2080_2081dup	NP_055782.3:p.Leu694PhefsTer27	Frameshift variant	0	0	0	NF1	.	2	2	0	0	0.000363504	0	0	2	0.0001133	17654	2	0	9.21e-06	0	0	0	0.000111	0	0	0	0	0	0	0	0	0	0	0	NA
LP	1B	FAN1	chr15:g.30922298C>T	NM_014967.5:c.2116C>T	NP_055782.3:p.Arg706Ter	Nonsense variant	0	0	0	NF1	.	1	0	1	0	0	0.000515198	0	1	5.68e-05	17600	1	0	9.15e-06	0	0	0	0	0	6.38e-05	0	1.4e-05	2.38e-05	0	0	0	1.55e-05	0	0	NA
LP	1B	FAN1	chr15:g.30925195del	NM_014967.5:c.2241del	NP_055782.3:p.Gln748SerfsTer30	Frameshift variant	0	0	0.03	NF1	.	1	1	0	0	0.000181752	0	0	1	5.72e-05	17496	1	0	0	0	0	0	0	0	0	0	0	0	0	0	0	0	0	0	NA
LP	1B	FAN1	chr15:g.30925196C>T	NM_014967.5:c.2242C>T	NP_055782.3:p.Gln748Ter	Nonsense variant	0	0	0	NF1	.	1	0	1	0	0	0.000515198	0	1	5.72e-05	17472	1	0	9.14e-06	0	0	0	0	0	6.37e-05	0	0	0	0	0	0	0	0	0	NA
LP	1B	FAN1	chr15:g.30925199C>T	NM_014967.5:c.2245C>T	NP_055782.3:p.Arg749Ter	Nonsense variant	0	0	0	NF1	Pathogenic	3	3	0	0	0.000545256	0	0	3	0.0001723	17410	3	0	3.66e-05	0	0	0	0.000221	2.34e-05	0	0	2.1e-05	0	0	0	0	4.65e-05	0	0	NA
LP	1B	FAN1	chr15:g.30925214C>T	NM_014967.5:c.2260C>T	NP_055782.3:p.Arg754Ter	Nonsense variant	0	0	0.01	NF1	.	2	1	1	0	0.000181752	0.000515198	0	2	0.000116	17248	2	0	9.14e-06	0	0	0	0	0	6.37e-05	0	2.79e-05	0	7.33e-05	0	0	4.65e-05	0	0	NA
LP	1B	FAN1	chr15:g.30925256C>T	NM_014967.5:c.2302C>T	NP_055782.3:p.Gln768Ter	Nonsense variant	0	0	0.16	NF1	.	1	1	0	0	0.000181752	0	0	1	5.68e-05	17594	1	0	9.14e-06	0	0	0	0.000111	0	0	0	0	0	0	0	0	0	0	0	NA
LP	1B	FAN1	chr15:g.30925841_30925844del	NM_014967.5:c.2390_2393del	NP_055782.3:p.Phe797Ter	Frameshift variant	0	0	0.04	NF1	.	1	1	0	0	0.000181752	0	0	1	5.61e-05	17830	1	0	0	0	0	0	0	0	0	0	0	0	0	0	0	0	0	0	NA
LP	1B	FAN1	chr15:g.30925872del	NM_014967.5:c.2421del	NP_055782.3:p.Thr808ProfsTer82	Frameshift variant	0	0	0	NF1	.	1	1	0	0	0.000181752	0	0	1	5.68e-05	17610	1	0	9.14e-06	0	0	0	0.000111	0	0	0	0	0	0	0	0	0	0	0	NA
P	1A_TwoPlus	FAN1	chr15:g.30929226del	NM_014967.5:c.2616del	NP_055782.3:p.Asp873ThrfsTer17	Frameshift variant	0	0	0.12	.	Pathogenic	1	0	1	0	0	0.000515198	0	1	5.74e-05	17438	1	0	4.6e-05	0	0	0	0	7.05e-05	0.000129	0	4.89e-05	0	0	0	0	6.19e-05	0.000986	0	NA
[truncated: 3,187 more rows]
