# Supplementary material for: Analysis of clinically relevant variants from ancestrally diverse Asian genomes
Source: Nat Commun. 2022 Nov 5;13:6694. doi: 10.1038/s41467-022-34116-9 (PMC9637116; doi:10.1038/s41467-022-34116-9)
Supplement: Supplementary file 4 — Supplementary Data 1-11 [file 41467_2022_34116_MOESM4_ESM.zip › NCOMMS-22-14716A_SupplementaryData/NCOMM-22-14716A_SupplementaryData_1.xlsx]

## Sheet: SuppData_1
Supplementary Data 1: Gene-level carrier frequencies for genes with P/LP variants identified. For genes with total carriers ≥5, differences in carrier frequencies across ancestries were tested using two-sided Fisher's exact test with Benjamini-Hochberg correction for multiple testing. Sample size of the three SG10K_Health ancestry groups are Chinese (CH): 5502, Indian (IND): 1941, Malay (MY): 160…
Mode of inheritance	Gene	Associated genetic condition (OMIM ID)	Recommendation in gene panel/guideline				No. carriers in SG10K_Health				Carrier frequency in SG10K_Health				Adjusted p-value
			ACMG SF v3.0	ACMG carrier screening	Commercial carrier screening	Mackenzie's Mission list	Total	CH	IND	MY	Max carrier frequency #	CH	IND	MY	Overall	CH:IND	CH:MY	IND:MY
AR	ABCA4	Retinitis pigmentosa (601718), Stargardt disease/ Fundus flavimaculatus (248200), Cone-rod dystrophy (604116)	N	N	N	Y	181	52	60	69	0.0429104	0.00945111	0.0309119	0.0429104	4.80048e-17	8.97087e-10	5.12073e-16	0.0589677
AR	ABCB11	Autosomal recessive cholestasis (601847, 605479)	N	N	Y	Y	6	5	1	0	0.00090876	0.00090876	0.000515198	0	0.840406	1	1	1
AR	ABCC2	Dubin-Johnson syndrome (237500)	N	N	N	N	57	27	8	22	0.0136816	0.00490731	0.00412159	0.0136816	0.00549862	0.847086	0.00146803	0.00393896
AR	ABCC6	Arterial calcification of infancy (614473), Autosomal recessive/dominant pseudoxanthoma elasticum (264800, 177850)	N	N	N	Y	70	57	8	5	0.0103599	0.0103599	0.00412159	0.00310945	0.0090113	0.0150963	0.0107445	0.782314
AR	ABCC8	Familial hyperinsulinemic hypoglycemia (256450), neonatal diabetes mellitus with/without neurologic features (618857)	N	Y	Y	Y	12	9	2	1	0.00163577	0.00163577	0.0010304	0.000621891	0.840406	1	1	1
AR	ABCG5	Autosomal recessive sitosterolemia (618666)	N	N	N	N	21	18	3	0	0.00327154	0.00327154	0.0015456	0	0.109276	0.319213	0.0591369	0.319213
AR	ABCG8	Autosomal recessive sitosterolemia (611465)	N	N	N	N	7	2	2	3	0.00186567	0.000363504	0.0010304	0.00186567	0.218511	0.420019	0.239743	0.663952
AR	ACAD8	Isobutyryl-CoA dehydrogenase deficiency (611283)	N	N	N	N	5	2	3	0	0.0015456	0.000363504	0.0015456	0	0.294997	0.345422	1	0.38459
AR	ACADM	Medium-chain acyl-coenzyme A dehydrogenase deficiency (201450)	N	Y	Y	N	27	11	15	1	0.00772798	0.00199927	0.00772798	0.000621891	0.00172681	0.00224298	0.319864	0.00224298
AR	ACADS	Short Chain Acyl-CoA Dehydrogenase Deficiency (201470)	N	N	Y	N	13	7	6	0	0.00309119	0.00127226	0.00309119	0	0.152439	0.172411	0.361753	0.105826
AR	ACADSB	2-Methylbutyryl-CoA dehydrogenase deficiency (610006)	N	N	N	N	6	1	5	0	0.00257599	0.000181752	0.00257599	0	0.0295413	0.0169363	1	0.101771
AR	ACADVL	Very long-chain acyl-CoA dehydrogenase (VLCAD) deficiency (201475)	N	Y	Y	Y	18	11	6	1	0.00309119	0.00199927	0.00309119	0.000621891	0.486018	0.408733	0.408733	0.408565
AR	ACAT1	Beta-ketothiolase deficiency (203750)	N	Y	Y	Y	7	5	2	0	0.0010304	0.00090876	0.0010304	0	0.797284	1	0.891558	0.891558
AR	ACSF3	Combined malonic and methylmalonic aciduria (614265)	N	N	Y	Y	10	6	4	0	0.00206079	0.00109051	0.00206079	0	0.397801	0.348107	0.348107	0.348107
AR	ADA	Adenosine deaminase deficiency, severe combined immunodeficiency due to ADA deficiency (102700)	N	N	Y	Y	10	5	3	2	0.0015456	0.00090876	0.0015456	0.00124378	0.806137	0.989953	0.989953	1
AR	ADA2	Vasculitis, autoinflammation, immunodeficiency, and hematologic defects syndrome/ Adenosine Deaminase 2 deficiency (ADA2 deficiency) (615688), Sneddon syndrome (182410)	N	N	N	Y	17	0	11	6	0.00566718	0	0.00566718	0.00373134	1.55586e-06	1.11444e-06	0.000199274	0.470801
AR	ADAR	Aicardi-Goutieres syndrome (127400)	N	N	N	Y	18	0	18	0	0.00927357	0	0.00927357	0	4.40366e-11	8.80469e-11	1	4.89001e-05
AR, DD	ADGRV1	Usher syndrome type 2C (mild hearing impairment with normal vestibular responses) (605472)	N	N	N	Y	20	16	3	1	0.00290803	0.00290803	0.0015456	0.000621891	0.394322	0.63137	0.431957	0.63137
AR	AGK	Sengers syndrome, autosomal recessive cataract (212350)	N	N	N	Y	7	6	1	0	0.00109051	0.00109051	0.000515198	0	0.741811	1	1	1
AR	AGL	Glycogen storage disease IIIa/b (232400)	N	N	Y	Y	15	11	3	1	0.00199927	0.00199927	0.0015456	0.000621891	0.776984	1	0.947055	0.947055
AR	AGT	Renal tubular dysgenesis (267430)	N	N	N	Y	17	16	1	0	0.00290803	0.00290803	0.000515198	0	0.0680001	0.137185	0.0939984	1
AR	AGXT	Primary hyperoxaluria type 1 (259900)	N	Y	Y	Y	19	12	3	4	0.00248756	0.00218103	0.0015456	0.00248756	0.899794	0.772394	0.772394	0.772394
AR	AHI1	Joubert syndrome with/without retinal and/or additional central nervous system anomalies (608629)	N	Y	N	Y	41	12	26	3	0.0133952	0.00218103	0.0133952	0.00186567	5.74956e-07	1.55792e-07	1	0.000139061
AD, AR	AIRE	Autoimmune polyendocrinopathy with candidiasis and ectodermal dysplasia (240300)	N	Y	Y	N	17	15	2	0	0.00272628	0.00272628	0.0010304	0	0.137241	0.402687	0.0915692	0.504262
AR	ALDH3A2	Sjogren-Larsson syndrome (270200)	N	N	Y	Y	10	7	2	1	0.00127226	0.00127226	0.0010304	0.000621891	0.964579	1	1	1
AR	ALDH7A1	Pyridoxine-dependent epilepsy (266100)	N	N	N	Y	5	3	1	1	0.000621891	0.000545256	0.000515198	0.000621891	1	1	1	1
AR	ALDOB	Hereditary fructosuria (229600)	N	Y	Y	Y	21	16	5	0	0.00290803	0.00290803	0.00257599	0	0.165072	1	0.0939984	0.101771
AR	ALMS1	Alstrom syndrome (203800)	N	N	Y	Y	7	5	1	1	0.00090876	0.00090876	0.000515198	0.000621891	1	1	1	1
AD, AR	ALPL	Hypophosphatasia (146300, 241510)	N	Y	Y	Y	24	20	1	3	0.00363504	0.00363504	0.000515198	0.00186567	0.151529	0.0707502	0.334845	0.334845
AR	ALS2	Juvenile primary lateral sclerosis (606353), Juvenile amyotrophic lateral sclerosis (205100), Infantile onset ascending spastic paralysis (607225)	N	N	N	Y	7	6	1	0	0.00109051	0.00109051	0.000515198	0	0.741811	1	1	1
AD	ANK2	Long QT syndrome (600919), Ankyrin-B-related cardiac arrhythmia (600919)	N	N	N	N	5	1	4	0	0.00206079	0.000181752	0.00206079	0	0.0711348	0.054798	1	0.197102
AD	ANLN	Focal segmental glomerulosclerosis (616032)	N	N	N	N	5	3	2	0	0.0010304	0.000545256	0.0010304	0	0.741811	0.91583	1	0.91583
AR	ANO10	Spinocerebellar ataxia (613728)	N	Y	N	N	5	5	0	0	0.00090876	0.00090876	0	0	0.568586	0.891558	0.891558	1
AD, AR	ANO5	Gnathodiaphyseal dysplasia (166260), Miyoshi muscular dystrophy, Recessive limb-girdle muscular dystrophy (613319)	N	N	N	N	16	10	3	3	0.00186567	0.00181752	0.0015456	0.00186567	1	1	1	1
AR	ANTXR2	Hyaline fibromatosis syndrome (228600)	N	N	N	Y	11	6	3	2	0.0015456	0.00109051	0.0015456	0.00124378	0.914521	1	1	1
AR	AP4B1	Autosomal recessive spastic paraplegia (614066)	N	N	N	Y	5	5	0	0	0.00090876	0.00090876	0	0	0.568586	0.891558	0.891558	1
AD	APOB	Familial hypercholesterolemia (615558)	Y	N	N	N	26	18	4	4	0.00327154	0.00327154	0.00206079	0.00248756	0.861845	1	1	1
AR	ARG1	Argininemia (207800)	N	N	Y	Y	6	5	1	0	0.00090876	0.00090876	0.000515198	0	0.840406	1	1	1
AR	ARHGEF18	Retinitis pigmentosa (617433)	N	N	N	N	53	16	6	31	0.0192786	0.00290803	0.00309119	0.0192786	3.18062e-09	0.813128	7.17924e-10	3.48318e-06
AR	ARMC4	Primary ciliary dyskinesia (615451)	N	N	N	Y	8	5	2	1	0.0010304	0.00090876	0.0010304	0.000621891	1	1	1	1
AR	ARSA	Metachromatic leukodystrophy (ARSA-related) (250100)	N	Y	Y	Y	20	12	3	5	0.00310945	0.00218103	0.0015456	0.00310945	0.761168	0.772394	0.772394	0.772394
AR	ARSB	Mucopolysaccharidosis type VI (Maroteaux-Lamy syndrome) (253200)	N	N	Y	Y	8	2	0	6	0.00373134	0.000363504	0	0.00373134	0.00819497	1	0.00727074	0.0129108
AR	ASAH1	Farber disease, SMA with progressive myoclonic epilepsy (228000)	N	N	N	Y	6	1	2	3	0.00186567	0.000181752	0.0010304	0.00186567	0.105401	0.252772	0.115135	0.663952
AR	ASL	Argininosuccinic aciduria (207900)	N	Y	Y	Y	11	5	4	2	0.00206079	0.00090876	0.00206079	0.00124378	0.589068	0.695433	0.695433	0.695433
AR	ASPM	Primary microcephaly (608716)	N	N	N	Y	27	20	4	3	0.00363504	0.00363504	0.00206079	0.00186567	0.645303	0.538163	0.538163	1
AR	ASS1	Citrullinemia (215700)	N	N	Y	Y	10	4	3	3	0.00186567	0.000727008	0.0015456	0.00186567	0.52959	0.580082	0.580082	1
AD	ASXL1	Bohring-Opitz syndrome, Myelodysplastic syndrome (605039)	N	N	N	N	5	4	0	1	0.000727008	0.000727008	0	0.000621891	0.809221	0.867792	1	0.867792
AR	ATM	Ataxia-telangiactasia (208900), Breast cancer susceptibility (114480)	N	N	Y	Y	41	22	6	13	0.00808458	0.00399855	0.00309119	0.00808458	0.201365	0.671157	0.0974964	0.0974964
AD	ATN1	Dentatorubral-pallidoluysian atrophy (125370), Congenital hypotonia, epilepsy, developmental delay, and digital anomalies (618494)	N	N	N	N	6	5	1	0	0.00090876	0.00090876	0.000515198	0	0.840406	1	1	1
AR	ATP2A1	Brody myopathy (601003)	N	N	N	N	8	3	2	3	0.00186567	0.000545256	0.0010304	0.00186567	0.385947	0.663952	0.400508	0.663952
AR	ATP6V0A2	Wrinkly skin syndrome, Cutis laxa type IIA (278250)	N	N	N	Y	5	3	2	0	0.0010304	0.000545256	0.0010304	0	0.741811	0.91583	1	0.91583
AR	ATP6V1B1	Distal renal tubular acidosis with progressive sensorineural hearing loss (267300)	N	N	Y	Y	5	2	2	1	0.0010304	0.000363504	0.0010304	0.000621891	0.653294	0.804991	0.804991	1
AR	ATP7B	Wilson disease (277900)	Y	Y	Y	Y	120	98	12	10	0.0178117	0.0178117	0.00618238	0.00621891	8.15879e-05	0.000326744	0.000653175	1
AR	B4GALT7	Ehlers-Danlos syndrome (spondylodysplastic type) (130070)	N	N	N	Y	6	4	2	0	0.0010304	0.000727008	0.0010304	0	0.776984	0.654556	0.654556	0.654556
AD	BARD1	Breast cancer susceptibility (114480)	N	N	N	N	7	7	0	0	0.00127226	0.00127226	0	0	0.344656	0.542629	0.542629	1
AR	BBS1	Bardet-Biedl syndrome (209900)	N	Y	Y	Y	15	2	9	4	0.00463679	0.000363504	0.00463679	0.00248756	0.0013272	0.000533313	0.0394888	0.405113
AR	BBS10	Bardet-Biedl syndrome (615987)	N	N	Y	Y	9	8	1	0	0.00145402	0.00145402	0.000515198	0	0.52959	0.692	0.635365	1
AR	BBS12	Bardet-Biedl syndrome (BBS12-related) (615989)	N	N	Y	Y	9	3	1	5	0.00310945	0.000545256	0.000515198	0.00310945	0.079418	1	0.0532027	0.146712
AR	BBS2	Bardet-Biedl syndrome (615981), Retinitis pigmentosa (616562)	N	Y	Y	Y	17	16	1	0	0.00290803	0.00290803	0.000515198	0	0.0680001	0.137185	0.0939984	1
AR	BBS7	Bardet-Biedl syndrome (615984)	N	N	N	Y	9	9	0	0	0.00163577	0.00163577	0	0	0.187169	0.335013	0.335013	1
AR	BCHE	Butyrylcholinesterase deficiency (617936)	N	N	N	N	15	4	9	2	0.00463679	0.000727008	0.00463679	0.00124378	0.0171683	0.00408823	0.62334	0.188436
AR	BCKDHA	Maple syrup urine disease type Ia (248600)	N	N	Y	Y	11	9	1	1	0.00163577	0.00163577	0.000515198	0.000621891	0.708969	0.709539	0.709539	1
AR	BCS1L	Mitochondrial complex III deficiency (nuclear type 1) (124000), Leigh syndrome (256000), GRACILE syndrome (603358), Bjornstad syndrome (262000)	N	N	Y	Y	9	8	1	0	0.00145402	0.00145402	0.000515198	0	0.52959	0.692	0.635365	1
AD, AR	BEST1	Vitelliform macular dystrophy (153700), Vitreoretinochoroidopathy (1932200), Retinitis pigmentosa (613194), Autosomal recessive bestrophinopathy (611809)	N	N	N	N	22	16	0	6	0.00373134	0.00290803	0	0.00373134	0.0577343	0.0267835	0.610642	0.0258215
AR	BLM	Bloom syndrome (210900)	N	Y	Y	Y	15	10	5	0	0.00257599	0.00181752	0.00257599	0	0.271384	0.557432	0.195099	0.195099
AR	BRAT1	Lethal neonatal rigidity and multifocal seizure syndrome (614498), Neurodevelopmental disorder with cerebellar atrophy and with or without seizures (618056)	N	N	N	Y	9	5	0	4	0.00248756	0.00090876	0	0.00248756	0.168064	0.335767	0.185971	0.126169
AD, AR	BRCA1	Hereditary breast and ovarian cancer syndrome (604370), Fanconi anemia (617883)	Y	N	N	N	19	8	6	5	0.00310945	0.00145402	0.00309119	0.00310945	0.385947	0.326405	0.326405	1
AD, AR	BRCA2	Hereditary breast and ovarian cancer syndrome (612555), Fanconi anemia (605724)	Y	N	N	N	32	19	7	6	0.00373134	0.00345329	0.00360639	0.00373134	1	1	1	1
AD, AR	BRIP1	Breast cancer susceptibility (114480), Fanconi anemia (609054)	N	N	N	N	14	11	2	1	0.00199927	0.00199927	0.0010304	0.000621891	0.708969	0.801815	0.801815	1
AD, AR	BSCL2	Autosomal recessive congenital lipodystrophy type 2 (269700), Autosomal recessive progressive encephalopathy with/without lipodystrophy (615924), Autosomal dominant silver spastic paraplegia syndrome (270685), Autosomal dominant distal hereditary motor neuropathy type VA (619112)	N	N	N	Y	13	13	0	0	0.00236278	0.00236278	0	0	0.0526879	0.0742983	0.0742983	1
AR	BTD	Biotinidase deficiency (253260)	Y	Y	Y	N	166	15	144	7	0.0741886	0.00272628	0.0741886	0.00435323	5.34334e-71	2.77545e-67	0.308886	4.26024e-30
AR	C7	C7 deficiency (610102)	N	N	N	Y	6	0	6	0	0.00309119	0	0.00309119	0	0.00114164	0.000938215	1	0.0529131
AR	CA5A	Hyperammonemia due to carbonic anhydrase VA deficiency (615751)	N	N	N	N	19	0	18	1	0.00927357	0	0.00927357	0.000621891	1.32348e-10	8.80469e-11	0.22616	0.000370792
AR	CAD	Early infantile epileptic encephalopathy (616457)	N	N	N	N	5	2	2	1	0.0010304	0.000363504	0.0010304	0.000621891	0.653294	0.804991	0.804991	1
AD, AR	CAPN3	Autosomal recessive limb-girdle muscular dystrophy (253600), Autosomal dominant limb-girdle muscular dystrophy type 2A (618129)	N	N	Y	Y	41	28	5	8	0.00508906	0.00508906	0.00257599	0.00497512	0.55756	0.409854	1	0.409854
AD	CAV3	Familial hypertrophic cardiomyopathy (1926000), Long QT syndrome (611818), Elevated serum creatine phosphokinase (123320), Distal myopathy (Tateyama type) (614321), Rippling muscle disease (606072)	N	N	N	N	7	6	0	1	0.00109051	0.00109051	0	0.000621891	0.63019	0.679628	1	0.679628
AR	CC2D2A	COACH syndrome (216360), Joubert syndrome (612285), Meckel syndrome (612284)	N	Y	N	Y	11	6	2	3	0.00186567	0.00109051	0.0010304	0.00186567	0.776984	1	0.995928	0.995928
AR	CCDC103	Primary ciliary dyskinesia (614679)	N	N	N	Y	5	0	5	0	0.00257599	0	0.00257599	0	0.00453325	0.00360457	1	0.101771
AR	CCDC40	Primary ciliary dyskinesia (613808)	N	N	N	Y	9	8	0	1	0.00145402	0.00145402	0	0.000621891	0.410245	0.364708	0.693829	0.679628
AR	CCNO	Primary ciliary dyskinesia (615872)	N	N	N	Y	5	5	0	0	0.00090876	0.00090876	0	0	0.568586	0.891558	0.891558	1
AR	CD36	Platelet glycoprotein IV deficiency (608404)	N	N	N	N	333	328	1	4	0.0596147	0.0596147	0.000515198	0.00248756	2.29783e-61	2.3935e-42	1.38951e-31	0.182984
AR	CD3G	CD3 gamma deficient immunodeficiency (615607)	N	N	N	N	14	14	0	0	0.00254453	0.00254453	0	0	0.0393769	0.0751013	0.0751013	1
AR	CDAN1	Congenital dyserythropoietic anemia type Ia (224120)	N	N	N	N	7	5	1	1	0.00090876	0.00090876	0.000515198	0.000621891	1	1	1	1
AR	CDC45	Meier-Gorlin syndrome (617063)	N	N	N	Y	8	8	0	0	0.00145402	0.00145402	0	0	0.227377	0.317683	0.317683	1
AD, AR	CDH23	Autosomal recessive deafness, Usher syndrome type 1D/F (601067), Autosomal dominant pituitary adenoma (617540)	N	N	Y	Y	7	6	1	0	0.00109051	0.00109051	0.000515198	0	0.741811	1	1	1
AR	CENPJ	Primary microcephaly (608393), Seckel syndrome (613676)	N	N	N	Y	14	10	4	0	0.00206079	0.00181752	0.00206079	0	0.375316	0.767336	0.197102	0.197102
AR	CEP164	Nephronophthisis (614845)	N	N	N	N	14	5	4	5	0.00310945	0.00090876	0.00206079	0.00310945	0.232422	0.378179	0.159615	0.739842
AR	CEP290	Joubert syndrome (610188), Meckel syndrome (611134), Senior-Loken syndrome (610189), Leber congenital amaurosis (611755), Bardet-Biedl syndrome (6159910)	N	Y	Y	Y	73	60	8	5	0.0109051	0.0109051	0.00412159	0.00310945	0.00424589	0.0078669	0.00756813	0.782314
AR	CEP78	Cone-rod dystrophy and hearing loss (617236)	N	N	N	Y	7	4	1	2	0.00124378	0.000727008	0.000515198	0.00124378	0.852288	1	0.93501	0.93501
AR	CERKL	Retinitis pigmentosa (608380)	N	N	Y	N	14	9	3	2	0.00163577	0.00163577	0.0015456	0.00124378	1	1	1	1
AR	CFAP53	Visceral heterotaxy, visceral (6147790)	N	N	N	N	11	5	3	3	0.00186567	0.00090876	0.0015456	0.00186567	0.63019	0.656264	0.656264	1
AR	CFTR	Cystic fibrosis (219700), Congenital bilateral absence of vas deferens (277180), Hereditary pancreatitis (167800)	N	Y	Y	Y	790	458	68	264	0.164179	0.0832425	0.0350335	0.164179	2.4149e-38	4.50637e-14	4.40192e-19	2.49585e-40
AD	CHEK2	Breast cancer susceptibility (114480), Prostate cancer susceptibility (176807), Li-Fraumeni syndrome (609265)	N	N	N	N	12	6	5	1	0.00257599	0.00109051	0.00257599	0.000621891	0.452148	0.346062	1	0.346062
AR	CHRNE	Congenital myasthenic syndrome (CHRNE-related) (608931)	N	Y	Y	Y	10	5	3	2	0.0015456	0.00090876	0.0015456	0.00124378	0.806137	0.989953	0.989953	1
AR	CHRNG	Escobar syndrome (265000), Autosomal recessive multiple pterygium syndrome (lethal type) (253290 )	N	N	N	Y	10	5	3	2	0.0015456	0.00090876	0.0015456	0.00124378	0.806137	0.989953	0.989953	1
AR	CIDEC	Familial partial lipodystrophy type 5 (615238)	N	N	N	N	5	1	0	4	0.00248756	0.000181752	0	0.00248756	0.042051	1	0.0320633	0.0630847
AD, AR	CLCN1	Autosomal recessive myotonia congenita (255700), Autosomal dominant myotonia congenita (160800)	N	Y	N	N	16	8	5	3	0.00257599	0.00145402	0.00257599	0.00186567	0.686819	0.735783	0.735783	0.735783
AD, AR	CLCN7	Autosomal recessive osteopetrosis (611490)/autosomal dominant osteopetrosis (166600), Autosomal dominant hypopigmentation, organomegaly, and delayed myelination and development (618541)	N	N	N	Y	5	3	0	2	0.00124378	0.000545256	0	0.00124378	0.397801	0.572398	0.475487	0.475487
AR	CLCNKB	Bartter syndrome type 3 (607364)	N	N	N	Y	10	3	2	5	0.00310945	0.000545256	0.0010304	0.00310945	0.0984172	0.610554	0.0532027	0.384043
AR	CLRN1	Usher syndrome type IIIA (614180)	N	Y	Y	Y	7	6	1	0	0.00109051	0.00109051	0.000515198	0	0.741811	1	1	1
AR	CNGA1	Retinitis pigmentosa (613756)	N	N	N	N	18	13	0	5	0.00310945	0.00236278	0	0.00310945	0.105401	0.0405187	0.576854	0.0405187
AR	CNGA3	Achromatopsia (216900)	N	N	N	Y	15	8	4	3	0.00206079	0.00145402	0.00206079	0.00186567	0.861945	1	1	1
AR	CNGB1	Retinitis pigmentosa (613767)	N	N	N	N	15	11	1	3	0.00199927	0.00199927	0.000515198	0.00186567	0.58371	0.502267	1	0.502267
AR	CNGB3	Achromatopsia (CNGB3-related) (262300)	N	Y	Y	Y	6	5	0	1	0.00090876	0.00090876	0	0.000621891	0.641179	0.679628	1	0.679628
AD, AR	COL11A2	Autosomal recessive deafness (609706)/autosomal dominant deafness (601868), Autosomal recessive otospondylomegaepiphyseal dysplasia(215150) /autosomal dominant otospondylomegaepiphyseal dysplasia (184840), Autosomal recessive/dominant fibrochondrogenesis (614524)	N	N	N	Y	5	3	2	0	0.0010304	0.000545256	0.0010304	0	0.741811	0.91583	1	0.91583
AR	COL18A1	Knobloch syndrome type 1 (267750)	N	N	N	Y	6	5	0	1	0.00090876	0.00090876	0	0.000621891	0.641179	0.679628	1	0.679628
AD, AR	COL4A3	Autosomal recessive Alport syndrome(203780) /autosomal dominant Alport syndrome (9104200), Autosomal dominant familial benign hematuria (141200)	N	N	Y	Y	10	8	1	1	0.00145402	0.00145402	0.000515198	0.000621891	0.761168	1	1	1
AR	COL4A4	Autosomal recessive Alport syndrome (203780), Familial benign hematuria (141200)	N	N	Y	Y	12	7	5	0	0.00257599	0.00127226	0.00257599	0	0.276782	0.361753	0.361753	0.203543
AD, AR	COL6A3	Bethlem myopathy (158810), Ullrich congenital muscular dystrophy (254090), Dystonia (616411)	N	N	N	Y	6	0	0	6	0.00373134	0	0	0.00373134	0.000312411	1	0.000398548	0.0129108
AD, AR	COL7A1	Autosomal recessive dystrophic epidermolysis bullosa (226600)/ autosomal dominant dystrophic epidermolysis bullosa (131750), Epidermolysis bullosa pruriginosa (604129), Epidermolysis bullosa pretibial (131850), Transient bullous of the newborn (131705)	N	Y	Y	Y	28	18	7	3	0.00360639	0.00327154	0.00360639	0.00186567	0.806137	0.820851	0.790667	0.790667
AR	COLQ	Congenital myasthenic syndrome (603034)	N	N	N	Y	15	6	3	6	0.00373134	0.00109051	0.0015456	0.00373134	0.232422	0.704549	0.103394	0.472805
AD, AR	COQ2	Autosomal recessive primary coenzyme Q10 deficiency (607426), Autosomal recessive/dominant susceptibility to multiple system atrophy (146500)	N	N	N	Y	5	4	1	0	0.000727008	0.000727008	0.000515198	0	0.908281	1	1	1
AR	COQ4	Autosomal recessive primary coenzyme Q10 deficiency (616276)	N	N	N	Y	5	4	1	0	0.000727008	0.000727008	0.000515198	0	0.908281	1	1	1
AR	COQ8B	Nephrotic syndrome type 9 (615573)	N	N	N	Y	12	12	0	0	0.00218103	0.00218103	0	0	0.0714053	0.120677	0.120677	1
AR	CP	Hereditary hypoceruloplasminemia (604290), Systemic hemosiderosis due to aceruloplasminemia (604290), Cerebellar ataxia (604290)	N	N	N	N	11	11	0	0	0.00199927	0.00199927	0	0	0.105401	0.208961	0.208961	1
AR	CPLANE1	Joubert syndrome (614615), Orofaciodigital syndrome VI (277170)	N	N	N	Y	12	11	0	1	0.00199927	0.00199927	0	0.000621891	0.178281	0.232701	0.453085	0.453085
AR	CPT2	Carnitine palmitoyltransferase II deficiency infantile (600649) and neonatal (608836)	N	Y	Y	Y	13	12	0	1	0.00218103	0.00218103	0	0.000621891	0.171272	0.133537	0.453085	0.453085
AD, AR	CRB1	Autosomal recessive Leber congenital amaurosis (613835), Autosomal recessive retinitis pigmentosa (600105), Autosomal dominant pigmented paravenous chorioretinal atrophy (172870)	N	N	Y	Y	12	10	1	1	0.00181752	0.00181752	0.000515198	0.000621891	0.622946	0.711416	0.711416	1
AR	CRTAP	Osteogenesis imperfecta type VII (610682)	N	N	N	Y	6	5	1	0	0.00090876	0.00090876	0.000515198	0	0.840406	1	1	1
AR	CTC1	Cerebroretinal microangiopathy with calcifications and cysts (612199)	N	N	N	Y	12	9	3	0	0.00163577	0.00163577	0.0015456	0	0.503269	1	0.38459	0.38459
AR	CTNS	Cystinosis (219800, 219750)	N	N	Y	Y	9	3	1	5	0.00310945	0.000545256	0.000515198	0.00310945	0.079418	1	0.0532027	0.146712
AD	CTRC	Hereditary pancreatitis (167800)	N	N	N	N	21	1	19	1	0.00978877	0.000181752	0.00978877	0.000621891	5.98582e-10	3.43898e-10	0.401197	0.000203504
AR	CUBN	Imerslund-Grasbeck syndrome (261100)	N	N	N	N	36	10	6	20	0.0124378	0.00181752	0.00309119	0.0124378	8.77035e-06	0.390192	9.20685e-07	0.00190501
AR	CYP17A1	17-alpha-hydroxylase/17,20-lyase deficiency (202110), Isolated 17,20-lyase deficiency (202110)	N	N	Y	Y	6	6	0	0	0.00109051	0.00109051	0	0	0.493167	0.52474	0.52474	1
AR	CYP1B1	Juvenile/adult-onset congenital primary open angle glaucoma 3A (231300)	N	N	N	Y	13	11	1	1	0.00199927	0.00199927	0.000515198	0.000621891	0.48429	0.479796	0.479796	1
AR	CYP21A2	Congenital adrenal hyperplasia due to 21-hydroxylase deficiency (201910)	N	Y	Y	N	95	65	16	14	0.0118139	0.0118139	0.00824317	0.00870647	0.550407	0.517207	0.517207	1
AR	CYP27A1	Cerebrotendinous xanthomatosis (213700)	N	Y	Y	Y	14	8	4	2	0.00206079	0.00145402	0.00206079	0.00124378	0.852288	1	1	1
AR	CYP27B1	Vitamin D-dependent rickets type I (264700)	N	Y	N	N	9	7	1	1	0.00127226	0.00127226	0.000515198	0.000621891	0.840406	1	1	1
AR	CYP4V2	Bietti crystalline corneoretinal dystrophy (210370)	N	N	N	N	23	22	1	0	0.00399855	0.00399855	0.000515198	0	0.00786035	0.0229471	0.0229471	1
AR	CYP7B1	Congenital bile acid synthesis defect (613812), Spastic paraplegia (270800)	N	N	N	Y	42	39	1	2	0.00708833	0.00708833	0.000515198	0.00124378	0.000226479	0.000525117	0.00624767	0.593291
AR	DBH	Orthostatic hypotension due to DBH deficiency (223360)	N	N	N	N	6	4	2	0	0.0010304	0.000727008	0.0010304	0	0.776984	0.654556	0.654556	0.654556
AR	DBT	Maple syrup urine disease type II (248600)	N	N	Y	Y	7	2	3	2	0.0015456	0.000363504	0.0015456	0.00124378	0.257235	0.333241	0.333241	1
AR	DCXR	Pentosuria (260800)	N	N	N	N	7	5	1	1	0.00090876	0.00090876	0.000515198	0.000621891	1	1	1	1
AR	DDC	Aromatic L-amino acid decarboxylase deficiency (608643)	N	N	N	Y	35	34	0	1	0.00617957	0.00617957	0	0.000621891	5.97912e-05	0.000136967	0.00305638	0.453085
AR	DGKE	Nephrotic syndrome type 7, Susceptibility to atypical hemolytic uremic syndrome (615008)	N	N	N	Y	6	4	1	1	0.000727008	0.000727008	0.000515198	0.000621891	1	1	1	1
AR	DHCR7	Smith-Lemli-Opitz syndrome (270400)	N	Y	Y	Y	6	4	1	1	0.000727008	0.000727008	0.000515198	0.000621891	1	1	1	1
AR	DHODH	Miller syndrome (263750)	N	N	N	Y	6	5	1	0	0.00090876	0.00090876	0.000515198	0	0.840406	1	1	1
AD, AR	DHTKD1	Autosomal recessive 2-aminoadipic 2-oxoadipic aciduria (204750), Autosomal dominant Charcot-Marie-Tooth disease (axonal, type 2Q) (615025)	N	N	N	N	5	2	3	0	0.0015456	0.000363504	0.0015456	0	0.294997	0.345422	1	0.38459
AD, AR	DHX37	Autosomal recessive neurodevelopmental disorder with brain anomalies and with/without vertebral or cardiac anomalies, (618731), Autosomal dominant 46 XY sex reversal (273250)	N	N	N	N	5	1	2	2	0.00124378	0.000181752	0.0010304	0.00124378	0.237934	0.252772	0.252772	1
AR	DNAAF1	Primary ciliary dyskinesia (613193)	N	N	N	Y	7	1	4	2	0.00206079	0.000181752	0.00206079	0.00124378	0.0680001	0.054798	0.195404	0.695433
AD, AR	DNAAF4	Autosomal recessive primary ciliary dyskinesia (615482), Autosomal dominant susceptibility to dyslexia (127700)	N	N	N	Y	5	5	0	0	0.00090876	0.00090876	0	0	0.568586	0.891558	0.891558	1
AR	DNAH11	Ciliary dyskinesia (611884)	N	N	N	Y	66	35	21	10	0.0108192	0.00636132	0.0108192	0.00621891	0.28798	0.195887	1	0.227785
AR	DNAH5	Primary ciliary dyskinesia with/without situs inversus (608644)	N	N	Y	Y	40	28	4	8	0.00508906	0.00508906	0.00206079	0.00497512	0.385084	0.233407	1	0.233407
AR	DOK7	Congenital myasthenic syndrome (254300), Fetal akinesia deformation sequence (618389)	N	N	N	Y	14	6	5	3	0.00257599	0.00109051	0.00257599	0.00186567	0.486018	0.505331	0.648147	0.735783
AR	DPYD	Dihydropyrimidine dehydrogenase deficiency, 5-fluorouracil toxicity (274270)	N	N	N	N	20	17	1	2	0.00308979	0.00308979	0.000515198	0.00124378	0.203982	0.170996	0.416686	0.593291
AR	DPYS	Dihydropyrimidinuria (222748)	N	N	N	N	5	5	0	0	0.00090876	0.00090876	0	0	0.568586	0.891558	0.891558	1
AD	DSG2	Arrhythmogenic right ventricular cardiomyopathy (610193), Dilated cardiomyopathy (612877)	Y	N	N	N	5	1	3	1	0.0015456	0.000181752	0.0015456	0.000621891	0.191549	0.171048	0.601795	0.63137
AR	DSG4	Hypotrichosis (607903)	N	N	N	N	6	4	1	1	0.000727008	0.000727008	0.000515198	0.000621891	1	1	1	1
AD	DSP	Autosomal dominant arrhythmogenic right ventricular cardiomyopathy (607450), autosomal dominant dilated cardiomyopathy (615821)/autosomal recessive dilated cardiomyopathy, keratoderma with woolly hair(605676), Epidermolysis bullosa, lethal acantholytic (609638)	Y	N	N	Y	5	5	0	0	0.00090876	0.00090876	0	0	0.568586	0.891558	0.891558	1
AR	DUOX2	Thyroid dyshormonogenesis (607200)	N	N	N	N	242	178	26	38	0.0323519	0.0323519	0.0133952	0.0236318	0.000133555	1.0022e-05	0.0824378	0.0456809
AR	DYM	Smith-McCort dysplasia (607326), Dyggve-Melchior-Clausen disease (223800)	N	N	N	Y	13	9	3	1	0.00163577	0.00163577	0.0015456	0.000621891	0.840406	1	0.947055	0.947055
AR, DR	DYNC2H1	Short-rib thoracic dysplasia with/without polydactyly (613091)	N	Y	N	Y	21	12	4	5	0.00310945	0.00218103	0.00206079	0.00310945	0.875319	1	1	1
AR	DYSF	Dysferlinopathy (including limb-girdle muscular dystrophy type 2B) (254130)	N	N	Y	Y	36	22	9	5	0.00463679	0.00399855	0.00463679	0.00310945	0.868074	0.817909	0.817909	0.817909
AR	EARS2	Combined oxidative phosphorylation deficiency (614924)	N	N	N	Y	14	11	1	2	0.00199927	0.00199927	0.000515198	0.00124378	0.58371	0.613318	0.745007	0.745007
AR	ECEL1	Distal arthrogryposis type 5D (615065)	N	N	N	Y	9	2	3	4	0.00248756	0.000363504	0.0015456	0.00248756	0.0939441	0.172711	0.0789776	0.708456
AD, AR	EDNRB	Waardenburg syndrome type 4A (277580), ABCD syndrome (600501)	N	N	N	N	16	16	0	0	0.00290803	0.00290803	0	0	0.0175549	0.0469992	0.0469992	1
AR	EIF2B3	Leukoencephalopathy with vanishing white matter (603896)	N	N	N	Y	9	1	0	8	0.00497512	0.000181752	0	0.00497512	9.1278e-05	1	0.000145808	0.00263868
AD	ELN	Autosomal dominant cutis laxa (123700), Supravalvar aortic stenosis (185500)	N	N	N	N	8	8	0	0	0.00145402	0.00145402	0	0	0.227377	0.317683	0.317683	1
AR	ELP1	Familial dysautonomia (223900)	N	Y	Y	Y	5	3	1	1	0.000621891	0.000545256	0.000515198	0.000621891	1	1	1	1
AD, AR	ENPP1	Autosomal recessive arterial calcification of infancy (208000), Autosomal recessive hypophosphatemic rickets (613312), Autosomal recessive/dominant susceptibility to obesity (601665), Autosomal dominant Cole disease (615522), Autosomal dominant susceptibility to non-insulin-dependent diabetes mellitus (125853)	N	N	N	Y	6	5	1	0	0.00090876	0.00090876	0.000515198	0	0.840406	1	1	1
AD, AR	EPB42	Hereditary spherocytosis (612690)	N	N	N	N	14	2	1	11	0.0068408	0.000363504	0.000515198	0.0068408	4.58839e-05	1	1.13728e-05	0.00276852
AR	EPCAM	Autosomal recessive congenital tufting enteropathy (613217), Hereditary nonpolyposis colorectal cancer type 8 (613244)	N	N	N	Y	6	3	1	2	0.00124378	0.000545256	0.000515198	0.00124378	0.717633	1	0.889937	0.889937
AR	EPG5	Vici syndrome (242840)	N	N	N	Y	11	6	4	1	0.00206079	0.00109051	0.00206079	0.000621891	0.666546	0.578425	1	0.578425
AR	ERCC3	Xeroderma pigmentosum group B (610651), Photosensitive trichothiodystrophy (616390)	N	N	N	N	9	7	1	1	0.00127226	0.00127226	0.000515198	0.000621891	0.840406	1	1	1
AD, AR	ERCC6	Autosomal recessive Cockayne syndrome type B (133540), Autosomal recessive De Sanctis-Cacchione syndrome (278800), Autosomal recessive Cerebrooculofacioskeletal syndrome (214150), Autosomal recessive UV-sensitive syndrome 1 (600630), Autosomal dominant premature ovarian failure (616946), Autosomal dominant susceptibility to age-related macular degeneration (613761)/lung cancer (211980)	N	N	Y	Y	13	6	4	3	0.00206079	0.00109051	0.00206079	0.00186567	0.622946	0.648147	0.648147	1
AR	ERCC6L2	Bone marrow failure syndrome (615715)	N	N	N	Y	9	7	2	0	0.00127226	0.00127226	0.0010304	0	0.699226	1	0.756393	0.756393
AD, AR	ESPN	Autosomal recessive Usher syndrome type 1M (618632), Autosomal recessive/dominant deafness, neurosensory, without vestibular involvement (609006)	N	N	N	N	10	8	1	1	0.00145402	0.00145402	0.000515198	0.000621891	0.761168	1	1	1
AR	ETFDH	Glutaric acidemia type II (GA2) (231680)	N	N	Y	Y	50	46	3	1	0.0083606	0.0083606	0.0015456	0.000621891	6.1674e-05	0.000762553	0.000440638	0.63137
AD, AR	EVC	Autosomal recessive Ellis-van Creveld syndrome (225500), Autosomal dominant Weyers acrofacial dysostosis (193530)	N	N	Y	Y	10	5	1	4	0.00248756	0.00090876	0.000515198	0.00248756	0.373567	1	0.274476	0.274476
AD, AR	EVC2	Autosomal recessive Ellis-van Creveld syndrome (225500), Autosomal dominant Weyers acrofacial dysostosis (193530)	N	Y	Y	Y	17	10	6	1	0.00309119	0.00181752	0.00309119	0.000621891	0.456199	0.474277	0.474277	0.408565
AR	EXPH5	Epidermolysis bullosa (615028)	N	N	N	N	5	1	4	0	0.00206079	0.000181752	0.00206079	0	0.0711348	0.054798	1	0.197102
AR	EYS	Retinitis pigmentosa (602772)	N	N	Y	N	101	91	8	2	0.0165394	0.0165394	0.00412159	0.00124378	3.67635e-09	1.24033e-05	7.6292e-08	0.124359
AD, AR	F11	Factor XI deficiency (612416)	N	N	Y	N	53	36	15	2	0.00772798	0.00654308	0.00772798	0.00124378	0.0457382	0.631083	0.00927589	0.00927589
AR	F13B	Factor XIIIB deficiency (613235)	N	N	N	N	10	6	4	0	0.00206079	0.00109051	0.00206079	0	0.397801	0.348107	0.348107	0.348107
AR	F2	Autosomal recessive dysprothrombinemia/ hypoprothrombinemia (613679), autosomal dominant thrombophilia due to thrombin defect (188050)	N	N	Y	Y	8	2	6	0	0.00309119	0.000363504	0.00309119	0	0.020139	0.015886	1	0.0529131
AD, AR	F5	Autosomal recessive factor V deficiency (227400), autosomal dominant Factor V Leiden thrombophilia (188055)	N	N	Y	Y	64	7	49	8	0.0252447	0.00127226	0.0252447	0.00497512	2.9133e-20	1.46492e-21	0.00924719	9.13579e-07
AR	F7	Factor VII deficiency (227500)	N	N	N	Y	8	5	2	1	0.0010304	0.00090876	0.0010304	0.000621891	1	1	1	1
XLR	F8	Hemophilia A (306700)	N	Y	N	Y	37	34	2	1	0.00617957	0.00617957	0.0010304	0.000621891	0.00165717	0.00519616	0.00519616	1
AR	FAH	Tyrosinemia type I (276700)	N	Y	Y	Y	6	3	2	1	0.0010304	0.000545256	0.0010304	0.000621891	0.916644	1	1	1
AR	FAM161A	Retinitis pigmentosa (606068)	N	N	Y	Y	7	1	5	1	0.00257599	0.000181752	0.00257599	0.000621891	0.0305635	0.0169363	0.401197	0.346062
AR	FAN1	Karyomegalic interstitial nephritis (614817)	N	N	N	N	36	19	10	7	0.00515198	0.00345329	0.00515198	0.00435323	0.705119	0.810535	0.810535	0.810535
AR	FANCA	Fanconi anemia (227650)	N	N	Y	Y	26	22	3	1	0.00399855	0.00399855	0.0015456	0.000621891	0.126594	0.251678	0.126027	0.63137
AR	FANCE	Fanconi anemia (600901)	N	N	N	Y	6	2	3	1	0.0015456	0.000363504	0.0015456	0.000621891	0.303541	0.345422	0.63137	0.63137
AR	FANCM	Fanconi anemia, Autosomal recessive spermatogenic failure, Autosomal recessive premature ovarian failure (618086)	N	N	N	N	12	8	3	1	0.0015456	0.00145402	0.0015456	0.000621891	0.916644	1	1	1
AR	FBP1	Fructose-1,6-bisphosphatase deficiency (229700)	N	N	N	Y	7	4	2	1	0.0010304	0.000727008	0.0010304	0.000621891	0.931238	1	1	1
AD, AR	FIG4	Autosomal recessive Yunis-Varon syndrome (216340), Autosomal recessive bilateral temporooccipital polymicrogyria (612691), Autosomal recessive Charcot-Marie-Tooth disease type 4J (611228), Autosomal dominant amyotrophic lateral sclerosis (612577)	N	N	N	Y	9	5	3	1	0.0015456	0.00090876	0.0015456	0.000621891	0.776984	0.947055	1	0.947055
AR	FKRP	Muscular dystrophy-dystroglycanopathy type A, 5 (Walker-Warburg syndrome) (613153)/B, 5 (606612)/C, 5 (Limb-girdle syndrome) (607155)	N	Y	Y	Y	28	24	3	1	0.00436205	0.00436205	0.0015456	0.000621891	0.0779772	0.122272	0.0832339	0.63137
AR	FKTN	Muscular dystrophy-dystroglycanopathy type A, 4 (Walker-Warburg syndrome) (253800)/B, 4 (613152)/C, 4 (Limb-girdle syndrome) (611588), Dilated cardiomyopathy (611615)	N	Y	Y	Y	15	12	1	2	0.00218103	0.00218103	0.000515198	0.00124378	0.536472	0.615188	0.748858	0.748858
AD	FLG	Ichthyosis vulgaris (146700)	N	N	N	N	762	505	181	76	0.0932509	0.0917848	0.0932509	0.0472637	6.57028e-08	0.85519	6.3581e-09	1.6576e-07
AR	FLVCR1	Ataxia (posterior column) with retinitis pigmentosa (609033)	N	N	N	Y	7	6	0	1	0.00109051	0.00109051	0	0.000621891	0.63019	0.679628	1	0.679628
AR	FMN2	Mental retardation (616193)	N	N	N	N	6	2	3	1	0.0015456	0.000363504	0.0015456	0.000621891	0.303541	0.345422	0.63137	0.63137
AR	FMO3	Trimethylaminuria (602079)	N	Y	N	N	30	29	0	1	0.00527081	0.00527081	0	0.000621891	0.000436535	0.000600239	0.0112108	0.453085
AR	FOXRED1	Mitochondrial complex I deficiency (nuclear type) (618241)	N	N	N	Y	6	6	0	0	0.00109051	0.00109051	0	0	0.493167	0.52474	0.52474	1
AR	FRAS1	Fraser syndrome (219000)	N	N	N	Y	28	17	4	7	0.00435323	0.00308979	0.00206079	0.00435323	0.666546	0.620827	0.620827	0.620827
AR	FTCD	Glutamate formiminotransferase deficiency (229100)	N	N	N	Y	19	11	4	4	0.00248756	0.00199927	0.00206079	0.00248756	0.999571	1	1	1
AR	FYCO1	Autosomal recessive cataract (610019)	N	N	N	Y	7	4	2	1	0.0010304	0.000727008	0.0010304	0.000621891	0.931238	1	1	1
AR	G6PC	Glycogen storage disease type IA (232200)	N	Y	Y	Y	24	23	0	1	0.0041803	0.0041803	0	0.000621891	0.00384718	0.00417851	0.0402775	0.453085
XL	G6PD	Glucose-6-phosphate dehydrogenase deficiency (300908)	N	N	Y	N	240	162	32	46	0.0294438	0.0294438	0.0164863	0.028607	0.0271539	0.0047643	0.932997	0.0234228
AR	GAA	Glycogen storage disease II (Pompe disease) (232300)	Y	Y	Y	Y	88	80	7	1	0.0145402	0.0145402	0.00360639	0.000621891	9.35962e-09	5.36446e-05	8.56739e-08	0.0796704
AR	GALC	Krabbe disease (245200)	N	N	Y	Y	106	88	13	5	0.0159942	0.0159942	0.00669758	0.00310945	3.15302e-05	0.00281284	2.55215e-05	0.158574
AR	GALNS	Mucopolysaccharidosis IVA (253000)	N	N	N	Y	13	10	2	1	0.00181752	0.00181752	0.0010304	0.000621891	0.776984	1	1	1
AR	GALNT3	Hyperphosphatemic familial tumoral calcinosis (211900)	N	N	N	N	14	7	2	5	0.00310945	0.00127226	0.0010304	0.00310945	0.456199	1	0.384043	0.384043
AR	GALT	Galactosemia (GALT-related) (230400)	N	Y	Y	N	12	6	3	3	0.00186567	0.00109051	0.0015456	0.00186567	0.798291	1	1	1
AR	GBA	Gaucher disease type I (230800), type II (230900), type III (231000), type IIIC (231005), perinatal lethal (608013)	N	Y	Y	Y	11	7	3	1	0.0015456	0.00127226	0.0015456	0.000621891	0.861945	0.727014	0.727014	0.727014
AR	GBE1	Glycogen storage disease type IV (232500) /adult polyglucosan body disease (263570)	N	Y	Y	Y	5	5	0	0	0.00090876	0.00090876	0	0	0.568586	0.891558	0.891558	1
AR	GCDH	Glutaric acidemia type I (GA1) (231670)	N	N	Y	Y	34	27	4	3	0.00490731	0.00490731	0.00206079	0.00186567	0.232422	0.187082	0.187082	1
AD, AR	GCH1	Tetrahydrobiopterin (BH4) deficiency (aka hyperphenylalaninemia) (233910) , DOPA-responsive dystonia (128230)	N	N	N	Y	8	1	6	1	0.00309119	0.000181752	0.00309119	0.000621891	0.0114606	0.00510285	0.401197	0.204282
AR	GJB2	Autosomal recessive deafness (220290)	N	Y	Y	N	1420	1094	70	256	0.198837	0.198837	0.0360639	0.159204	7.22269e-77	2.76577e-80	0.000342398	1.49653e-37
XL	GLA	Fabry disease (301500)	Y	Y	Y	Y	15	14	1	0	0.00254453	0.00254453	0.000515198	0	0.105401	0.204947	0.150203	1
AR	GLB1	GM1 gangliosidosis type I (230500), type II (230600), type III (230650), Mucopolysaccharidosis type IVB (253010)	N	N	Y	Y	24	12	11	1	0.00566718	0.00218103	0.00566718	0.000621891	0.0526879	0.0433012	0.320925	0.0266892
AR	GLDC	Glycine encephalopathy (605899)	N	N	Y	Y	8	4	3	1	0.0015456	0.000727008	0.0015456	0.000621891	0.761168	0.947055	1	0.947055
AR	GLIS3	Neonatal diabetes mellitus with congenital hypothyroidism (610199)	N	N	N	Y	7	7	0	0	0.00127226	0.00127226	0	0	0.344656	0.542629	0.542629	1
AD, AR	GNE	Autosomal recessive Nonaka myopathy (269921), Autosomal dominant sialuria (605820)	N	N	Y	Y	98	19	66	13	0.0340031	0.00345329	0.0340031	0.00808458	2.41684e-21	6.93535e-23	0.0197572	9.61604e-08
AR	GNPTAB	Mucolipidosis type II alpha/beta, Mucolipidosis type III alpha/beta (252500)	N	Y	Y	Y	19	14	2	3	0.00254453	0.00254453	0.0010304	0.00186567	0.686819	0.777548	0.777548	0.777548
AR	GPR179	Congenital stationary (complete) night blindness (614565)	N	N	N	Y	8	7	0	1	0.00127226	0.00127226	0	0.000621891	0.486683	0.604013	0.692282	0.679628
AR	GPX4	Spondylometaphyseal dysplasia (Sedaghatian type) (250220)	N	N	N	N	7	6	1	0	0.00109051	0.00109051	0.000515198	0	0.741811	1	1	1
AR	GRHPR	Primary hyperoxaluria type 2 (260000)	N	N	Y	N	13	6	6	1	0.00309119	0.00109051	0.00309119	0.000621891	0.260365	0.204282	1	0.204282
AR	GRM6	Congenital stationary (complete) night blindness 1B (257270)	N	N	N	N	15	11	4	0	0.00206079	0.00199927	0.00206079	0	0.344656	1	0.208961	0.208961
AD, AR	GUCY2D	Autosomal recessive Leber congenital amaurosis (204000), Autosomal recessive congenital stationary night blindness tyoe 1I (618555), Autosomal recessive/dominant cone-rod dystrophy (601777), Autosomal dominant central areolar choroidal dystrophy (215500)	N	N	N	Y	9	4	4	1	0.00206079	0.000727008	0.00206079	0.000621891	0.452148	0.578425	1	0.578425
AR	GYS2	Glycogen storage disease (240600)	N	N	N	Y	14	1	13	0	0.00669758	0.000181752	0.00669758	0	4.74982e-07	7.98342e-07	1	0.000626444
AR	HADHA	LCHAD deficiency (609016), Pregnancy-related HELLP syndrome and acute fatty liver (609016), Trifunctional protein deficiency (609015)	N	N	Y	Y	7	6	1	0	0.00109051	0.00109051	0.000515198	0	0.741811	1	1	1
AR	HBA1	Alpha-thalassemia (604131)	N	Y	Y	N	5	1	3	1	0.0015456	0.000181752	0.0015456	0.000621891	0.191549	0.171048	0.601795	0.63137
AD	HBA2	Alpha-thalassemia (604131), Heinz body anemia (140700), Familial erythrocytosis (617981)	N	Y	Y	N	28	16	1	11	0.0068408	0.00290803	0.000515198	0.0068408	0.0176216	0.091457	0.0528897	0.00553703
AR	HBB	Beta-thalassemia (613985)	N	Y	Y	Y	240	94	23	123	0.0764925	0.0170847	0.0118496	0.0764925	9.40939e-31	0.136618	8.713e-28	6.82553e-23
AR	HERC2	Mental retardation (615516)	N	N	N	Y	11	10	0	1	0.00181752	0.00181752	0	0.000621891	0.232422	0.218415	0.474277	0.474277
AR	HEXB	Sandhoff disease (infantile, juvenile, and adult forms) (268800)	N	N	Y	Y	8	5	2	1	0.0010304	0.00090876	0.0010304	0.000621891	1	1	1	1
AR	HFE	Hemochromatosis (235200)	Y	N	Y	N	714	310	325	79	0.167439	0.0563431	0.167439	0.0491294	4.55461e-48	6.45582e-45	0.28927	3.55442e-30
AR	HFM1	Premature ovarian failure (615724)	N	N	N	N	8	2	3	3	0.00186567	0.000363504	0.0015456	0.00186567	0.171272	0.172711	0.172711	1
AR	HGD	Alkaptonuria (203500)	N	N	Y	N	18	2	16	0	0.00824317	0.000363504	0.00824317	0	1.02207e-07	1.14706e-07	1	0.000186524
AR	HGSNAT	Retinitis pigmentosa, Mucopolysaccharidosis type IIIC (Sanfilippo C) (616544)	N	N	Y	Y	8	8	0	0	0.00145402	0.00145402	0	0	0.227377	0.317683	0.317683	1
AR	HLCS	Holocarboxylase synthetase deficiency (253270)	N	N	Y	Y	21	20	1	0	0.00363504	0.00363504	0.000515198	0	0.0142027	0.0353751	0.0353751	1
AR	HMGCL	HMG-CoA lyase deficiency (246450)	N	N	Y	Y	5	2	2	1	0.0010304	0.000363504	0.0010304	0.000621891	0.653294	0.804991	0.804991	1
AR	HOGA1	Primary hyperoxaluria type III (613616)	N	N	Y	N	12	12	0	0	0.00218103	0.00218103	0	0	0.0714053	0.120677	0.120677	1
AR	HPGD	Autosomal recessive primary hypertrophic osteoarthropathy (259100), Cranioosteoarthropathy (259100)	N	N	N	Y	19	18	0	1	0.00327154	0.00327154	0	0.000621891	0.0271539	0.0183037	0.143661	0.453085
AR	HPS1	Hermansky-Pudlak syndrome type 1 (203300)	N	Y	Y	Y	7	3	1	3	0.00186567	0.000545256	0.000515198	0.00186567	0.397801	1	0.400508	0.502267
AR	HPS3	Hermansky-Pudlak syndrome (HPS) (614072)	N	Y	Y	Y	26	21	5	0	0.00381679	0.00381679	0.00257599	0	0.0737023	0.508903	0.0219279	0.101771
AR	HSD17B4	D-bifunctional protein deficiency, Perrault syndrome (261515)	N	N	Y	Y	5	1	3	1	0.0015456	0.000181752	0.0015456	0.000621891	0.191549	0.171048	0.601795	0.63137
AR	HSPG2	Dyssegmental dysplasia (Silverman-Handmaker type) (224410) , Schwartz-Jampel syndrome type 1 (224410)	N	N	N	Y	6	1	2	3	0.00186567	0.000181752	0.0010304	0.00186567	0.105401	0.252772	0.115135	0.663952
AR	IDUA	Mucopolysaccharidosis type I (including Hurler, Hurler-Scheie, and Scheie syndromes) (607015)	N	Y	Y	Y	11	7	4	0	0.00206079	0.00127226	0.00206079	0	0.437637	0.492277	0.492277	0.394204
AR	IFT140	Retinitis pigmentosa, Short-rib thoracic dysplasia with/without polydactyly (617781)	N	N	N	Y	9	6	3	0	0.0015456	0.00109051	0.0015456	0	0.568586	0.704549	0.52216	0.52216
AR	IGHMBP2	Hereditary motor neuronopathy (distal type VI) (604320), Autosomal recessive Charcot-Marie-Tooth disease (axonal type 2S) (616155)	N	N	N	Y	15	10	4	1	0.00206079	0.00181752	0.00206079	0.000621891	0.727439	0.767336	0.711416	0.711416
AR	IL36RN	Pustular psoriasis (614204)	N	N	N	N	203	191	2	10	0.0347146	0.0347146	0.0010304	0.00621891	8.5212e-27	2.25412e-22	1.09752e-11	0.0160227
AD, AR	IMPG2	Autosomal recessive retinitis pigmentosa (613581), Autosomal dominant vitelliform macular dystrophy (616152)	N	N	N	Y	7	6	1	0	0.00109051	0.00109051	0.000515198	0	0.741811	1	1	1
AR	INPP5E	Joubert syndrome (213300), Autosomal recessive mental retardation, truncal obesity, retinal dystrophy, and micropenis (610156)	N	N	N	Y	7	6	1	0	0.00109051	0.00109051	0.000515198	0	0.741811	1	1	1
AR	INVS	Infantile nephronophthisis (602088)	N	N	N	Y	11	11	0	0	0.00199927	0.00199927	0	0	0.105401	0.208961	0.208961	1
AR	IQCB1	Senior-Loken syndrome with nephronophthisis (609254)	N	N	N	Y	19	19	0	0	0.00345329	0.00345329	0	0	0.00508155	0.0175857	0.0175857	1
AR	IRAK4	IRAK4 immunodeficiency (607676)	N	N	N	N	10	10	0	0	0.00181752	0.00181752	0	0	0.128989	0.195099	0.195099	1
AD, AR	ITGA2B	Autosomal recessive Glanzmann thrombasthenia (273800), Autosomal dominant platelet-type bleeding disorder (187800)	N	N	N	N	23	15	5	3	0.00272628	0.00272628	0.00257599	0.00186567	0.969981	1	1	1
AR	IVD	Isovaleric acidemia (243500)	N	N	Y	Y	8	4	3	1	0.0015456	0.000727008	0.0015456	0.000621891	0.761168	0.947055	1	0.947055
AD	JAK2	Thrombocythemia (614521)	N	N	N	N	10	7	2	1	0.00127226	0.00127226	0.0010304	0.000621891	0.964579	1	1	1
AD	KAT6A	Arboleda-Tham syndrome (616268)	N	N	N	N	5	4	1	0	0.000727008	0.000727008	0.000515198	0	0.908281	1	1	1
AR	KCNJ1	Bartter syndrome type 2 (241200)	N	N	N	Y	6	5	0	1	0.00090876	0.00090876	0	0.000621891	0.641179	0.679628	1	0.679628
AD	KCNQ1	Long-QT syndrome type 1 (130650)	Y	N	N	Y	9	4	3	2	0.0015456	0.000727008	0.0015456	0.00124378	0.741811	0.93501	0.93501	1
AR	KCNV2	Autosomal recessive retinal cone dystrophy 3B (610356)	N	N	N	Y	7	4	3	0	0.0015456	0.000727008	0.0015456	0	0.456199	0.580082	0.580667	0.580082
AR	KIAA0586	Joubert syndrome (616490), Short-rib thoracic dysplasia with polydactyly (616546)	N	N	N	Y	11	9	2	0	0.00163577	0.00163577	0.0010304	0	0.52959	0.738889	0.670026	0.738889
AR	KIF7	Joubert syndrome (200990), Acrocallosal syndrome (200990), Hydrolethalus syndrome, Al-Gazali-Bakalinova syndrome (614120)	N	N	N	Y	6	4	2	0	0.0010304	0.000727008	0.0010304	0	0.776984	0.654556	0.654556	0.654556
AR	KLHL40	Nemaline myopathy (615348)	N	N	N	Y	23	22	1	0	0.00399855	0.00399855	0.000515198	0	0.00786035	0.0229471	0.0229471	1
AR	LAMA1	Poretti-Boltshauser syndrome (615960)	N	N	N	Y	9	8	1	0	0.00145402	0.00145402	0.000515198	0	0.52959	0.692	0.635365	1
AR	LAMA2	Congenital muscular dystrophy (607855), Muscular dystrophy, limb-girdle (618138)	N	N	Y	Y	68	40	7	21	0.0130597	0.00727008	0.00360639	0.0130597	0.0295413	0.0948411	0.0472122	0.00556977
AR	LAMA3	Junctional epidermolysis bullosa (JEB) Herlitz type (226700)	N	N	Y	Y	120	90	5	25	0.0163577	0.0163577	0.00257599	0.0155473	8.58863e-06	5.87034e-07	0.910642	3.53636e-05
AD, AR	LAMB3	Autosomal recessive epidermolysis bullosa (junctional, non-Herlitz type) (226650) and (junctional, Herlitz type) (226700), Autosomal dominant amelogenesis imperfecta type IA (104530)	N	N	Y	Y	11	6	4	1	0.00206079	0.00109051	0.00206079	0.000621891	0.666546	0.578425	1	0.578425
AR	LAMC2	Epidermolysis bullosa (junctional, non-Herlitz type) (226650) and (junctional, Herlitz type) (226700)	N	N	Y	Y	12	5	3	4	0.00248756	0.00090876	0.0015456	0.00248756	0.483256	0.656264	0.371943	0.708456
AR	LCA5	Autosomal recessive Leber congenital amaurosis (604537)	N	N	Y	Y	8	5	2	1	0.0010304	0.00090876	0.0010304	0.000621891	1	1	1	1
AD	LDLR	Familial hypercholesterolemia (143890)	Y	N	Y	Y	46	42	2	2	0.00763359	0.00763359	0.0010304	0.00124378	0.000329609	0.00119863	0.00272096	1
AR	LIG4	LIG4 syndrome (606593)	N	N	N	Y	5	0	2	3	0.00186567	0	0.0010304	0.00186567	0.0298676	0.101972	0.0346532	0.663952
AR	LINS1	Mental retardation (614340)	N	N	N	Y	19	19	0	0	0.00345329	0.00345329	0	0	0.00508155	0.0175857	0.0175857	1
AR	LIPA	Wolman disease, Cholesteryl ester storage disease (278000)	N	N	Y	Y	5	1	2	2	0.00124378	0.000181752	0.0010304	0.00124378	0.237934	0.252772	0.252772	1
AR	LOXHD1	Autosomal recessive deafness (613079)	N	N	Y	N	6	6	0	0	0.00109051	0.00109051	0	0	0.493167	0.52474	0.52474	1
AR	LRPPRC	Leigh syndrome (French-Canadian type) (220111)	N	N	Y	Y	7	5	1	1	0.00090876	0.00090876	0.000515198	0.000621891	1	1	1	1
AD	LRRC8A	Agammaglobulinemia (613506)	N	N	N	N	5	5	0	0	0.00090876	0.00090876	0	0	0.568586	0.891558	0.891558	1
AR	LTBP4	Autosomal recessive cutis laxa type IC (613177)	N	N	N	Y	6	3	3	0	0.0015456	0.000545256	0.0015456	0	0.375316	0.38459	1	0.38459
AD, AR	LZTR1	Noonan syndrome (605275)	N	N	N	N	40	21	11	8	0.00566718	0.00381679	0.00566718	0.00497512	0.686819	0.761185	0.761185	0.821548
AR	MARVELD2	Autosomal recessive deafness (610153)	N	N	N	N	13	6	6	1	0.00309119	0.00109051	0.00309119	0.000621891	0.260365	0.204282	1	0.204282
AR	MASP2	MASP2 deficiency (613791)	N	N	N	N	7	0	6	1	0.00309119	0	0.00309119	0.000621891	0.00163718	0.000938215	0.22616	0.204282
AR	MCCC1	3-Methylcrotonyl-CoA carboxylase 1 deficiency (210200)	N	N	Y	N	10	6	0	4	0.00248756	0.00109051	0	0.00248756	0.198955	0.349827	0.349827	0.126169
AR	MCCC2	3-methylcrotonyl-CoA carboxylase (3-MCC) deficiency (MCCC2-related) (210210)	N	Y	Y	N	11	7	2	2	0.00127226	0.00127226	0.0010304	0.00124378	1	1	1	1
AR	MCPH1	Primary microcephaly (251200)	N	Y	N	Y	67	29	19	19	0.0118159	0.00527081	0.00978877	0.0118159	0.0445438	0.0690153	0.0252598	0.624227
AD, AR	MEFV	Familial Mediterranean fever (249100)	N	N	Y	N	33	27	4	2	0.00490731	0.00490731	0.00206079	0.00124378	0.138748	0.155537	0.132507	0.695433
AR	MEGF8	Carpenter syndrome (614976)	N	N	N	Y	5	2	3	0	0.0015456	0.000363504	0.0015456	0	0.294997	0.345422	1	0.38459
AR	MERTK	Retinitis pigmentosa (613862)	N	N	N	Y	10	8	2	0	0.00145402	0.00145402	0.0010304	0	0.598345	1	0.635365	0.756393
AD, AR	MFN2	Autosomal recessive/dominant Charcot-Marie-Tooth disease (axonal, type 2A2B/type2A2A) (601152), Autosomal dominant hereditary motor and sensory neuropathy VIA (601152)	N	N	N	Y	5	1	3	1	0.0015456	0.000181752	0.0015456	0.000621891	0.191549	0.171048	0.601795	0.63137
AR	MFRP	Autosomal recessive microphthalmia (609549)	N	N	N	N	15	10	3	2	0.00181752	0.00181752	0.0015456	0.00124378	1	1	1	1
AR	MKS1	Bardet-Biedl syndrome (615990), Joubert syndrome (617121), Meckel syndrome (249000)	N	N	Y	Y	20	17	1	2	0.00308979	0.00308979	0.000515198	0.00124378	0.203982	0.170996	0.416686	0.593291
AR	MMACHC	Methylmalonic aciduria with homocystinuria, cobalamin C type (277400)	N	Y	Y	Y	29	22	3	4	0.00399855	0.00399855	0.0015456	0.00248756	0.442822	0.503357	0.708456	0.708456
AD, AR	MME	Autosomal recessive/dominant Charcot-Marie-Tooth disease (axonal, type 2T) (617017), Autosomal dominant spinocerebellar ataxia (617018 )	N	N	N	N	13	13	0	0	0.00236278	0.00236278	0	0	0.0526879	0.0742983	0.0742983	1
AR	MOCS2	MMUT-Related Methylmalonic Acidemia (251000)	N	N	N	Y	6	6	0	0	0.00109051	0.00109051	0	0	0.493167	0.52474	0.52474	1
AD	MORC2	Molybdenum cofactor deficiency B (252160)	N	N	N	N	5	1	0	4	0.00248756	0.000181752	0	0.00248756	0.042051	1	0.0320633	0.0630847
AD, AR	MPL	Autosomal dominant Charcot-Marie-Tooth disease (axonal, type 2Z) (616688)	N	N	Y	Y	10	4	1	5	0.00310945	0.000727008	0.000515198	0.00310945	0.111781	1	0.0976585	0.146712
AR	MSH3	Autosomal recessive congenital amegakaryocytic thrombocytopenia (604498), Autosomal dominant thrombocytemia (601977)	N	N	N	N	15	9	6	0	0.00309119	0.00163577	0.00309119	0	0.171272	0.240372	0.240372	0.105826
AD	MSH6	Familial adenomatous polyposis (617100)	Y	N	N	N	8	7	0	1	0.00127226	0.00127226	0	0.000621891	0.486683	0.604013	0.692282	0.679628
AR	MTR	Lynch syndrome (276300)	N	N	N	Y	9	5	3	1	0.0015456	0.00090876	0.0015456	0.000621891	0.776984	0.947055	1	0.947055
AR	MTRR	Autosomal recessive homocystinuria-megaloblastic anemia (cbl G type) (250940), Autosomal recessive susceptibility to folate-sensitive neural tube defects (601634)	N	N	Y	Y	8	5	3	0	0.0015456	0.00090876	0.0015456	0	0.571191	0.594372	0.594372	0.594372
AD	MUC5B	Autosomal recessive homocystinuria-megaloblastic anemia (cbl E type) (236270), Autosomal recessive susceptibility to folate-sensitive neural tube defects (601634)	N	N	N	N	7	4	2	1	0.0010304	0.000727008	0.0010304	0.000621891	0.931238	1	1	1
AR	MUT	Autosomal dominant susceptibility to idiopathic pulmonary fibrosis (178500)	N	N	N	N	21	17	1	3	0.00308979	0.00308979	0.000515198	0.00186567	0.24883	0.170996	0.593865	0.502267
AR	MUTYH	MYH-associated polyposis (608456)	Y	N	N	N	67	15	27	25	0.0155473	0.00272628	0.0139104	0.0155473	8.78374e-09	3.10598e-07	2.02852e-07	0.779293
AD, AR	MVK	Autosomal recessive hyper-IgD syndrome (260920), Autosomal recessive mevalonic aciduria (610377), Autosomal dominant porokeratosis (175900)	N	Y	N	Y	8	4	4	0	0.00206079	0.000727008	0.00206079	0	0.259139	0.3273	0.580667	0.3273
AD, AR	MYBPC3	Autosomal recessive/dominant hypertrophic cardiomyopathy (115197), Autosomal dominant dilated cardiomyopathy (615396), Autosomal dominant left ventricular noncompaction (615396)	Y	N	N	N	12	3	8	1	0.00412159	0.000545256	0.00412159	0.000621891	0.0134649	0.00477798	1	0.0694753
AD	MYH14	Autosomal dominant deafness (600652), Autosomal dominant peripheral neuropathy, myopathy, hoarseness, and hearing loss (614369)	N	N	N	N	5	2	2	1	0.0010304	0.000363504	0.0010304	0.000621891	0.653294	0.804991	0.804991	1
AD	MYH7	Hypertrophic cardiomyopathy (192600), Dilated cardiomyopathy (613426), Left ventricular noncompaction (613426), Laing distal myopathy (160500), Autosomal recessive myopathy, myosin storage (255160), Autosomal dominant myopathy, myosin storage (608358)	Y	N	N	N	11	6	2	3	0.00186567	0.00109051	0.0010304	0.00186567	0.776984	1	0.995928	0.995928
AR	MYO15A	Autosomal recessive deafness (600316)	N	N	N	N	112	40	55	17	0.0283359	0.00727008	0.0283359	0.0105721	4.65927e-09	1.57163e-10	0.203303	0.000255503
AR	MYO3A	Autosomal recessive deafness (607101)	N	N	N	N	35	15	9	11	0.0068408	0.00272628	0.00463679	0.0068408	0.158769	0.363264	0.0915829	0.500275
AR	MYO5B	Microvillus inclusion disease (251850)	N	N	N	Y	11	9	2	0	0.00163577	0.00163577	0.0010304	0	0.52959	0.738889	0.670026	0.738889
AD, AR	MYO7A	Autosomal recessive Usher syndrome type IB (276900), Autosomal recessive deafness (600060), autosomal dominant deafness (601317)	N	N	Y	Y	32	22	8	2	0.00412159	0.00399855	0.00412159	0.00124378	0.416622	1	0.208155	0.208155
AR	NAGLU	Mucopolysaccharidosis type IIIB (Sanfilippo B) (252920), Autosomal dominant Charcot-Marie-Tooth disease (axonal, type 2V) (616491)	N	N	Y	Y	12	9	3	0	0.00163577	0.00163577	0.0015456	0	0.503269	1	0.38459	0.38459
AR	NDUFAF2	Mitochondrial complex I deficiency (nuclear type) (618233)	N	N	N	Y	7	5	0	2	0.00124378	0.00090876	0	0.00124378	0.523938	0.50365	0.659969	0.50365
AR	NDUFV2	Mitochondrial complex I deficiency (nuclear type) (618229)	N	N	N	Y	5	5	0	0	0.00090876	0.00090876	0	0	0.568586	0.891558	0.891558	1
AR	NEB	Nemaline myopathy, Arthrogryposis multiplex congenita (256030)	N	Y	Y	Y	34	19	10	5	0.00515198	0.00345329	0.00515198	0.00310945	0.699226	0.660406	1	0.660406
AR, DR	NEK1	Short-rib thoracic dysplasia with/without polydactyly (263520)	N	N	N	Y	9	4	0	5	0.00310945	0.000727008	0	0.00310945	0.057149	0.578528	0.0488292	0.0488292
AR	NEU1	Sialidosis type I/II (256550)	N	N	N	Y	12	11	0	1	0.00199927	0.00199927	0	0.000621891	0.178281	0.232701	0.453085	0.453085
AR	NGLY1	Congenital disorder of deglycosylation (615273)	N	N	N	Y	11	9	1	1	0.00163577	0.00163577	0.000515198	0.000621891	0.708969	0.709539	0.709539	1
AD	NOTCH3	CADASIL (Cerebral autosomal dominant arteriopathy with sub-cortical infarcts and leukoencephalopathy) (125310), Infantile myofibromatosis (615293)	N	N	N	N	51	50	1	0	0.0090876	0.0090876	0.000515198	0	6.79014e-08	9.89569e-06	9.89569e-06	1
AR	NPC1	Niemann-Pick disease type C1/D (607107)	N	N	Y	Y	19	12	4	3	0.00218103	0.00218103	0.00206079	0.00186567	1	1	1	1
AR	NPHP1	Joubert syndrome (609583), Senior-Loken syndrome (266900) , Juvenile nephronophthisis (256100)	N	N	N	Y	6	3	2	1	0.0010304	0.000545256	0.0010304	0.000621891	0.916644	1	1	1
AR	NPHP3	Meckel syndrome (267010), Nephronopthisis (604387), Renal-hepatic-pancreatic dysplasia (267010)	N	N	N	Y	18	16	2	0	0.00290803	0.00290803	0.0010304	0	0.108984	0.277623	0.0939984	0.504262
AR	NPHP4	Senior-Loken syndrome (606996), Nephronophthisis (606966)	N	N	N	Y	5	1	1	3	0.00186567	0.000181752	0.000515198	0.00186567	0.109276	0.453583	0.115135	0.453583
AR	NPHS1	Nephrotic syndrome type 1/congenital Finnish nephrosis (256300)	N	Y	Y	Y	20	17	2	1	0.00308979	0.00308979	0.0010304	0.000621891	0.240033	0.282	0.282	1
AR	NPHS2	Nephrotic syndrome type 2 (600995)	N	N	Y	Y	17	10	3	4	0.00248756	0.00181752	0.0015456	0.00248756	0.876855	1	1	1
AD, AR	NPR2	Autosomal recessive acromesomelic dysplasia (Maroteaux type) (602875), Autosomal dominant epiphyseal chondrodysplasia (Miura type) (615923), Autosomal dominant short stature with nonspecific skeletal abnormalities (616255)	N	N	N	Y	5	1	3	1	0.0015456	0.000181752	0.0015456	0.000621891	0.191549	0.171048	0.601795	0.63137
AD, AR	NR2E3	Autosomal recessive enhanced S-cone syndrome (268100), Autosomal recessive/dominant retinitis pigmentosa (268100)	N	N	Y	N	9	3	6	0	0.00309119	0.000545256	0.00309119	0	0.0389826	0.0371575	1	0.0529131
AR	NSUN2	Mental retardation (611091)	N	N	N	Y	6	2	4	0	0.00206079	0.000363504	0.00206079	0	0.158655	0.130521	1	0.197102
AR	NUP214	Autosomal recessive susceptibility to acute infection-induced encephalopathy (618426)	N	N	N	N	8	5	2	1	0.0010304	0.00090876	0.0010304	0.000621891	1	1	1	1
AR	OBSL1	3M syndrome (612921)	N	N	N	Y	23	19	3	1	0.00345329	0.00345329	0.0015456	0.000621891	0.235688	0.343736	0.187133	0.63137
AR	OCA2	Oculocutaneous albinism typeII/brown (203200)	N	Y	N	Y	17	14	2	1	0.00254453	0.00254453	0.0010304	0.000621891	0.437637	0.401169	0.401169	1
AR	ORC4	Meier-Gorlin syndrome (613800)	N	N	N	N	5	4	0	1	0.000727008	0.000727008	0	0.000621891	0.809221	0.867792	1	0.867792
AR	OTOA	Autosomal recessive deafness (607039)	N	N	N	N	10	5	5	0	0.00257599	0.00090876	0.00257599	0	0.183636	0.209748	0.594372	0.203543
AR	OTOF	Autosomal recessive deafness (601071), Autosomal recessive auditory neuropathy (601071)	N	N	N	N	7	3	2	2	0.00124378	0.000545256	0.0010304	0.00124378	0.689179	0.91583	0.91583	1
AR	OTOG	Autosomal recessive deafness (614945)	N	N	N	N	68	39	22	7	0.0113344	0.00708833	0.0113344	0.00435323	0.158655	0.119347	0.289161	0.0720037
AR	P3H1	Osteogenesis imperfecta type VIII (610915)	N	N	N	Y	11	7	2	2	0.00127226	0.00127226	0.0010304	0.00124378	1	1	1	1
AR	PAH	Phenylalanine hydroxylase deficiency (including phenylketonuria (PKU)) (261600)	N	Y	Y	Y	70	54	12	4	0.00981461	0.00981461	0.00618238	0.00248756	0.0277705	0.160079	0.00718626	0.160079
AD, AR	PALB2	Hereditary breast and ovarian cancer syndrome (114480), Fanconi anemia (610832)	Y	N	N	N	11	8	0	3	0.00186567	0.00145402	0	0.00186567	0.331313	0.182354	0.719907	0.182354
AR	PCCA	Propionicacidemia (606054)	N	N	Y	Y	9	3	4	2	0.00206079	0.000545256	0.00206079	0.00124378	0.267024	0.242523	0.475487	0.695433
AR	PDE6A	Retinitis pigmentosa (613810)	N	N	N	N	19	16	3	0	0.00290803	0.00290803	0.0015456	0	0.158769	0.434624	0.0939984	0.38459
AD, AR	PDE6B	Autosomal recessive retinitis pigmentosa (613801), Autosomal dominant congenital stationary night blindness (163500)	N	N	N	Y	9	2	5	2	0.00257599	0.000363504	0.00257599	0.00124378	0.0689394	0.0465201	0.333241	0.467008
AR	PDE6C	Autosomal recessive cone dystrophy (613093)	N	N	N	Y	7	1	4	2	0.00206079	0.000181752	0.00206079	0.00124378	0.0680001	0.054798	0.195404	0.695433
AR	PEX1	Heimler syndrome (234580), Peroxisome biogenesis disorder 1A (Zellweger) (214100), Peroxisome biogenesis disorder 1B (NALD/IRD) (234580)	N	N	Y	Y	9	9	0	0	0.00163577	0.00163577	0	0	0.187169	0.335013	0.335013	1
AR	PEX12	Peroxisome biogenesis disorder 3A (Zellweger) (614859), Peroxisome biogenesis disorder 3B (614859)	N	N	Y	Y	8	6	2	0	0.00109051	0.00109051	0.0010304	0	0.717633	1	0.756393	0.756393
AD, AR	PEX6	Autosomal recessive Heimler syndrome (616617), Autosomal recessive peroxisome biogenesis disorder 4A (Zellweger) (614862) , Autosomal recessive/dominant peroxisome biogenesis disorder 4B (614863)	N	N	Y	Y	8	1	2	5	0.00310945	0.000181752	0.0010304	0.00310945	0.0154833	0.252772	0.0086062	0.256029
AR	PGM3	Autosomal recessive immunodeficiency (615816)	N	N	N	Y	7	2	4	1	0.00206079	0.000363504	0.00206079	0.000621891	0.155907	0.130521	0.53666	0.53666
AR	PHKB	Phosphorylase kinase deficiency of liver and muscle (261750)	N	N	N	N	16	12	2	2	0.00218103	0.00218103	0.0010304	0.00124378	0.809221	1	1	1
AR	PIGG	Mental retardation (616917)	N	N	N	Y	5	5	0	0	0.00090876	0.00090876	0	0	0.568586	0.891558	0.891558	1
AR	PIGO	Hyperphosphatasia with mental retardation syndrome (614749)	N	N	N	Y	6	4	2	0	0.0010304	0.000727008	0.0010304	0	0.776984	0.654556	0.654556	0.654556
AD	PIKFYVE	Corneal fleck dystrophy (121850)	N	N	N	N	5	4	0	1	0.000727008	0.000727008	0	0.000621891	0.809221	0.867792	1	0.867792
AR	PINK1	Early-onset Parkinson disease (605909)	N	N	N	N	12	6	1	5	0.00310945	0.00109051	0.000515198	0.00310945	0.242238	0.684609	0.146712	0.146712
AD	PKD1	Autosomal dominant polycystic kidney disease (173900)	N	N	N	N	7	6	0	1	0.00109051	0.00109051	0	0.000621891	0.63019	0.679628	1	0.679628
AR	PKHD1	Polycystic kidney disease (PKHD1-related) (263200)	N	Y	Y	Y	41	31	5	5	0.00563431	0.00563431	0.00257599	0.00310945	0.368815	0.378421	0.473876	0.76287
AD, AR	PKLR	Autosomal recessive hereditary nonspherocytic hemolytic anemia due to pyruvate kinase deficiency (102900), Autosomal dominant elevated adenosine triphosphate of erythrocytes (266200)	N	N	N	Y	8	0	8	0	0.00412159	0	0.00412159	0	6.1674e-05	6.34896e-05	1	0.0145677
AR	PLA2G6	Autosomal recessive infantile neuroaxonal dystrophy (256600), Autosomal recessive Parkinson disease (612953), Autosomal recessive neurodegeneration with brain iron accumulation 2B (256600)	N	N	N	Y	13	12	0	1	0.00218103	0.00218103	0	0.000621891	0.171272	0.133537	0.453085	0.453085
AR	PLEKHG5	Recessive interrmediate Charcot-Marie-Tooth disease C (615376), Autosomal recessive distal spinal muscular atrophy (611067)	N	N	N	N	13	7	0	6	0.00373134	0.00127226	0	0.00373134	0.057149	0.201338	0.131409	0.0258215
AR	PLOD3	Lysyl hydroxylase 3 deficiency (612394)	N	N	N	N	6	3	3	0	0.0015456	0.000545256	0.0015456	0	0.375316	0.38459	1	0.38459
AR	PMM2	Congenital disorder of glycosylation type Ia (CDG-Ia) (212065)	N	Y	Y	Y	35	32	2	1	0.00581607	0.00581607	0.0010304	0.000621891	0.00370215	0.00774038	0.00774038	1
AD	PMS2	Lynch syndrome (276300)	Y	N	N	N	7	4	2	1	0.0010304	0.000727008	0.0010304	0.000621891	0.931238	1	1	1
AR	PNKP	Autosomal recessive ataxia-oculomotor apraxia (616267), Autosomal recessive microcephaly, seizures, and developmental delay (613402)	N	N	N	Y	8	6	2	0	0.00109051	0.00109051	0.0010304	0	0.717633	1	0.756393	0.756393
AD, AR	POLG	Autosomal recessive mitochondrial DNA depletion syndrome (Alpers type (203700) , MNGIE type(613662)), Autosomal recessive mitochondrial recessive ataxia syndrome (includes SANDO, SCAE) (607459), Autosomal recessive external opthalmoplegia (PEO) (258450), autosomal dominant progressive external opthalmoplegia (PEO) (157640)	N	Y	N	Y	174	116	5	53	0.0329602	0.0210832	0.00257599	0.0329602	6.16157e-12	2.92205e-10	0.00886196	3.55001e-13
AR	POLH	Xeroderma pigmentosum variant type (278750)	N	N	N	N	6	5	1	0	0.00090876	0.00090876	0.000515198	0	0.840406	1	1	1
AR	POLR1C	Autosomal recessive Treacher Collins syndrome (248390), Autosomal recessive hypomyelinating leukodystrophy (616494)	N	N	N	Y	7	7	0	0	0.00127226	0.00127226	0	0	0.344656	0.542629	0.542629	1
AR	POLR3A	Wiedemann-Rautenstrauch syndrome (264090), Autosomal recessive hypomyelinating leukodystrophy with/without oligodontia and/or hypogonadotrophic hypogonadism (607694)	N	N	N	Y	9	4	5	0	0.00257599	0.000727008	0.00257599	0	0.126594	0.101771	0.580667	0.101771
AR	POMGNT1	Autosomal recessive retinitis pigmentosa (617123), Muscular dystrophy-dystroglycanopathy type A (congenital with brain and eye anomalies) (253280) /type B (congenital with mental retardation) (613151)/type C (limb-girdle) (613157)	N	N	Y	Y	5	5	0	0	0.00090876	0.00090876	0	0	0.568586	0.891558	0.891558	1
AR	POMT1	Muscular dystrophy-dystroglycanopathy type A (congenital with brain and eye anomalies) (236670)/type B (congenital with mental retardation) (613155)/type C (limb-girdle) (609308)	N	N	N	Y	8	4	3	1	0.0015456	0.000727008	0.0015456	0.000621891	0.761168	0.947055	1	0.947055
AR	POR	Disordered steroidogenesis due to cytochrome P450 oxidoreductase (613571), Antley-Bixler syndrome with genital anomalies and disordered steroidogenesis (201750)	N	N	N	Y	10	8	1	1	0.00145402	0.00145402	0.000515198	0.000621891	0.761168	1	1	1
AR	PRG4	Camptodactyly-arthropathy-coxa vara-pericarditis syndrome (208250)	N	N	N	Y	19	14	2	3	0.00254453	0.00254453	0.0010304	0.00186567	0.686819	0.777548	0.777548	0.777548
AR	PRKN	Juvenile Parkinson disease type 2 (600116)	N	N	N	N	7	1	6	0	0.00309119	0.000181752	0.00309119	0	0.0100175	0.00510285	1	0.0529131
AR	PRODH	Autosomal recessive hyperprolinemia type I (239500), Autosomal dominant susceptibility to schizophrenia (600850)	N	N	N	N	8	6	1	1	0.00109051	0.00109051	0.000515198	0.000621891	0.94568	1	1	1
AD, AR	PROM1	Autosomal recessive retinitis pigmentosa (612095), Autosomal recessive/dominant cone-rod dystrophy (612657), Autosomal dominant retinal macular dystrophy (608051), Autosomal dominant Stargardt disease (603786)	N	N	N	N	17	16	0	1	0.00290803	0.00290803	0	0.000621891	0.0531674	0.053567	0.215979	0.453085
AD	PRSS1	Hereditary pancreatitis (167800)	N	N	N	N	131	116	1	14	0.0210832	0.0210832	0.000515198	0.00870647	3.3435e-13	6.85008e-14	0.000645711	0.000365559
AR	PRSS56	Autosomal recessive microphthalmia (613517)	N	N	N	N	5	4	0	1	0.000727008	0.000727008	0	0.000621891	0.809221	0.867792	1	0.867792
AR	PRX	Autosomal recessive Charcot-Marie-Tooth disease type 4F (614895), Autosomal recessive/dominant Dejerine-Sottas disease (145900)	N	N	N	Y	8	7	0	1	0.00127226	0.00127226	0	0.000621891	0.486683	0.604013	0.692282	0.679628
AR	PTS	Tetrahydrobiopterin-deficient hyperphenylalaninemia (261640)	N	N	Y	Y	22	21	1	0	0.00381679	0.00381679	0.000515198	0	0.013066	0.0374863	0.0219279	1
AR	PYGM	Glycogen storage disease type 5 (GSDV) (aka McArdle disease) (232600)	N	N	Y	N	13	4	2	7	0.00435323	0.000727008	0.0010304	0.00435323	0.0295413	0.654556	0.0123885	0.132571
AR	RAB3GAP1	Warburg micro syndrome (600118)	N	N	N	Y	8	5	1	2	0.00124378	0.00090876	0.000515198	0.00124378	0.872449	1	0.989953	0.989953
AR	RAD50	Nijmegen breakage syndrome-like disorder (613078)	N	N	N	Y	29	22	6	1	0.00399855	0.00399855	0.00309119	0.000621891	0.216596	0.671157	0.126027	0.204282
AD, AR	RAD51C	Fanconi anemia (613390), Autosomal dominant susceptibility to familial breast and ovarian cancer (613399)	N	N	N	N	10	8	1	1	0.00145402	0.00145402	0.000515198	0.000621891	0.761168	1	1	1
AD	RAD51D	Autosomal dominant susceptibility to familial breast and ovarian cancer (614291)	N	N	N	N	14	10	2	2	0.00181752	0.00181752	0.0010304	0.00124378	0.931238	1	1	1
AR	RAG1	Omenn syndrome (603554), Severe combined immunodeficiency (B cell-negative) (601457), Combined cellular and humoral immune defects with granulomas (233650)	N	N	N	Y	6	5	1	0	0.00090876	0.00090876	0.000515198	0	0.840406	1	1	1
AR	RALGAPA1	Neurodevelopmental disorder with hypotonia, neonatal respiratory insufficiency, and thermodysregulation (618797)	N	N	N	N	5	4	1	0	0.000727008	0.000727008	0.000515198	0	0.908281	1	1	1
AR	RARS2	Pontocerebellar hypoplasia (RARS2-related) (611523)	N	Y	Y	Y	16	11	2	3	0.00199927	0.00199927	0.0010304	0.00186567	0.868074	0.995928	1	0.995928
AR	RBM8A	Thrombocytopenia-absent radius syndrome (TAR) (274000)	N	N	N	N	19	1	14	4	0.00721278	0.000181752	0.00721278	0.00248756	1.26064e-06	2.21624e-07	0.0160317	0.0577327
AD, AR	RDH12	Autosomal recessive/dominant Leber congenital amaurosis (612712)	N	N	Y	Y	8	5	2	1	0.0010304	0.00090876	0.0010304	0.000621891	1	1	1	1
AD, AR	RDH5	Autosomal recessive/dominant fundus albipunctatus (136880)	N	N	N	N	7	7	0	0	0.00127226	0.00127226	0	0	0.344656	0.542629	0.542629	1
AR	RECQL4	Baller-Gerold syndrome (218600), Rothmund-Thomson syndrome type 2 (268400), RAPADILINO syndrome (266280)	N	N	N	Y	22	15	4	3	0.00272628	0.00272628	0.00206079	0.00186567	0.931238	1	1	1
AD, AR	RLBP1	Autosomal recessive Bothnia retinal dystrophy (607475), Autosomal recessive/dominant retinitis punctata albescens (136880), Autosomal recessive/dominant fundus albipunctatus (136880)	N	N	N	N	14	13	1	0	0.00236278	0.00236278	0.000515198	0	0.153771	0.200154	0.148597	1
AR	RNASEH2B	Aicardi-Goutieres syndrome (610181)	N	Y	N	Y	6	0	6	0	0.00309119	0	0.00309119	0	0.00114164	0.000938215	1	0.0529131
AR	RNF168	RIDDLE syndrome (611943)	N	N	N	N	5	5	0	0	0.00090876	0.00090876	0	0	0.568586	0.891558	0.891558	1
AR	ROBO3	Autosomal recessive familial horizontal Gaze palsy with progressive scoliosis (607313)	N	N	N	Y	5	1	4	0	0.00206079	0.000181752	0.00206079	0	0.0711348	0.054798	1	0.197102
AD, AR	RP1	Autosomal recessive/dominant retinitis pigmentosa (180100)	N	N	N	N	37	28	5	4	0.00508906	0.00508906	0.00257599	0.00248756	0.397801	0.310504	0.310504	1
AR	RPE65	Autosomal recessive Leber congenital amaurosis (204100), Autosomal recessive retinitis pigmentosa (613794), Autosomal dominant retinitis pigmentosa with choroidal involvement (204100)	Y	N	Y	Y	6	6	0	0	0.00109051	0.00109051	0	0	0.493167	0.52474	0.52474	1
AR	RPGRIP1	Autosomal recessive Leber congenital amaurosis (613826), Autosomal recessive cone-rod dystrophy (608194)	N	N	N	Y	13	8	1	4	0.00248756	0.00145402	0.000515198	0.00248756	0.534307	0.486466	0.486466	0.486466
AR	RPGRIP1L	Joubert syndrome (611560), Meckel syndrome (216360)	N	N	Y	Y	17	15	1	1	0.00272628	0.00272628	0.000515198	0.000621891	0.216596	0.214261	0.214261	1
AD, AR	RTEL1	Autosomal recessive/dominant dyskeratosis congenita (615190), Autosomal dominant telomere-related pulmonary fibrosis and/or bone marrow failure (616373)	N	N	Y	Y	7	5	1	1	0.00090876	0.00090876	0.000515198	0.000621891	1	1	1	1
AD, AR	RYR1	Autosomal recessive minicore myopathy with external ophthalmoplegia (255320), Autosomal recessive/dominant central core disease (117000), Autosomal recessive/dominant congenital neuromuscular disease with uniform type 1 fiber (117000), Autosomal dominant King-Denborough syndrome (619542), Autosomal dominant malignant hyperthermia susceptibility (145600)	Y	N	N	Y	17	6	4	7	0.00435323	0.00109051	0.00206079	0.00435323	0.0866017	0.298345	0.0418903	0.298345
AD	RYR2	Catecholaminergic polymorphic ventricular tachycardia (604772), Arrhythmogenic right ventricular dysplasia (600996)	Y	N	N	N	8	4	3	1	0.0015456	0.000727008	0.0015456	0.000621891	0.761168	0.947055	1	0.947055
AR	SACS	Autosomal recessive spastic ataxia (Charlevoix-Saguenay type) (270550)	N	N	Y	Y	14	8	3	3	0.00186567	0.00145402	0.0015456	0.00186567	0.983339	1	1	1
AR	SAG	Oguchi disease (258100)	N	N	N	N	11	2	7	2	0.00360639	0.000363504	0.00360639	0.00124378	0.0136404	0.0052503	0.222161	0.222161
AR	SBDS	Shwachman-Diamond syndrome (260400)	N	N	N	Y	109	80	13	16	0.0145402	0.0145402	0.00669758	0.00995025	0.0612772	0.0182158	0.266447	0.349607
AD, AR	SCN9A	Autosomal recessive hereditary sensory and autonomic neuropathy type IID (243000), Autosomal recessive small fiber neuropathy (133020), Autosomal dominant primary erythermalgia (133020), Autosomal dominant paroxysmal extreme pain disorder (167400)	N	N	N	Y	20	19	1	0	0.00345329	0.00345329	0.000515198	0	0.0251682	0.0563523	0.0351715	1
AD	SEC23B	Autosomal recessive congenital dyserythropoietic anemia type II (224100), Autosomal dominant Cowden syndrome (616858)	N	N	N	Y	8	4	3	1	0.0015456	0.000727008	0.0015456	0.000621891	0.761168	0.947055	1	0.947055
AR	SELENON	Autosomal recessive muscular dystrophy (rigid spine) (602771), Autosomal recessive/dominant congenital myopathy with fiber-type disproportion (255310)	N	N	N	Y	7	6	0	1	0.00109051	0.00109051	0	0.000621891	0.63019	0.679628	1	0.679628
AR	SERPINA1	Hemorrhagic diathesis due to antithrombin Pittsburgh, Emphysema/emphysema-cirrhosis due to AAT deficiency (613490)	N	N	Y	Y	10	6	3	1	0.0015456	0.00109051	0.0015456	0.000621891	0.847881	1	1	1
AR	SERPINB7	Palmoplantar keratoderma (Nagashima type) (615598)	N	N	N	N	113	109	1	3	0.019811	0.019811	0.000515198	0.00186567	1.17569e-16	4.66944e-13	5.28329e-09	0.334845
AR	SETX	Autosomal recessive spinocerebellar ataxia with axonal neuropathy (606002), Autosomal dominant juvenile amyotrophic lateral sclerosis (602433)	N	N	N	Y	13	10	1	2	0.00181752	0.00181752	0.000515198	0.00124378	0.717633	0.889937	1	0.889937
AR	SGCA	Autosomal recessive muscular dystrophy (limb-girdle) (608099)	N	N	Y	Y	7	3	0	4	0.00248756	0.000545256	0	0.00248756	0.103639	0.572398	0.0758104	0.0758104
AR	SGCB	Limb-girdle muscular dystrophy type 2E (604286)	N	N	Y	Y	6	1	5	0	0.00257599	0.000181752	0.00257599	0	0.0295413	0.0169363	1	0.101771
AR	SGSH	Mucopolysaccharidosis type IIIA (Sanfilippo A syndrome) (252900)	N	N	Y	Y	15	6	6	3	0.00309119	0.00109051	0.00309119	0.00186567	0.304216	0.275575	0.52441	0.52441
AR	SH3TC2	Autosomal recessive Charcot-Marie-Tooth disease type 4C (601596), Autosomal dominant mild mononeuropathy of the median nerve (613353)	N	N	N	Y	9	6	3	0	0.0015456	0.00109051	0.0015456	0	0.568586	0.704549	0.52216	0.52216
AR	SLC12A1	Bartter syndrome type 1 (601678)	N	N	N	Y	6	2	2	2	0.00124378	0.000363504	0.0010304	0.00124378	0.437637	0.420019	0.420019	1
AR	SLC12A3	Gitelman syndrome (263800)	N	N	Y	N	71	35	9	27	0.016791	0.00636132	0.00463679	0.016791	0.00136248	0.491743	0.000497141	0.000497141
AR	SLC22A12	Autosomal recessive renal hypouricemia (220150)	N	N	N	N	13	12	0	1	0.00218103	0.00218103	0	0.000621891	0.171272	0.133537	0.453085	0.453085
AR	SLC22A5	Systemic primary carnitine deficiency (212140)	N	N	Y	Y	125	77	43	5	0.0221535	0.0139949	0.0221535	0.00310945	1.57753e-05	0.0205472	0.000132183	6.76414e-07
AR	SLC25A13	Citrullinemia type II (603471)	N	N	Y	Y	128	126	2	0	0.0229008	0.0229008	0.0010304	0	3.71453e-22	2.5138e-14	2.5138e-14	0.504262
AR	SLC25A20	Carnitine-acylcarnitine translocase deficiency (212138)	N	N	N	N	13	13	0	0	0.00236278	0.00236278	0	0	0.0526879	0.0742983	0.0742983	1
AR	SLC26A2	Diastrophic dysplasia (222600), Epiphyseal dysplasia (226900), De la Chapelle dysplasia (256050), Achondrogenesis Ib (600972), Atelosteogenesis type II (256050)	N	Y	Y	Y	11	7	4	0	0.00206079	0.00127226	0.00206079	0	0.437637	0.492277	0.492277	0.394204
AR	SLC26A4	Autosomal recessive deafness (600791), Pendred syndrome (274600)	N	Y	Y	N	139	109	13	17	0.019811	0.019811	0.00669758	0.0105721	0.000312411	0.00011774	0.0195919	0.26901
AR	SLC2A10	Arterial tortuosity syndrome (208050)	N	N	N	Y	6	2	3	1	0.0015456	0.000363504	0.0015456	0.000621891	0.303541	0.345422	0.63137	0.63137
AR	SLC34A3	Hypophosphatemic rickets with hypercalciuria (241530)	N	N	N	N	12	7	5	0	0.00257599	0.00127226	0.00257599	0	0.276782	0.361753	0.361753	0.203543
AR	SLC35D1	Schneckenbecken dysplasia (269250)	N	N	N	Y	5	4	1	0	0.000727008	0.000727008	0.000515198	0	0.908281	1	1	1
AR	SLC37A4	Glycogen storage disease type Ib (232240)	N	Y	Y	Y	13	9	4	0	0.00206079	0.00163577	0.00206079	0	0.429044	0.752684	0.335013	0.335013
AR	SLC38A8	Foveal hypoplasia with/without optic nerve misrouting and/or anterior segment dysgenesis (609218)	N	N	N	Y	8	7	1	0	0.00127226	0.00127226	0.000515198	0	0.664847	1	1	1
AD, AR	SLC3A1	Autosomal recessive/dominant cystinuria (220100)	N	N	N	N	18	15	1	2	0.00272628	0.00272628	0.000515198	0.00124378	0.305574	0.261175	0.586804	0.593291
AR	SMARCAL1	Schimke immunoosseous dysplasia (242900)	N	N	Y	Y	5	4	1	0	0.000727008	0.000727008	0.000515198	0	0.908281	1	1	1
AR	SMPD1	Niemann-Pick disease type A (257200)/B (607616)	N	Y	Y	Y	9	6	2	1	0.00109051	0.00109051	0.0010304	0.000621891	1	1	1	1
AR	SPART	Troyer syndrome (275900)	N	N	N	Y	5	3	0	2	0.00124378	0.000545256	0	0.00124378	0.397801	0.572398	0.475487	0.475487
AR	SPATA7	Autosomal recessive Leber congenital amaurosis (604232), Autosomal recessive juvenile retinitis pigmentosa (604232)	N	N	N	Y	8	7	1	0	0.00127226	0.00127226	0.000515198	0	0.664847	1	1	1
AR	SPG11	Autosomal recessive Charcot-Marie-Tooth disease (axonal, type 2X) (616668), Autosomal recessive spastic paraplegia type 11 (604360), Autosomal recessive juvenile amyotrophic lateral sclerosis (602099)	N	N	N	Y	20	10	7	3	0.00360639	0.00181752	0.00360639	0.00186567	0.572318	0.507367	1	0.790667
AD, AR	SPG7	Autosomal recessive spastic paraplegia type 7 (607259)	N	N	N	N	17	9	5	3	0.00257599	0.00163577	0.00257599	0.00186567	0.776984	0.739927	0.739927	0.739927
AD, AR	SPINK1	Autosomal recessive/ dominant tropical calcific pancreatitis (608189), Autosomal dominant hereditary pancreatitis (167800),	N	N	N	N	268	83	85	100	0.0621891	0.0150854	0.0437919	0.0621891	2.9547e-22	1.07954e-11	4.971e-21	0.0151629
AR	SPINK5	Netherton syndrome (256500)	N	N	N	Y	33	30	3	0	0.00545256	0.00545256	0.0015456	0	0.00296813	0.0407105	0.00205708	0.256393
AR	SPTBN2	Autosomal recessive spinocerebellar ataxia (615386), autosomal dominant spinocerebellar ataxia (600224)	N	N	N	N	5	4	1	0	0.000727008	0.000727008	0.000515198	0	0.908281	1	1	1
AR	SRD5A2	Pseudovaginal perineoscrotal hypospadias (264600)	N	N	N	N	77	75	0	2	0.0136314	0.0136314	0	0.00124378	5.49669e-12	7.1483e-10	2.08151e-06	0.205217
AR	STAR	Lipoid adrenal hyperplasia (201710)	N	N	Y	Y	7	5	0	2	0.00124378	0.00090876	0	0.00124378	0.523938	0.50365	0.659969	0.50365
AR	STRC	Autosomal recessive deafness (603720)	N	N	N	N	15	6	5	4	0.00257599	0.00109051	0.00257599	0.00248756	0.397801	0.372039	0.372039	1
AR	SUN5	Acephalic spermatozoa syndrome (spermatogenic failure) (617187)	N	N	N	N	48	47	0	1	0.00854235	0.00854235	0	0.000621891	2.05226e-07	2.74238e-06	0.000140437	0.453085
AR	SURF1	Autosomal recessive Charcot-Marie-Tooth disease (type 4K) (616684), Autosomal recessive mitochondrial complex IV deficiency (nuclear type 1) (256000)	N	N	N	Y	7	6	1	0	0.00109051	0.00109051	0.000515198	0	0.741811	1	1	1
AD, AR	SYNE1	Autosomal recessive spinocerebellar ataxia (610743), Autosomal recessive Arthrogryposis multiplex congenita (myogenic type) (618484), Autosomal dominant Emery-Dreifuss muscular dystrophy (612998)	N	N	N	N	23	19	0	4	0.00345329	0.00345329	0	0.00248756	0.0541446	0.0193155	0.802554	0.0630847
AR	SZT2	Early infantile developmental and epileptic encephalopathy (615476)	N	N	N	N	16	9	7	0	0.00360639	0.00163577	0.00360639	0	0.117796	0.223243	0.223342	0.0553698
AD, AR	TBC1D24	Autosomal recessive DOORS syndrome (220500), Autosomal recessive developmental and epileptic encephalopathy (615338), Autosomal recessive infantile familial myoclonic epilepsy (605021), autosomal recessive deafness (616044)/autosomal dominant deafness (616044)	N	N	N	Y	19	18	0	1	0.00327154	0.00327154	0	0.000621891	0.0271539	0.0183037	0.143661	0.453085
AR	TBCE	Kenny-Caffey syndrome type 1 (244460), Hypoparathyroidism-retardation-dysmorphism syndrome (241410), Progressive encephalopathy with amyotrophy and optic atrophy (617207)	N	N	N	Y	5	4	0	1	0.000727008	0.000727008	0	0.000621891	0.809221	0.867792	1	0.867792
AR	TBCK	Infantile hypotonia with psychomotor retardation and characteristic facies (616900)	N	N	N	Y	8	6	1	1	0.00109051	0.00109051	0.000515198	0.000621891	0.94568	1	1	1
AD, AR	TCAP	Autosomal recessive limb-girdle muscular dystrophy (601954), Autosomal dominant hypertrophic cardiomyopathy (607487)	N	N	N	Y	16	16	0	0	0.00290803	0.00290803	0	0	0.0175549	0.0469992	0.0469992	1
AR	TCIRG1	Autosomal recessive osteopetrosis (259700)	N	N	Y	Y	15	13	2	0	0.00236278	0.00236278	0.0010304	0	0.243001	0.504262	0.148597	0.504262
AR	TCTN1	Joubert syndrome (614173)	N	N	N	N	6	5	1	0	0.00090876	0.00090876	0.000515198	0	0.840406	1	1	1
AR	TDP1	Autosomal recessive spinocerebellar ataxia with axonal neuropathy (607250)	N	N	N	N	7	0	7	0	0.00360639	0	0.00360639	0	0.000268099	0.00024411	1	0.0276849
AR	TECPR2	Autosomal recessive spastic paraplegia (615031)	N	N	Y	N	5	5	0	0	0.00090876	0.00090876	0	0	0.568586	0.891558	0.891558	1
AD, AR	TECTA	Autosomal recessive deafness(603629)/autosomal dominant deafness (601543)	N	N	N	N	12	7	4	1	0.00206079	0.00127226	0.00206079	0.000621891	0.699226	0.692282	0.692282	0.692282
AR	TGM1	Autosomal recessive congenital ichthyosis (242300)	N	N	Y	Y	14	7	5	2	0.00257599	0.00127226	0.00257599	0.00124378	0.62106	0.700511	1	0.700511
AR	TH	Segawa syndrome (Tyrosine hydroxylase deficiency) (605407)	N	N	Y	Y	28	22	0	6	0.00399855	0.00399855	0	0.00373134	0.0241956	0.00703413	1	0.0129108
AD, AR	TMC1	Autosomal recessive deafness (600974) /autosomal dominant deafness (606705)	N	N	N	N	11	7	2	2	0.00127226	0.00127226	0.0010304	0.00124378	1	1	1	1
AR	TMC6	Epidermodysplasia verruciformis (226400)	N	N	N	N	11	5	3	3	0.00186567	0.00090876	0.0015456	0.00186567	0.63019	0.656264	0.656264	1
AR	TMC8	Epidermodysplasia verruciformis (618231)	N	N	N	N	13	6	6	1	0.00309119	0.00109051	0.00309119	0.000621891	0.260365	0.204282	1	0.204282
AR	TMEM231	Joubert syndrome (614970), Meckel syndrome (615397)	N	N	N	Y	5	5	0	0	0.00090876	0.00090876	0	0	0.568586	0.891558	0.891558	1
AR	TMEM237	Joubert syndrome (614424)	N	N	N	Y	11	7	0	4	0.00248756	0.00127226	0	0.00248756	0.191549	0.282796	0.282796	0.126169
AR	TMEM67	Joubert syndrome (610688), Meckel syndrome (607361), COACH syndrome (216360), RHYNS syndrome (602152), Autosomal recessive nephronophthisis (613550), Autosomale recessive modifier of Bardet-Biedl syndrome (615991)	N	N	N	Y	5	1	4	0	0.00206079	0.000181752	0.00206079	0	0.0711348	0.054798	1	0.197102
AR	TMPRSS3	Autosomal recessive deafness (601072)	N	N	N	N	22	19	2	1	0.00345329	0.00345329	0.0010304	0.000621891	0.171272	0.196844	0.187133	1
AD, AR	TNFRSF13B	Autosomal recessive/dominant immunodeficiency (609529)	N	N	N	Y	6	5	1	0	0.00090876	0.00090876	0.000515198	0	0.840406	1	1	1
AR	TPO	Thyroid dyshormonogenesis 2A (274500)	N	N	N	N	24	22	0	2	0.00399855	0.00399855	0	0.00124378	0.0132764	0.00703413	0.205217	0.205217
AR	TPRN	Autosomal recessive deafness (613307)	N	N	N	N	10	9	1	0	0.00163577	0.00163577	0.000515198	0	0.435115	0.705212	0.670026	1
AR	TRAPPC11	Autosomal recessive muscular dystrophy (limb-girdle) (615356)	N	N	N	Y	10	10	0	0	0.00181752	0.00181752	0	0	0.128989	0.195099	0.195099	1
AR	TRAPPC9	Mental retardation (613192)	N	N	N	Y	7	4	3	0	0.0015456	0.000727008	0.0015456	0	0.456199	0.580082	0.580667	0.580082
AR, AD	TRDN	Autosomal recessive catecholaminergic polymorphic ventricular tachycardia, Autosomal dominant long QT syndrome (615441)	Y	N	N	Y	8	5	3	0	0.0015456	0.00090876	0.0015456	0	0.574282	0.594372	0.594372	0.594372
AR	TRIOBP	Autosomal recessive deafness (609823)	N	N	N	N	38	27	5	6	0.00490731	0.00490731	0.00257599	0.00373134	0.607056	0.678306	0.678306	0.678306
AR	TRIP4	Spinal muscular atrophy with congenital bone fractures (616866)	N	N	N	N	15	14	1	0	0.00254453	0.00254453	0.000515198	0	0.105401	0.204947	0.150203	1
AR	TRMT5	Combined oxidative phosphorylation deficiency (616539)	N	N	N	N	6	1	4	1	0.00206079	0.000181752	0.00206079	0.000621891	0.0799922	0.054798	0.401197	0.401197
AR	TRMU	Transient infantile liver failure (TRMU-related) (613070)	N	N	Y	Y	10	4	5	1	0.00257599	0.000727008	0.00257599	0.000621891	0.240033	0.173101	1	0.346062
AD	TSC2	Tuberous sclerosis complex (TSC) (613254)	Y	N	N	N	3	1	2	0	0.0010304	0.000181752	0.0010304	0	.	.	.	.
AR	TSEN2	Pontocerebellar hypoplasia type 2B (612389)	N	N	N	Y	5	3	1	1	0.000621891	0.000545256	0.000515198	0.000621891	1	1	1	1
AD	TSHR	Thyroid hypoplasia (603373)	N	N	N	N	46	38	7	1	0.00690658	0.00690658	0.00360639	0.000621891	0.0107736	0.125552	0.0025385	0.119506
AR	TSPEAR	Ectodermal dysplasia of the hair/tooth type (618180)	N	N	N	N	17	5	2	10	0.00621891	0.00090876	0.0010304	0.00621891	0.00359595	1	0.000987766	0.0240341
AD, AR	TTC21B	Autosomal recessive short-rib thoracic dysplasia with/without polydactyly (613819), Autosomal recessive/dominant nephronophthisis (613820)	N	N	N	Y	11	3	4	4	0.00248756	0.000545256	0.00206079	0.00248756	0.146206	0.121262	0.121262	1
AR	TTC7A	Gastrointestinal defects and immunodeficiency syndrome (243150)	N	N	N	Y	10	9	0	1	0.00163577	0.00163577	0	0.000621891	0.303541	0.370494	0.473026	0.473026
AR	TTLL5	Autosomal recessive cone-rod dystrophy (615860)	N	N	N	N	13	9	3	1	0.00163577	0.00163577	0.0015456	0.000621891	0.840406	1	0.947055	0.947055
AD	TTN	Dilated cardiomyopathy (604145)	Y	N	N	Y	53	33	13	7	0.00669758	0.00599782	0.00669758	0.00435323	0.809837	0.737106	0.737106	0.737106
AR	TUBGCP6	Autosomal recessive microcephaly and chorioretinopathy (251270)	N	N	N	Y	15	12	3	0	0.00218103	0.00218103	0.0015456	0	0.291267	0.772394	0.241354	0.38459
AR	TULP1	Autosomal recessive Leber congenital amaurosis (613843), Autosomal recessive retinitis pigmentosa (600132)	N	N	N	Y	13	7	2	4	0.00248756	0.00127226	0.0010304	0.00248756	0.653151	1	0.629679	0.629679
AR	TYR	Oculocutaneous albinism typeII (203100), Albinism, oculocutaneous, type IA (606952)	N	Y	N	Y	39	28	9	2	0.00508906	0.00508906	0.00463679	0.00124378	0.227019	1	0.136948	0.188436
AR	UBE3B	Kaufman oculocerebrofacial syndrome (244450)	N	N	N	Y	9	5	3	1	0.0015456	0.00090876	0.0015456	0.000621891	0.776984	0.947055	1	0.947055
AR	UNC13D	Autosomal recessive familial hemophagocytic lymphohistiocytosis (608898)	N	N	N	Y	7	6	0	1	0.00109051	0.00109051	0	0.000621891	0.63019	0.679628	1	0.679628
AR	UPB1	Beta-ureidopropionase deficiency (613161)	N	N	N	Y	8	0	8	0	0.00412159	0	0.00412159	0	6.1674e-05	6.34896e-05	1	0.0145677
AR	USH2A	Autosomal recessive Usher syndrome type 2A (276901), Autosomal recessive retinitis pigmentosa (613809)	N	Y	Y	Y	102	83	12	7	0.0150854	0.0150854	0.00618238	0.00435323	0.000436535	0.00305253	0.000942177	0.497643
AR	VPS13A	Choreoacanthocytosis (200150)	N	N	Y	Y	5	4	0	1	0.000727008	0.000727008	0	0.000621891	0.809221	0.867792	1	0.867792
AR	VPS13B	Cohen syndrome (216550)	N	N	Y	Y	29	23	4	2	0.0041803	0.0041803	0.00206079	0.00124378	0.303029	0.405699	0.28216	0.695433
AR	VPS13D	Autosomal recessive spinocerebellar ataxia (607317)	N	N	N	N	11	5	4	2	0.00206079	0.00090876	0.00206079	0.00124378	0.589068	0.695433	0.695433	0.695433
AD, AR	VWF	Autosomal recessive von Willebrand disease type 3 (277480), Autosomal recessive/dominant von Willebrand disease, type 2A/2B/2M/2N (613554), Autosomal dominant von Willebrand disease type 1 (193400)	N	N	N	Y	7	2	4	1	0.00206079	0.000363504	0.00206079	0.000621891	0.155907	0.130521	0.53666	0.53666
AR	WDR35	Autosomal recessive short-rib thoracic dysplasia with/without polydactyly (614091), Autosomal recessive cranioectodermal dysplasia (614091)	N	N	N	Y	8	3	3	2	0.0015456	0.000545256	0.0015456	0.00124378	0.437637	0.475487	0.475487	1
AR	WDR72	Amelogenesis imperfecta type IIA3 (613211)	N	N	N	N	10	3	1	6	0.00373134	0.000545256	0.000515198	0.00373134	0.0290982	1	0.0176381	0.0771962
AD	WFS1	Autosomal recessive Wolfram syndrome (222300), Autosomal dominant Wolfram-like syndrome (614296), Autosomal dominant deafness (600965), Autosomal dominant cataract (116400), Autosomal dominant association with non-insulin-dependent diabetes mellitus (125853)	N	N	N	Y	17	13	4	0	0.00236278	0.00236278	0.00206079	0	0.259139	1	0.148597	0.197102
AR	WHRN	Autosomal recessive deafness (607084), Autosomal recessive Usher syndrome type 2D (611383)	N	N	N	Y	5	2	0	3	0.00186567	0.000363504	0	0.00186567	0.158655	1	0.139376	0.139376
AR	WNT10A	Schopf-Schulz-Passarge syndrome (224750), Autosomal recessive odontoonychodermal dysplasia (257980), Autosomal recessive/dominant selective tooth agenesis (150400)	N	N	Y	N	5	2	0	3	0.00186567	0.000363504	0	0.00186567	0.158655	1	0.139376	0.139376
AR	WRN	Werner syndrome (RECQL2) (277700)	N	N	N	Y	30	27	0	3	0.00490731	0.00490731	0	0.00186567	0.00453325	0.00164924	0.124721	0.124721
AR	XDH	Xanthinuria type I (278300)	N	N	N	N	13	4	6	3	0.00309119	0.000727008	0.00309119	0.00186567	0.128591	0.0725605	0.293587	0.52441
AR	XPC	Xeroderma pigmentosum group C (278720)	N	Y	Y	Y	5	1	3	1	0.0015456	0.000181752	0.0015456	0.000621891	0.191549	0.171048	0.601795	0.63137
AR	XPNPEP3	Autosomal recessive nephronophthisis-like nephropathy (613159)	N	N	N	Y	9	9	0	0	0.00163577	0.00163577	0	0	0.187169	0.335013	0.335013	1
AR	ZFYVE26	Autosomal recessive spastic paraplegia type 15 (270700)	N	N	Y	Y	18	15	3	0	0.00272628	0.00272628	0.0015456	0	0.191549	0.590282	0.0915692	0.38459
																											ZFYVE26	Autosomal recessive spastic paraplegia type 15 (270700)
