# Supplementary material for: Analysis of clinically relevant variants from ancestrally diverse Asian genomes
Source: Nat Commun. 2022 Nov 5;13:6694. doi: 10.1038/s41467-022-34116-9 (PMC9637116; doi:10.1038/s41467-022-34116-9)
Supplement: Supplementary file 4 — Supplementary Data 1-11 [file 41467_2022_34116_MOESM4_ESM.zip › NCOMMS-22-14716A_SupplementaryData/NCOMM-22-14716A_SupplementaryData_7.xlsx]

## Sheet: SuppData_7
Supplementary Data 7: The overall and ancestry-specific frequency of carriers for pharmacophenotypes with a therapeutic recommendation (per CPIC guidelines). a As recommended by CPIC guidelines/PharmGKB
Pharmacogene	Drugs	Class of effect	Genotype a	Phenotype	Therapeutic Recommendations a	Carrier frequency, %				No. carriers with risk alleles				All genotyped individuals
						CH	IND	MY	Overall	CH	IND	MY	Overall	CH	IND	MY	Overall
CACNA1S RYR1	Halogenated volatile anesthetics, succinylcholine	Toxicity	CACNA1S: (rs772226819) AG, AA RYR1: (rs112563513, rs121918593, rs118192168) GA, AA	Malignant hyperthermia susceptibility	Contraindicated for halogenated volatile anesthetics or depolarizing muscle relaxants, avoid except in extraordinary circumstances in which benefits outweigh risks. Use alternative anesthetics.	0.0743909	0.0528821	0.0636537	0.067881	4	1	1	6	5377	1891	1571	8839
CFTR	Ivacaftor	Efficacy	rs115545701, rs202179988: CT, TT rs78769542, rs74503330: AG, AA	Favourable response to ivacaftor	Ivacaftor use in individuals with Cystic Fibrosis according to product label	0.171789	0.835189	0.463883	0.362828	9	7	15	31	5239	1796	1509	8544
CYP2B6	Efavirenz	Dosage Toxicity	one normal func. allele & one decreased/no func. allele, one increased func. allele & one decreased/no func. allele, two decreased/no func. alleles, one decreased func. & one no func. allele	Intermediate metabolizer Poor metabolizer	Consider initiating with decreased standard dose.	36.7755	59.1381	60.3513	45.7646	2005	962	1139	4106	5452	1926	1594	8972
CYP2C9	Warfarin Acenocoumarol Phenytoin NSAIDs (celecoxib, flurbiprofen, ibuprofen, lornoxicam, meloxicam, piroxicam, tenoxicam) Siponimod	Dosage Toxicity Pharmacokinetics	activity score 1.5 (one normal func. allele & one decreased func. allele), activity score 1 (one normal func. allele & one no func. allele, two decreased func. alleles)	Intermediate metabolizer	Calculate warfarin dose based on validated published pharmacogenetic algorithms. For NSAIDs, use lowest-recommended starting dose and titrate upward to clinical effect or 50%-maximum recommended dose or use alternative therapies. For phenytoin, use ~25% less than typical maintenance dose.	7.74028	25.4413	7.77429	11.5457	422	124	490	1036	5452	1926	1595	8973
			activity score 0.5 (one decreased function allele & one no function allele), activity score 0 (two no function alleles)	Poor metabolizer	Calculate warfarin dose based on validated published pharmacogenetic algorithms. For NSAIDs, use 25-50% of the lowest recommended starting dose and titrate upward to clinical effect or 25-50% of the maximum recommended dose or use alternative therapies. For phenytoin, use ~50% less than typical maintenance dose.
CYP2C19	Clopidogrel PPI (dexlansoprazole, lansoprazole, omeprazole, pantoprazole) TCA (amitriptyline, clomipramine, doxepin, imipramine, trimipramine) SSRI antidepressant (citalopram, escitalopram, sertraline) Voriconazole	Efficacy Toxicity Pharmacokinetics	two increased func. alleles, one normal func. allele & one increased func. allele	Ultrarapid/rapid metabolizer	For UM, increase starting daily dose by 100% for PPI. Consider alternative drugs for TCA, SSRI, voriconazole due to potential sub-optimal response.	59.6112	77.2066	50.9718	61.8522	3250	813	1487	5550	5452	1926	1595	8973
			one normal func. allele & one decreased/no func. allele, one increased func. allele & one decreased/no func. allele	Intermediate metabolizer	Use alternative therapy to clopidogrel. Consider 50% reduction in daily dose of PPI for chronic therapy.
			two no func. alleles, one decreased func. allele & one no func. allele	Poor metabolizer	Use alternative therapy to clopidogrel. Consider 50% reduction in daily dose of PPI for chronic therapy. Use alternative therapies for TCA, SSRI, voriconazole, or reduce dosage per CPIC guidelines.
CYP2D6	Tamoxifen Serotonin 5-HT3 receptor antagonists (ondansetron, tropisetron) Opiate analgesics (codeine, hydrocodone, tramadol) SSRI antidepressants (fluvoxamine, paroxetine) SSNRI antidepressants (atomoxtine, venlafaxine) TCA (amitriptyline, clomipramine, desipramine, doxepin, imipramine, nortriptyline, trimipramine) Antipsychotics (risperidone, haloperidol, aripiprazole) Antiarrhythmics (flecainid…	Dosage Efficacy Toxicity Pharmacokinetics	activity score >2.0	Ultrarapid metabolizer	Avoid use of codeine, tramadol due to potential serious toxicity Avoid use of TCA, serotonin 5HT3 receptor antagonists, SSRI paroxetine due to lack of efficacy.	47.2351	31.0601	43.7722	42.9344	1828	492	460	2780	3870	1481	1124	6475
			activity score ≥0.5 to ≤ 1.0	Intermediate metabolizer	For tamoxifen, consider alternative hormonal therapy (e.g. aromatase inhibitor), unless contraindicated, then consider for higher but FDA-approved tamoxifen dose. Consider non-codeine/tramadol opioids if no response or opioid uses is warranted. Consider 25% reduction of recommended dosing for TCA and therapeutic drug monitoring for dose adjustments.
			activity score 0 to < 0.5	Poor metabolizer	For tamoxifen, recommended alternative hormonal therapy (e.g. aromatase inhibitor) and unless contraindicated, consider higher but FDA-approved tamoxifen dose. Consider non-codeine/tramadol opioids due to possibility of diminished analgesia. Use alternative drugs or reduce recommended starting dose per CPIC guidelines for TCA and SSRI due to potential side effects.
CYP3A5	Tacrolimus	Dosage Pharmacokinetics	two normal func. alleles, one normal func. allele & one no func. allele	Normal metabolizer Intermediate metabolizer	Increase starting dose 1.5-2 times recommended starting dose. Use therapeutic drug monitoring to guide dose adjustments.	47.0448	55.0861	61.2676	51.2602	2563	957	1056	4576	5448	1917	1562	8927
CYP4F2	Warfarin	Dosage	rs2108622: CT, TT	Increased warfarin dose requirement	Calculate warfarin dose based on validated published pharmacogenetic algorithms.	41.2266	68.0805	34.3023	45.6863	2178	531	1252	3961	5283	1839	1548	8670
VKORC1	Warfarin	Dosage	rs9923231: CT, TT rs7294: CC rs2359612, rs9934438: AA, AG	Higher warfarin sensitivity	Calculate warfarin dose based on validated published pharmacogenetic algorithms.	98.6825	28.4008	95.1039	83.8878	4569	1282	428	6279	4630	1507	1348	7485
DPYD	Antineoplastic (capecitabine, fluorouracil, tegafur)	Toxicity	activity score 1 or 1.5	Intermediate metabolizer	Reduce starting dose based on activity score followed by titration of dose based on toxicity or therapeutic drug monitoring. Activity score 1.5: Reduce dose by 25-50% Activity score 1.0: Reduce dose by 50%	0.716253	4.28198	0.320102	1.41224	39	5	82	126	5445	1915	1562	8922
			activity score 0 or 0.5	Poor metabolizer	Avoid use of 5-FU based regimens, or strongly reduce dose with therapeutic drug monitoring.
F5	hormonal contraceptives for systemic use	Toxicity	rs6025: CT, TT	Increased risk of venous thromboembolism (VTE)	If patient has personal or family history of thrombosis, avoid use of oestrogen-containing contraceptives. Use non-hormone contraceptives or progestogen-only contraceptives.	0.0371885	2.35043	0.383387	0.589904	2	6	44	52	5378	1872	1565	8815
G6PD	rasburicase	Toxicity	Deficient: (male) one deficient (WHO class II-III) allele, (female) two deficient (WHO class II-III) alleles Variable: (female) one non-deficient (WHO class IV) allele & one deficient (WHO class I-III) allele	Deficient-variable G6PD function	Rasburicase is contraindicated. Consider alternatives including allopurinol.	4.21665	2.67903	3.73134	3.80069	232	60	52	344	5502	1941	1608	9051
HLA-A HLA-B	Carbamazepine, oxcarbazepine Phenytoin Allopurinol	Toxicity	one or two copies of deficient allele	Increased risk of Severe Cutaneous Adverse Reactions	Use alternative agents. If use of drug is required, increase frequency of clinical monitoring.	28.7674	15.3726	28.2581	25.8154	1573	451	295	2319	5468	1919	1596	8983
HLA-B	Abacavir	Toxicity	one or two copies of deficient allele	Abacavir hypersensitivity	Use of abacavir is not recommended.	0.603511	13.8165	1.75439	3.62948	33	28	265	326	5468	1918	1596	8982
IFNL3 IFNL4	Peginterferon alfa-2a/2b	Efficacy	heterozygous or homozygous for decreased response allele	Decreased response to peginterferon alfa-2a/2b	Approximately 30% chance of SVR after 48 weeks treatment. Consider implications before initiating treatment.	12.3452	43.7535	13.5437	19.2226	638	206	788	1632	5168	1801	1521	8490
NAT2	Isoniazid	Toxicity	two slow alleles	Slow acetylator	Lower daily dose based on calculated model (PMID 26491254), increase monitoring for toxicity (HCSC prescription label).	18.617	20.987	24.4514	20.1627	1015	390	404	1809	5452	1925	1595	8972
NUDT15 TPMT	Azathioprine Mercaptopurine	Dosage Toxicity	NUDT15: (rs116855232) CT TPMT: one normal func. allele & one no func. allele	Intermediate metabolizer	Reduced starting dose (30-80% of normal dose) based on degree of myelosuppression or disease-specific guidelines.	22.1186	16.0913	15.641	19.682	1186	244	303	1733	5362	1883	1560	8805
			NUDT15: (rs116855232) TT TPMT: two no func. alleles	Poor metabolizer	Drastically reduce normal daily dose based on degree of myelosuppression or disease-specific guidelines. For nonmalignant conditions, consider alternative non-thiopurine immunosuppressant therapy.
SLCO1B1	Simvastatin Atorvastatin	Toxicity	rs4149056: CC (low function), CT (intermediate function)	Increased risk of statin-related myopathy	Prescribe lower dose. Consider alternative statin and/or routine creatine kinase (CK) surveillance.	21.6362	14.2405	16.5714	19.1468	1161	261	270	1692	5366	1896	1575	8837
UGT1A1	Irinotecan Atazanavir	Dosage Toxicity	one normal func. allele or increased func. allele & one decreased func. allele	Intermediate metabolizer	Initiate with intended dose but with rigorous surveillance for toxicity in use of irinotecan.	43.2389	71.5818	28.9759	46.8155	1877	348	1068	3293	4341	1492	1201	7034
			two decreased func. alleles	Poor metabolizer	Intiate with 30% reduction of standard dose for irinotecan and adjust by neutrophil count. Consider alternative agent for atazanavir particularly where jaundice would be of concern
