# Supplementary material for: Analysis of clinically relevant variants from ancestrally diverse Asian genomes
Source: Nat Commun. 2022 Nov 5;13:6694. doi: 10.1038/s41467-022-34116-9 (PMC9637116; doi:10.1038/s41467-022-34116-9)
Supplement: Supplementary file 4 — Supplementary Data 1-11 [file 41467_2022_34116_MOESM4_ESM.zip › NCOMMS-22-14716A_SupplementaryData/NCOMM-22-14716A_SupplementaryData_6.xlsx]

## Sheet: SuppData_6
Supplementary Data 6: Allele frequencies of risk alleles identified in the SG10K_Health cohort for the 23 pharmacogenes analyzed.
Gene	Variant	Reference allele	Risk allele	Allele function	Allele frequency				Allele count				Allele number				No. heterozygous carriers				No. homozygous carriers				No. hemizygous carriers
					Overall	CH	IND	MY	Overall	CH	IND	MY	Overall	CH	IND	MY	Overall	CH	IND	MY	Overall	CH	IND	MY	Overall	CH	IND	MY
CACNA1S	rs772226819	G	A	Decreased function	5.65675e-05	0	0	0.000318269	1	0	0	1	17678	10754	3782	3142	1	0	0	1	0	0	0	0	.	.	.	.
CFTR	rs115545701	C	T	Responsive	0.000505448	0.000461255	0.00105097	0	9	5	4	0	17806	10840	3806	3160	9	5	4	0	0	0	0	0	.	.	.	.
CFTR	rs202179988	C	T	Responsive	5.64525e-05	9.25241e-05	0	0	1	1	0	0	17714	10808	3758	3148	1	1	0	0	0	0	0	0	.	.	.	.
CFTR	rs78769542	G	A	Responsive	0.00124055	0.000277213	0.00319319	0.0022194	22	3	12	7	17734	10822	3758	3154	22	3	12	7	0	0	0	0	.	.	.	.
CFTR	rs74503330	G	A	Responsive	5.61041e-05	0	0.000263158	0	1	0	1	0	17824	10870	3800	3154	1	0	1	0	0	0	0	0	.	.	.	.
CYP2B6	*4			Increased function	0.0656487	0.0816214	0.049325	0.0307403	1178	890	190	98	17944	10904	3852	3188	1056	790	172	94	61	50	9	2	.	.	.	.
CYP2B6	*6			Decreased function	0.245988	0.190939	0.318795	0.346299	4414	2082	1228	1104	17944	10904	3852	3188	2860	1584	648	628	777	249	290	238	.	.	.	.
CYP2B6	*7			Decreased function	0.00780205	9.17095e-05	0.0334891	0.00313676	140	1	129	10	17944	10904	3852	3188	140	1	129	10	0	0	0	0	.	.	.	.
CYP2B6	*9			Decreased function	0.0215671	0.0166911	0.0259605	0.032936	387	182	100	105	17944	10904	3852	3188	371	170	96	105	8	6	2	0	.	.	.	.
CYP2B6	*12			No function	0.000167187	0.000183419	0.000259605	0	3	2	1	0	17944	10904	3852	3188	3	2	1	0	0	0	0	0	.	.	.	.
CYP2B6	*13			No function	5.57289e-05	0	0.000259605	0	1	0	1	0	17944	10904	3852	3188	1	0	1	0	0	0	0	0	.	.	.	.
CYP2B6	*19			Decreased function	0.00050156	0.000641966	0	0.000627353	9	7	0	2	17944	10904	3852	3188	9	7	0	2	0	0	0	0	.	.	.	.
CYP2B6	*22			Increased function	0.00546144	0.0010088	0.0173936	0.00627353	98	11	67	20	17944	10904	3852	3188	96	11	65	20	1	0	1	0	.	.	.	.
CYP2B6	*24			No function	5.57289e-05	0	0.000259605	0	1	0	1	0	17944	10904	3852	3188	1	0	1	0	0	0	0	0	.	.	.	.
CYP2B6	*26			Decreased function	0.00278645	0.00449376	0	0.000313676	50	49	0	1	17944	10904	3852	3188	50	49	0	1	0	0	0	0	.	.	.	.
CYP2B6	*36			Decreased function	0.00122604	9.17095e-05	0.00415369	0.00156838	22	1	16	5	17944	10904	3852	3188	22	1	16	5	0	0	0	0	.	.	.	.
CYP2C9	*2			Decreased function	0.00746684	0.000458547	0.0314123	0.00250784	134	5	121	8	17946	10904	3852	3190	128	5	115	8	3	0	3	0	.	.	.	.
CYP2C9	*3			No function	0.0451911	0.0310895	0.0939772	0.0344828	811	339	362	110	17946	10904	3852	3190	719	317	298	104	46	11	32	3	.	.	.	.
CYP2C9	*8			Decreased function	0.000835841	0.000366838	0.000519211	0.00282132	15	4	2	9	17946	10904	3852	3190	15	4	2	9	0	0	0	0	.	.	.	.
CYP2C9	*11			Decreased function	0.000445782	0	0.00207684	0	8	0	8	0	17946	10904	3852	3190	8	0	8	0	0	0	0	0	.	.	.	.
CYP2C9	*13			No function	0.000835841	0.00137564	0	0	15	15	0	0	17946	10904	3852	3190	15	15	0	0	0	0	0	0	.	.	.	.
CYP2C9	*14			Decreased function	0.00373342	0.000183419	0.0147975	0.00250784	67	2	57	8	17946	10904	3852	3190	65	2	55	8	1	0	1	0	.	.	.	.
CYP2C9	*16			Decreased function	0.00239608	0.00394351	0	0	43	43	0	0	17946	10904	3852	3190	41	41	0	0	1	1	0	0	.	.	.	.
CYP2C9	*29			Decreased function	0.000334336	0.000458547	0	0.00031348	6	5	0	1	17946	10904	3852	3190	4	3	0	1	1	1	0	0	.	.	.	.
CYP2C9	*31			Decreased function	0.000222891	0.000366838	0	0	4	4	0	0	17946	10904	3852	3190	4	4	0	0	0	0	0	0	.	.	.	.
CYP2C9	*33			No function	0.000390059	0.000550257	0	0.00031348	7	6	0	1	17946	10904	3852	3190	7	6	0	1	0	0	0	0	.	.	.	.
CYP2C9	*37			Decreased function	0.000167168	0.000275128	0	0	3	3	0	0	17946	10904	3852	3190	3	3	0	0	0	0	0	0	.	.	.	.
CYP2C9	*39			No function	0.000111445	0.000183419	0	0	2	2	0	0	17946	10904	3852	3190	2	2	0	0	0	0	0	0	.	.	.	.
CYP2C9	*42			No function	5.57227e-05	9.17095e-05	0	0	1	1	0	0	17946	10904	3852	3190	1	1	0	0	0	0	0	0	.	.	.	.
CYP2C9	*44			Decreased function	0.000334336	0.000550257	0	0	6	6	0	0	17946	10904	3852	3190	6	6	0	0	0	0	0	0	.	.	.	.
CYP2C9	*45			No function	0.000167168	0.000183419	0	0.00031348	3	2	0	1	17946	10904	3852	3190	3	2	0	1	0	0	0	0	.	.	.	.
CYP2C9	*50			Decreased function	0.000111445	0.000183419	0	0	2	2	0	0	17946	10904	3852	3190	2	2	0	0	0	0	0	0	.	.	.	.
CYP2C9	*52			No function	5.57227e-05	9.17095e-05	0	0	1	1	0	0	17946	10904	3852	3190	1	1	0	0	0	0	0	0	.	.	.	.
CYP2C9	*55			Decreased function	0.000167168	0.000275128	0	0	3	3	0	0	17946	10904	3852	3190	3	3	0	0	0	0	0	0	.	.	.	.
CYP2C19	*10			Decreased function	0.000111445	9.17095e-05	0.000259605	0	2	1	1	0	17946	10904	3852	3190	2	1	1	0	0	0	0	0	.	.	.	.
CYP2C19	*16			Decreased function	5.57227e-05	9.17095e-05	0	0	1	1	0	0	17946	10904	3852	3190	1	1	0	0	0	0	0	0	.	.	.	.
CYP2C19	*26			Decreased function	0.000111445	0.000183419	0	0	2	2	0	0	17946	10904	3852	3190	2	2	0	0	0	0	0	0	.	.	.	.
CYP2C19	*17			Increased function	0.0426836	0.00733676	0.156802	0.0257053	766	80	604	82	17946	10904	3852	3190	634	72	486	76	66	4	59	3	.	.	.	.
CYP2C19	*35			No function	0.0110888	0.0119222	0.00882658	0.0109718	199	130	34	35	17946	10904	3852	3190	193	126	34	33	3	2	0	1	.	.	.	.
CYP2C19	*2			No function	0.303466	0.298056	0.383697	0.225078	5446	3250	1478	718	17946	10904	3852	3190	3640	2234	868	538	903	508	305	90	.	.	.	.
CYP2C19	*3			No function	0.0405104	0.051449	0.00700935	0.0435737	727	561	27	139	17946	10904	3852	3190	675	517	27	131	26	22	0	4	.	.	.	.
CYP2C19	*5			No function	0.000557227	0.000183419	0	0.00250784	10	2	0	8	17946	10904	3852	3190	8	2	0	6	1	0	0	1	.	.	.	.
CYP2C19	*6			No function	0.00105873	0.00174248	0	0	19	19	0	0	17946	10904	3852	3190	19	19	0	0	0	0	0	0	.	.	.	.
CYP2C19	*8			No function	5.57227e-05	0	0.000259605	0	1	0	1	0	17946	10904	3852	3190	1	0	1	0	0	0	0	0	.	.	.	.
CYP2D6	*1x2			Increased function	0.00409266	0.00310078	0.00776502	0.00266904	53	24	23	6	12950	7740	2962	2248	45	18	21	6	4	3	1	0	.	.	.	.
CYP2D6	*1x3			Increased function	7.72201e-05	0	0.00033761	0	1	0	1	0	12950	7740	2962	2248	1	0	1	0	0	0	0	0	.	.	.	.
CYP2D6	*2x2			Increased function	0.00416988	0.00374677	0.00607698	0.00311388	54	29	18	7	12950	7740	2962	2248	52	29	16	7	1	0	1	0	.	.	.	.
CYP2D6	*3			No function	0.00015444	0	0.000675219	0	2	0	2	0	12950	7740	2962	2248	2	0	2	0	0	0	0	0	.	.	.	.
CYP2D6	*4			No function	0.0200772	0.00232558	0.0715733	0.0133452	260	18	212	30	12950	7740	2962	2248	234	18	188	28	13	0	12	1	.	.	.	.
CYP2D6	*4N			No function	0.00015444	0	0.000675219	0	2	0	2	0	12950	7740	2962	2248	2	0	2	0	0	0	0	0	.	.	.	.
CYP2D6	*5			No function	0.0552124	0.0562016	0.049291	0.0596085	715	435	146	134	12950	7740	2962	2248	669	411	136	122	23	12	5	6	.	.	.	.
CYP2D6	*6			No function	7.72201e-05	0	0.00033761	0	1	0	1	0	12950	7740	2962	2248	1	0	1	0	0	0	0	0	.	.	.	.
CYP2D6	*7			No function	0.00100386	0	0.00438893	0	13	0	13	0	12950	7740	2962	2248	13	0	13	0	0	0	0	0	.	.	.	.
CYP2D6	*9			Decreased function	0.0003861	0	0.00135044	0.00044484	5	0	4	1	12950	7740	2962	2248	5	0	4	1	0	0	0	0	.	.	.	.
CYP2D6	*10			Decreased function	0.146795	0.155426	0.043214	0.253559	1901	1203	128	570	12950	7740	2962	2248	1503	981	124	398	199	111	2	86	.	.	.	.
CYP2D6	*10x2			Decreased function	0.0030888	0.00374677	0.00101283	0.00355872	40	29	3	8	12950	7740	2962	2248	40	29	3	8	0	0	0	0	.	.	.	.
CYP2D6	*13			No function	0.00100386	0.000904393	0.00101283	0.00133452	13	7	3	3	12950	7740	2962	2248	13	7	3	3	0	0	0	0	.	.	.	.
CYP2D6	*14			Decreased function	0.00957529	0.0139535	0.00033761	0.0066726	124	108	1	15	12950	7740	2962	2248	122	106	1	15	1	1	0	0	.	.	.	.
CYP2D6	*15			No function	0.00015444	0.000129199	0	0.00044484	2	1	0	1	12950	7740	2962	2248	2	1	0	1	0	0	0	0	.	.	.	.
CYP2D6	*17			Decreased function	0.0003861	0	0.00101283	0.00088968	5	0	3	2	12950	7740	2962	2248	5	0	3	2	0	0	0	0	.	.	.	.
CYP2D6	*21			No function	0.000926641	0.00155039	0	0	12	12	0	0	12950	7740	2962	2248	12	12	0	0	0	0	0	0	.	.	.	.
CYP2D6	*21x2			No function	7.72201e-05	0	0	0.00044484	1	0	0	1	12950	7740	2962	2248	1	0	0	1	0	0	0	0	.	.	.	.
CYP2D6	*29			Decreased function	7.72201e-05	0	0.00033761	0	1	0	1	0	12950	7740	2962	2248	1	0	1	0	0	0	0	0	.	.	.	.
CYP2D6	*31			No function	0.00015444	0.000129199	0	0.00044484	2	1	0	1	12950	7740	2962	2248	2	1	0	1	0	0	0	0	.	.	.	.
CYP2D6	*34x2			Increased function	0.0003861	0.000129199	0.00101283	0.00044484	5	1	3	1	12950	7740	2962	2248	5	1	3	1	0	0	0	0	.	.	.	.
CYP2D6	*36			No function	0.00200772	0.00271318	0	0.0022242	26	21	0	5	12950	7740	2962	2248	22	19	0	3	2	1	0	1	.	.	.	.
CYP2D6	*39x2			Increased function	0.00015444	0.000129199	0.00033761	0	2	1	1	0	12950	7740	2962	2248	2	1	1	0	0	0	0	0	.	.	.	.
CYP2D6	*41			Decreased function	0.0545946	0.0335917	0.119851	0.0409253	707	260	355	92	12950	7740	2962	2248	637	256	301	80	35	2	27	6	.	.	.	.
CYP2D6	*49			Decreased function	0.00416988	0.00645995	0.000675219	0.00088968	54	50	2	2	12950	7740	2962	2248	54	50	2	2	0	0	0	0	.	.	.	.
CYP2D6	*49x2			Decreased function	7.72201e-05	0.000129199	0	0	1	1	0	0	12950	7740	2962	2248	1	1	0	0	0	0	0	0	.	.	.	.
CYP2D6	*68			No function	0.00023166	0.000258398	0.00033761	0	3	2	1	0	12950	7740	2962	2248	3	2	1	0	0	0	0	0	.	.	.	.
CYP2D6	*69			No function	0.000540541	0.000516796	0.00101283	0	7	4	3	0	12950	7740	2962	2248	7	4	3	0	0	0	0	0	.	.	.	.
CYP2D6	*99			No function	0.00015444	0	0.000675219	0	2	0	2	0	12950	7740	2962	2248	2	0	2	0	0	0	0	0	.	.	.	.
CYP2D6	*101			No function	7.72201e-05	0	0.00033761	0	1	0	1	0	12950	7740	2962	2248	1	0	1	0	0	0	0	0	.	.	.	.
CYP2D6	*114			No function	0.00015444	0.000258398	0	0	2	2	0	0	12950	7740	2962	2248	2	2	0	0	0	0	0	0	.	.	.	.
CYP2D6	*4+*4N			No function	0.00030888	0	0.00135044	0	4	0	4	0	12950	7740	2962	2248	4	0	4	0	0	0	0	0	.	.	.	.
CYP2D6	*4+*68			No function	0.00247104	0.000387597	0.00877785	0.00133452	32	3	26	3	12950	7740	2962	2248	32	3	26	3	0	0	0	0	.	.	.	.
CYP2D6	*10+*36			Decreased function	0.230579	0.325452	0.0145172	0.188612	2986	2519	43	424	12950	7740	2962	2248	1968	1607	39	322	509	456	2	51	.	.	.	.
CYP2D6	*10+*36+*36			Decreased function	0.0103475	0.0143411	0.00135044	0.00845196	134	111	4	19	12950	7740	2962	2248	120	101	4	15	7	5	0	2	.	.	.	.
CYP2D6	*10+*36+*36+*83			Decreased function	0.00015444	0.000258398	0	0	2	2	0	0	12950	7740	2962	2248	2	2	0	0	0	0	0	0	.	.	.	.
CYP2D6	*36+*36			No function	0.00162162	0.00232558	0.00033761	0.00088968	21	18	1	2	12950	7740	2962	2248	21	18	1	2	0	0	0	0	.	.	.	.
CYP2D6	*36+*36+*36			No function	7.72201e-05	0.000129199	0	0	1	1	0	0	12950	7740	2962	2248	1	1	0	0	0	0	0	0	.	.	.	.
CYP3A4	*22			Decreased function	0.00139307	0	0.0049325	0.00188088	25	0	19	6	17946	10904	3852	3190	23	0	17	6	1	0	1	0	.	.	.	.
CYP3A5	*3			No function	0.666013	0.691905	0.642671	0.604353	11891	7539	2464	1888	17854	10896	3834	3124	3653	2163	776	714	4119	2688	844	587	.	.	.	.
CYP3A5	*6			No function	5.60099e-05	0	0	0.000320102	1	0	0	1	17854	10896	3834	3124	1	0	0	1	0	0	0	0	.	.	.	.
CYP3A5	*6+rs776746			No function	5.60099e-05	0	0	0.000320102	1	0	0	1	17854	10896	3834	3124	1	0	0	1	0	0	0	0	.	.	.	.
CYP3A5	*7			No function	5.60099e-05	0	0.000260824	0	1	0	1	0	17854	10896	3834	3124	1	0	1	0	0	0	0	0	.	.	.	.
CYP4F2	rs2108622	C	T	Decreased function	0.269031	0.233958	0.431756	0.195413	4665	2472	1588	605	17340	10566	3678	3096	3257	1884	916	457	704	294	336	74	.	.	.	.
DPYD	rs186169810	T	G	Decreased function	0.00106478	0.00174472	0	0	19	19	0	0	17844	10890	3830	3124	17	17	0	0	1	1	0	0	.	.	.	.
DPYD	rs112766203	C	T	Decreased function	0.000784577	0	0.00365535	0	14	0	14	0	17844	10890	3830	3124	14	0	14	0	0	0	0	0	.	.	.	.
DPYD	rs75017182 / HapB3	C	G	Decreased function	0.00240977	9.18274e-05	0.0109661	0	43	1	42	0	17844	10890	3830	3124	43	1	42	0	0	0	0	0	.	.	.	.
DPYD	rs138616379	G	A	Decreased function	5.60412e-05	0	0.000261097	0	1	0	1	0	17844	10890	3830	3124	1	0	1	0	0	0	0	0	.	.	.	.
DPYD	rs72549304	C	T	Decreased function	5.60412e-05	0	0.000261097	0	1	0	1	0	17844	10890	3830	3124	1	0	1	0	0	0	0	0	.	.	.	.
DPYD	*2 (rs3918290)	G	A	No function	0.00151311	0	0.00548303	0.00192061	27	0	21	6	17844	10890	3830	3124	25	0	21	4	1	0	0	1	.	.	.	.
DPYD	rs55674432	G	T	No function	5.60412e-05	0	0.000261097	0	1	0	1	0	17844	10890	3830	3124	1	0	1	0	0	0	0	0	.	.	.	.
DPYD	rs59086055	C	T	No function	0.00117687	0.00183655	0.000261097	0	21	20	1	0	17844	10890	3830	3124	21	20	1	0	0	0	0	0	.	.	.	.
DPYD	rs72549308	A	C	No function	5.60412e-05	9.18274e-05	0	0	1	1	0	0	17844	10890	3830	3124	1	1	0	0	0	0	0	0	.	.	.	.
F5	rs6025	C	T	Increased risk of venous thromboembolism	0.00294952	0.000185943	0.0117521	0.00191693	52	2	44	6	17630	10756	3744	3130	52	2	44	6	0	0	0	0	.	.	.	.
G6PD	A			Deficient-Normal	7.02593e-05	0	0.000328192	0	1	0	1	0	14233	8663	3047	2523	0	0	0	0	0	0	0	0	1	0	1	0
G6PD	Asahi			Deficient	7.02593e-05	0.000115433	0	0	1	1	0	0	14233	8663	3047	2523	0	0	0	0	0	0	0	0	1	1	0	0
G6PD	Canton_Taiwan-Hakka_Gifu-like_Agrigento-like			Deficient	0.00555048	0.00888838	0.000328192	0.000396354	79	77	1	1	14233	8663	3047	2523	62	61	0	1	0	0	0	0	17	16	1	0
G6PD	Chatham			Deficient	7.02593e-05	0.000115433	0	0	1	1	0	0	14233	8663	3047	2523	1	1	0	0	0	0	0	0	0	0	0	0
G6PD	Chinese-5			Deficient	0.00147544	0.00230867	0.000328192	0	21	20	1	0	14233	8663	3047	2523	15	14	1	0	0	0	0	0	6	6	0	0
G6PD	CoimbraShunde			Deficient	0.000632333	0	0	0.00356718	9	0	0	9	14233	8663	3047	2523	8	0	0	8	0	0	0	0	1	0	0	1
G6PD	Gaohe			Deficient	0.00196726	0.00300127	0.000328192	0.000396354	28	26	1	1	14233	8663	3047	2523	21	19	1	1	0	0	0	0	7	7	0	0
G6PD	Hammersmith			Deficient	7.02593e-05	0	0.000328192	0	1	0	1	0	14233	8663	3047	2523	1	0	1	0	0	0	0	0	0	0	0	0
G6PD	Kaiping_Anant_Dhon_Sapporo-like_Wosera			Deficient	0.00456685	0.00727231	0	0.000792707	65	63	0	2	14233	8663	3047	2523	50	49	0	1	0	0	0	0	15	14	0	1
G6PD	Kalyan-Kerala_Jamnaga_Rohini			Deficient	0.00252933	0	0.0118149	0	36	0	36	0	14233	8663	3047	2523	25	0	25	0	0	0	0	0	11	0	11	0
G6PD	Mahidol			Deficient	0.000702593	0.000230867	0	0.00317083	10	2	0	8	14233	8663	3047	2523	7	1	0	6	0	0	0	0	3	1	0	2
G6PD	Mediterranean_Dallas_Panama_Sassari_Cagliari_Birmingham			Deficient	0.000491815	0	0.00131277	0.00118906	7	0	4	3	14233	8663	3047	2523	6	0	3	3	0	0	0	0	1	0	1	0
G6PD	Montalbano			Deficient	7.02593e-05	0	0	0.000396354	1	0	0	1	14233	8663	3047	2523	0	0	0	0	0	0	0	0	1	0	0	1
G6PD	Namouru			Deficient	0.000140519	0	0.000656383	0	2	0	2	0	14233	8663	3047	2523	1	0	1	0	0	0	0	0	1	0	1	0
G6PD	Nankang			Deficient	0.000140519	0.000230867	0	0	2	2	0	0	14233	8663	3047	2523	1	1	0	0	0	0	0	0	1	1	0	0
G6PD	Nanning			Deficient	7.02593e-05	0.000115433	0	0	1	1	0	0	14233	8663	3047	2523	0	0	0	0	0	0	0	0	1	1	0	0
G6PD	Nilgiri			Deficient	7.02593e-05	0	0.000328192	0	1	0	1	0	14233	8663	3047	2523	1	0	1	0	0	0	0	0	0	0	0	0
G6PD	Orissa			Deficient	0.000351296	0	0.00131277	0.000396354	5	0	4	1	14233	8663	3047	2523	2	0	1	1	0	0	0	0	3	0	3	0
G6PD	QuingYan			Deficient	0.00119441	0.00196237	0	0	17	17	0	0	14233	8663	3047	2523	17	17	0	0	0	0	0	0	0	0	0	0
G6PD	UbeKonan			Deficient	0.000351296	0.000115433	0	0.00158541	5	1	0	4	14233	8663	3047	2523	5	1	0	4	0	0	0	0	0	0	0	0
G6PD	Union_Maewo_Chinese-2_Kalo			Deficient	0.000210778	0	0	0.00118906	3	0	0	3	14233	8663	3047	2523	1	0	0	1	0	0	0	0	2	0	0	2
G6PD	Valladolid			Deficient	0.000140519	0.000230867	0	0	2	2	0	0	14233	8663	3047	2523	2	2	0	0	0	0	0	0	0	0	0	0
G6PD	Viangchan_Jammu			Deficient	0.0034427	0.00230867	0.000656383	0.0107015	49	20	2	27	14233	8663	3047	2523	35	15	2	18	0	0	0	0	14	5	0	9
HLA-A	A*31:01			Increased SCAR	0.0146388	0.0137162	0.0265763	0.00344612	263	150	102	11	17966	10936	3838	3192	251	144	96	11	6	3	3	0	.	.	.	.
HLA-B	B*15:02			Increased SCAR	0.0617346	0.0583394	0.0221585	0.120927	1109	638	85	386	17964	10936	3836	3192	999	580	85	334	55	29	0	26	.	.	.	.
HLA-B	B*58:01			Increased SCAR	0.0658539	0.0882407	0.0320647	0.0297619	1183	965	123	95	17964	10936	3836	3192	1037	833	113	91	73	66	5	2	.	.	.	.
HLA-B	B*57:01			Increased SCAR	0.0190937	0.00301756	0.0735141	0.00877193	343	33	282	28	17964	10936	3836	3192	309	33	248	28	17	0	17	0	.	.	.	.
IFNL3	rs8099917	T	G	Decreased response	0.0748527	0.0569113	0.152197	0.0430759	1321	611	575	135	17648	10736	3778	3134	1181	579	471	131	70	16	52	2	.	.	.	.
IFNL3, IFNL4	rs12979860	C	T	Decreased response	0.099931	0.0622634	0.237284	0.0647851	1737	658	877	202	17382	10568	3696	3118	1459	616	647	196	139	21	115	3	.	.	.	.
IFNL4	rs11322783	TT	G	Decreased response	0.09939	0.0593252	0.241752	0.0662188	1727	626	894	207	17376	10552	3698	3126	1453	588	664	201	137	19	115	3	.	.	.	.
NAT2	*4			Rapid	0.42315	0.504677	0.232208	0.374922	7593	5503	894	1196	17944	10904	3850	3190	3955	2599	656	700	1819	1452	119	248	.	.	.	.
NAT2	*4+rs56393504			Rapid	5.57289e-05	9.17095e-05	0	0	1	1	0	0	17944	10904	3850	3190	1	1	0	0	0	0	0	0	.	.	.	.
NAT2	*4+rs79050330			Rapid	0.000445831	0.000183419	0.0012987	0.00031348	8	2	5	1	17944	10904	3850	3190	8	2	5	1	0	0	0	0	.	.	.	.
NAT2	*5			Slow	0.0476482	0.0171497	0.131169	0.0510972	855	187	505	163	17944	10904	3850	3190	847	187	497	163	4	0	4	0	.	.	.	.
NAT2	*5+rs79050330			Slow	0.000111458	0	0.000519481	0	2	0	2	0	17944	10904	3850	3190	2	0	2	0	0	0	0	0	.	.	.	.
NAT2	*6			Slow	0.00685466	0.00724505	0.00727273	0.00501567	123	79	28	16	17944	10904	3850	3190	119	75	28	16	2	2	0	0	.	.	.	.
NAT2	*6A			Slow	0.252898	0.247707	0.238701	0.287774	4538	2701	919	918	17944	10904	3850	3190	2816	1895	381	540	861	403	269	189	.	.	.	.
NAT2	*7			Slow	0.00395675	0.00467718	0.00181818	0.00407524	71	51	7	13	17944	10904	3850	3190	71	51	7	13	0	0	0	0	.	.	.	.
NAT2	*7B			Slow	0.122214	0.146185	0.0501299	0.127273	2193	1594	193	406	17944	10904	3850	3190	1815	1314	173	328	189	140	10	39	.	.	.	.
NUDT15	rs116855232	C	T	No function	0.0931857	0.106397	0.0772703	0.0669872	1641	1141	291	209	17610	10724	3766	3120	1485	1037	265	183	78	52	13	13	.	.	.	.
RYR1	rs112563513	G	A	Increased function	0.000170474	0.000187126	0.000266383	0	3	2	1	0	17598	10688	3754	3156	3	2	1	0	0	0	0	0	.	.	.	.
RYR1	rs121918593	G	A	Increased function	5.70125e-05	9.4162e-05	0	0	1	1	0	0	17540	10620	3764	3156	1	1	0	0	0	0	0	0	.	.	.	.
RYR1	rs118192168	G	A	Increased function	5.81193e-05	9.54927e-05	0	0	1	1	0	0	17206	10472	3656	3078	1	1	0	0	0	0	0	0	.	.	.	.
SLCO1B1	rs4149056	T	C	Decreased function	0.100373	0.114611	0.07173	0.0863492	1774	1230	272	272	17674	10732	3792	3150	1610	1092	268	250	82	69	2	11	.	.	.	.
TPMT	*3A			No function	0.000444576	0.000232721	0.00120482	0.000414594	6	2	3	1	13496	8594	2490	2412	6	2	3	1	0	0	0	0	.	.	.	.
TPMT	*3C			No function	0.0152638	0.0137305	0.0124498	0.0236318	206	118	31	57	13496	8594	2490	2412	198	118	29	51	4	0	1	3	.	.	.	.
TPMT	*29			No function	0.000296384	0.000465441	0	0	4	4	0	0	13496	8594	2490	2412	4	4	0	0	0	0	0	0	.	.	.	.
UGT1A1	*6			Decreased function	0.0961046	0.137756	0.0177614	0.0428809	1352	1196	53	103	14068	8682	2984	2402	1146	1000	53	93	103	98	0	5	.	.	.	.
UGT1A1	*28			Decreased function	0.0021325	0.00276434	0.00100536	0.00124896	30	24	3	3	14068	8682	2984	2402	30	24	3	3	0	0	0	0	.	.	.	.
UGT1A1	*36			Increased function	0.000355417	0.000345543	0.000335121	0.00041632	5	3	1	1	14068	8682	2984	2402	5	3	1	1	0	0	0	0	.	.	.	.
UGT1A1	*80+*28			Decreased function	0.165055	0.0916839	0.425268	0.106994	2322	796	1269	257	14068	8682	2984	2402	1698	712	751	235	312	42	259	11	.	.	.	.
UGT1A1	*80+*37			Decreased function	0.000284333	0.000115181	0.000670241	0.00041632	4	1	2	1	14068	8682	2984	2402	4	1	2	1	0	0	0	0	.	.	.	.
VKORC1	rs7294	C	ref allele	Higher warfarin sensitivity	0.72795	0.888826	0.232383	0.770725	12694	9450	864	2380	17438	10632	3718	3088	2242	1044	642	556	5226	4203	111	912	.	.	.	.
VKORC1	rs9934438	G	A	Higher warfarin sensitivity	0.709819	0.885441	0.151848	0.760054	11783	8989	526	2268	16600	10152	3464	2984	2021	1023	440	558	4881	3983	43	855	.	.	.	.
VKORC1	rs2359612	G	A	Higher warfarin sensitivity	0.707577	0.885843	0.151316	0.760756	12159	9273	552	2334	17184	10468	3648	3068	2075	1045	460	570	5042	4114	46	882	.	.	.	.
VKORC1	rs9923231	C	T	Increased risk of over-anticoagulation	0.710523	0.885818	0.154098	0.759247	12464	9519	564	2381	17542	10746	3660	3136	2138	1081	470	587	5163	4219	47	897	.	.	.	.
